# Supplementary material for: MicroRNA-based signatures impacting clinical course and biology of ovarian cancer: a miRNOmics study
Source: Biomark Res. 2021 Jul 13;9:57. doi: 10.1186/s40364-021-00289-6 (PMC8276429; doi:10.1186/s40364-021-00289-6)
Supplement: Supplementary file 1 — Additional file 1. [file 40364_2021_289_MOESM1_ESM.xlsx]

## Sheet: Foglio1
miR	pANOVA	fold_adjVSneoadj	p(tukey)_adj/neoadj	fold_adjVSmetast	p(tukey)_adjVSmetast	fold_neoadjVSmetast	fold\p(tukey) neoadjVSmetast
hsa-miR-1246	0.0220194	0.18654	0.4012	-0.46691	0.086397	-0.65345	0.020077
hsa-miR-1290	0.0093984	0.23943	0.229	-0.42074	0.087846	-0.66017	0.0095398
hsa-miR-6826-5p	0.0372931	0.48864	0.039011	0.049756	0.87581	-0.43889	0.15044
hsa-miR-4443	0.0177565	0.56061	0.020009	0.41674	0.16622	-0.14387	0.65574
hsa-miR-193a-5p	0.0322759	-0.73247	0.038768	-0.64412	0.14552	0.088351	0.85695
hsa-miR-452-5p	0.0407988	-0.80112	0.18057	-1.4971	0.043671	-0.69595	0.37073
hsa-miR-6889-3p	0.0274479	0.82352	0.029389	0.10794	0.83035	-0.71558	0.1419
hsa-miR-3609	0.0367431	-0.92847	0.051842	-0.93782	0.11532	-0.0093458	0.98907
hsa-miR-100-5p	0.00707674	-1.0761	0.0082671	-0.2723	0.60377	0.80379	0.12498
hsa-miR-500a-3p	0.041554	-1.0885	0.034394	-0.52748	0.4189	0.56105	0.40444
hsa-let-7c-5p	0.0427865	-1.0964	0.035679	-0.39934	0.55088	0.69705	0.30395
hsa-miR-125b-5p	0.0202884	-1.1504	0.020731	-0.25422	0.69504	0.89619	0.16227
hsa-miR-145-3p	0.0300163	-1.1816	0.025961	-0.48445	0.47343	0.69718	0.31199
hsa-miR-210-3p	0.0171953	1.1836	0.018528	0.23294	0.72323	-0.95061	0.142
hsa-miR-129-2-3p	0.00549695	-1.2087	0.0085344	-0.97527	0.088059	0.23344	0.70595
hsa-miR-140-3p	0.010474	-1.2685	0.01041	-0.57241	0.35933	0.69614	0.2778
hsa-miR-342-5p	0.0283607	-1.3046	0.030704	-1.0189	0.17699	0.2857	0.72639
hsa-miR-99a-5p	0.00635593	-1.3701	0.0077862	-0.31047	0.64095	1.0596	0.10923
hsa-miR-4324	0.00123731	-1.3718	0.0027351	-0.08501	0.89013	1.2868	0.028269
hsa-miR-1-3p	0.0228771	-1.4741	0.020758	-0.54332	0.50437	0.93074	0.25966
hsa-miR-532-3p	0.0187065	-1.4947	0.022945	-1.2151	0.13841	0.27957	0.75402
hsa-miR-502-3p	0.00691031	-1.5061	0.0075158	-0.84057	0.23311	0.66555	0.36416
hsa-miR-29c-5p	0.00459439	-1.5456	0.0075355	-0.12499	0.872	1.4206	0.055649
hsa-miR-143-3p	0.0257328	-1.5581	0.023326	-0.51843	0.55644	1.0397	0.24227
hsa-miR-660-5p	0.00731961	-1.6008	0.007868	-0.55395	0.46931	1.0468	0.17734
hsa-miR-101-3p	0.00738859	-1.6671	0.010432	-0.18739	0.82869	1.4797	0.076762
hsa-miR-885-5p	0.0363436	1.7241	0.030757	0.67231	0.50971	-1.0518	0.31053
hsa-miR-133b	0.0211606	-1.762	0.020671	-1.1184	0.24132	0.64364	0.52196
hsa-miR-195-5p	0.00127894	-1.8097	0.0017152	-0.98781	0.16892	0.82193	0.26989
hsa-miR-429	0.0248328	1.8156	0.022144	0.70427	0.48628	-1.1113	0.28021
hsa-miR-497-5p	0.00358134	-1.8469	0.00411	-0.88963	0.26966	0.95722	0.24943
hsa-miR-451a	0.00332083	-1.9636	0.0050649	-1.4646	0.092645	0.49901	0.59127
