# Supplementary material for: MicroRNA-based signatures impacting clinical course and biology of ovarian cancer: a miRNOmics study
Source: Biomark Res. 2021 Jul 13;9:57. doi: 10.1186/s40364-021-00289-6 (PMC8276429; doi:10.1186/s40364-021-00289-6)
Supplement: Supplementary file 2 — Additional file 2. [file 40364_2021_289_MOESM2_ESM.xlsx]

## Sheet: Sheet1
miR	ttest	FDR	log2FOLD	median T	AUC
hsa-miR-1-3p	5.60099e-15	7.59258e-15	-6.9512	0	0.94902
hsa-miR-145-3p	3.27906e-20	7.77878e-19	-6.21462	0	0.993137
hsa-miR-129-2-3p	4.07336e-21	1.93262e-19	-5.93379	0	0.988235
hsa-miR-299-5p	1.0879e-16	4.69235e-16	-5.83887	0	0.978431
hsa-miR-451a	5.05656e-14	4.61364e-14	-5.28172	7.91194	0.976471
hsa-miR-204-5p	2.43671e-11	8.43869e-12	-5.02673	2.84705	0.957843
hsa-miR-133b	8.57942e-13	4.90425e-13	-4.9762	2.89758	0.982353
hsa-miR-377-3p	4.22321e-15	6.67903e-15	-4.78496	1.57701	0.966667
hsa-miR-195-5p	2.06273e-16	6.11666e-16	-4.69348	6.48337	0.998039
hsa-miR-505-3p	5.07304e-12	2.22863e-12	-4.62753	0	0.905882
hsa-miR-424-5p	2.68841e-14	2.65734e-14	-4.50322	5.19894	0.981863
hsa-miR-143-3p	4.60877e-13	2.87716e-13	-4.45291	3.6935	0.993137
hsa-miR-376c-3p	8.70061e-14	7.37148e-14	-4.32888	3.46254	0.986275
hsa-miR-140-5p	1.47271e-15	2.91137e-15	-4.26861	3.12954	0.990196
hsa-miR-140-3p	6.61474e-17	3.48709e-16	-4.17967	5.0514	0.99902
hsa-miR-376a-3p	2.54052e-13	1.77258e-13	-3.9899	3.68565	0.980392
hsa-miR-101-3p	9.72878e-12	3.84654e-12	-3.98614	4.24405	0.979902
hsa-miR-362-5p	4.10759e-11	1.32575e-11	-3.93591	1.83107	0.92549
hsa-miR-660-5p	2.00524e-12	1.023e-12	-3.9085	2.61493	0.973529
hsa-miR-145-5p	2.09003e-14	2.1557e-14	-3.89514	8.60094	0.986765
hsa-miR-4324	6.51206e-17	3.86208e-16	-3.88904	5.41887	0.994118
hsa-miR-34b-5p	1.02177e-09	2.27598e-10	-3.8443	3.44109	0.938235
hsa-miR-99a-5p	1.02803e-14	1.18963e-14	-3.82953	8.46319	0.990686
hsa-miR-497-5p	9.53502e-12	3.83383e-12	-3.81574	5.13047	0.989216
hsa-miR-125b-5p	1.63269e-15	2.97937e-15	-3.74745	10.7712	0.986765
hsa-miR-100-5p	5.17383e-19	4.09123e-18	-3.70801	8.18933	0.992157
hsa-miR-29c-3p	1.52803e-14	1.61106e-14	-3.68595	7.705	0.982353
hsa-miR-133a-3p	1.45137e-12	7.73715e-13	-3.6523	1.22878	0.948529
hsa-miR-199a-5p	2.03288e-12	1.02607e-12	-3.59834	6.75413	0.959804
hsa-miR-199a-3p	1.41001e-12	7.60206e-13	-3.42845	7.76551	0.958824
hsa-miR-502-3p	3.25984e-13	2.11868e-13	-3.42635	2.98591	0.982353
hsa-miR-214-3p	8.96052e-11	2.59228e-11	-3.2474	6.57247	0.981863
hsa-miR-10b-5p	6.23407e-12	2.71355e-12	-3.16542	8.50083	0.964706
hsa-miR-532-3p	1.12754e-09	2.47669e-10	-3.10785	3.92715	0.968627
hsa-miR-26a-5p	1.25994e-12	6.95097e-13	-3.09866	8.43127	0.966667
hsa-miR-532-5p	6.65214e-11	2.01027e-11	-3.09818	3.97579	0.963235
hsa-miR-455-3p	8.45042e-09	1.50726e-09	-3.0512	3.45496	0.940686
hsa-miR-487b-3p	3.69265e-11	1.21666e-11	-2.97768	2.51838	0.941667
hsa-miR-28-5p	7.60481e-11	2.25507e-11	-2.96615	3.59294	0.968137
hsa-miR-126-3p	1.08698e-14	1.22791e-14	-2.96217	6.56529	0.978431
hsa-miR-29c-5p	7.37989e-10	1.708e-10	-2.8848	2.39778	0.947549
hsa-miR-361-3p	2.21063e-11	7.76917e-12	-2.82423	4.62817	0.962745
hsa-miR-26b-5p	6.74429e-09	1.24025e-09	-2.82266	7.07397	0.962745
hsa-miR-320d	1.05048e-15	2.37335e-15	-2.81962	8.21253	0.957843
hsa-miR-652-3p	1.28151e-07	1.7522e-08	-2.79654	2.19995	0.9
hsa-miR-150-5p	3.75076e-07	4.5513e-08	-2.77629	5.28806	0.908824
hsa-miR-223-3p	1.27005e-08	2.16756e-09	-2.77373	5.61128	0.903922
hsa-miR-486-5p	1.08483e-12	6.12741e-13	-2.7406	4.89681	0.946078
hsa-miR-29a-3p	7.03561e-11	2.1127e-11	-2.73421	8.93204	0.954902
hsa-miR-374a-5p	5.16512e-10	1.23146e-10	-2.70813	3.6901	0.971078
hsa-miR-127-3p	5.30939e-09	1.01167e-09	-2.68871	4.26249	0.916667
hsa-miR-19b-3p	3.85891e-10	9.63615e-11	-2.68065	7.15735	0.940196
hsa-miR-574-3p	3.95933e-10	9.83515e-11	-2.67708	5.20885	0.960294
hsa-miR-374b-5p	2.52771e-10	6.62585e-11	-2.66602	3.51012	0.971569
hsa-miR-29b-3p	6.83594e-09	1.25225e-09	-2.66149	7.63211	0.938235
hsa-miR-664a-3p	2.18769e-09	4.51285e-10	-2.60417	2.91456	0.954902
hsa-miR-23b-3p	2.11463e-09	4.38118e-10	-2.60181	8.78915	0.941176
hsa-miR-19a-3p	1.0171e-07	1.41101e-08	-2.58835	4.92528	0.919608
hsa-let-7c-5p	8.90755e-08	1.25036e-08	-2.57325	9.8423	0.920588
hsa-miR-3653-3p	3.46743e-11	1.15854e-11	-2.56881	5.5776	0.931373
hsa-miR-186-5p	3.71994e-08	5.78668e-09	-2.55964	3.04796	0.916667
hsa-miR-500a-3p	8.70046e-11	2.53249e-11	-2.54199	3.63415	0.971569
hsa-miR-320e	1.09905e-16	4.34541e-16	-2.527	7.8569	0.968627
hsa-miR-335-5p	9.10328e-08	1.26659e-08	-2.5052	2.71368	0.911765
hsa-miR-193a-3p	2.48154e-08	4.00467e-09	-2.4722	5.14223	0.954902
hsa-let-7b-5p	2.49395e-09	4.99266e-10	-2.46711	11.0541	0.938725
hsa-miR-365a-3p	4.1853e-11	1.34171e-11	-2.45256	6.96753	0.947059
hsa-miR-16-5p	7.52966e-08	1.07604e-08	-2.3644	8.48245	0.908824
hsa-miR-99b-5p	2.38193e-12	1.1772e-12	-2.30363	5.66522	0.941667
hsa-miR-1260b	1.23819e-08	2.1208e-09	-2.28604	8.00806	0.915196
hsa-miR-125a-5p	1.33035e-12	7.25506e-13	-2.2695	6.91666	0.954902
hsa-miR-320b	8.41174e-17	3.99097e-16	-2.25511	8.09735	0.967157
hsa-miR-361-5p	4.07945e-11	1.33483e-11	-2.24525	6.06819	0.94902
hsa-miR-148a-3p	5.55933e-08	8.19141e-09	-2.24041	5.88596	0.916667
hsa-miR-34a-5p	2.41207e-09	4.86984e-10	-2.21855	6.86027	0.916667
hsa-miR-197-3p	1.63535e-07	2.18562e-08	-2.19211	3.89247	0.922059
hsa-miR-193a-5p	2.39762e-10	6.31976e-11	-2.17224	4.66106	0.954902
hsa-miR-30e-5p	9.03408e-11	2.59772e-11	-2.16351	5.35012	0.92549
hsa-miR-320c	1.86729e-16	5.90627e-16	-2.15793	8.3727	0.960294
hsa-miR-27b-3p	1.93366e-09	4.04154e-10	-2.15735	7.3458	0.933824
hsa-miR-151a-5p	6.74359e-08	9.72495e-09	-2.15447	6.34767	0.937255
hsa-miR-193b-3p	7.19992e-09	1.31385e-09	-2.13273	5.93161	0.936765
hsa-miR-664b-3p	3.89601e-08	6.00152e-09	-2.10473	5.6802	0.926961
hsa-miR-30c-5p	1.99553e-07	2.60106e-08	-2.08648	5.45291	0.927941
hsa-miR-151b	3.38764e-08	5.3221e-09	-2.05217	5.52561	0.923039
hsa-let-7g-5p	1.52038e-07	2.061e-08	-2.04975	7.79685	0.923039
hsa-miR-125b-2-3p	1.81877e-09	3.8696e-10	-2.03068	3.97124	0.978431
hsa-let-7i-5p	1.49405e-08	2.49598e-09	-1.93738	7.40917	0.925
hsa-miR-342-3p	2.14191e-13	1.56343e-13	-1.93447	6.55909	0.963725
hsa-miR-24-3p	4.79356e-08	7.22004e-09	-1.86284	8.43127	0.92598
hsa-miR-151a-3p	1.75593e-07	2.32711e-08	-1.8352	4.32287	0.913725
hsa-miR-331-3p	7.294e-09	1.32592e-09	-1.82063	6.80851	0.934804
hsa-miR-30b-5p	4.39503e-08	6.68344e-09	-1.77617	6.49624	0.937745
hsa-miR-542-5p	4.66025e-08	7.04162e-09	-1.74314	4.26828	0.953431
hsa-miR-320a	1.20388e-16	4.39371e-16	-1.72806	7.76206	0.965686
hsa-miR-423-5p	2.82019e-19	4.46016e-18	-1.65804	6.22789	0.980882
hsa-miR-30d-5p	2.02112e-08	3.3412e-09	-1.43929	6.50849	0.904412
hsa-miR-139-3p	3.09918e-06	3.16218e-07	-0.8833	4.08032	0.946078
hsa-miR-6738-5p	2.19489e-06	2.29377e-07	0.679469	6.11665	0.906373
hsa-miR-3911	2.34196e-07	2.99501e-08	0.706403	6.24362	0.908824
hsa-miR-6824-5p	2.06471e-06	2.1769e-07	0.72179	5.94067	0.917157
hsa-miR-6829-5p	1.62057e-09	3.47911e-10	0.731494	6.84784	0.901961
hsa-miR-4743-5p	1.68516e-07	2.24586e-08	0.773379	5.95003	0.914706
hsa-miR-5008-5p	1.9245e-07	2.51538e-08	0.784746	5.85394	0.909314
hsa-miR-4667-5p	2.22014e-10	5.9177e-11	0.788894	6.32611	0.913235
hsa-miR-4646-5p	1.92629e-11	7.08474e-12	0.842683	6.85641	0.962745
hsa-miR-5010-5p	2.86938e-07	3.60154e-08	0.850139	4.23434	0.915686
hsa-miR-7159-5p	8.86263e-08	1.24774e-08	0.850363	6.051	0.965196
hsa-miR-6126	7.58216e-12	3.12815e-12	0.854846	8.60094	0.929902
hsa-miR-7847-3p	2.55715e-11	8.79164e-12	0.855045	8.43282	0.923039
hsa-miR-623	4.52272e-09	8.68751e-10	0.864509	5.144	0.940196
hsa-miR-6757-5p	5.23993e-15	7.31206e-15	0.882121	6.73606	0.966176
hsa-miR-6753-5p	6.71561e-08	9.71414e-09	0.886508	5.31827	0.915686
hsa-miR-1273f	2.73228e-10	7.08381e-11	0.89104	6.98355	0.918137
hsa-miR-4688	6.10233e-10	1.4333e-10	0.900627	5.1101	0.935294
hsa-miR-6772-5p	9.54274e-09	1.68311e-09	0.902591	6.05129	0.944118
hsa-miR-6800-5p	6.29484e-13	3.73325e-13	0.905198	12.1427	0.920098
hsa-miR-6723-5p	7.4265e-12	3.11816e-12	0.917925	6.71956	0.940196
hsa-miR-6752-5p	1.14303e-12	6.38017e-13	0.935118	8.30909	0.937255
hsa-miR-4466	6.29742e-12	2.7162e-12	0.939366	10.4668	0.903922
hsa-miR-6087	2.89914e-11	9.75535e-12	0.947175	13.7864	0.909314
hsa-miR-3917	1.09072e-08	1.90255e-09	0.949093	6.34842	0.938725
hsa-miR-6819-5p	1.16819e-10	3.2991e-11	0.967083	6.64498	0.906863
hsa-miR-4327	3.08157e-13	2.03063e-13	0.971616	7.48244	0.968137
hsa-miR-1183	1.41391e-08	2.38731e-09	0.973652	6.06779	0.95
hsa-miR-5195-3p	7.118e-08	1.02338e-08	0.985419	6.68272	0.918627
hsa-miR-150-3p	5.87616e-14	5.16289e-14	0.985593	7.57778	0.955392
hsa-miR-4253	3.39337e-08	5.3135e-09	0.994281	4.88805	0.903431
hsa-miR-4776-5p	1.38436e-08	2.34576e-09	0.99605	4.86251	0.917647
hsa-miR-4463	9.69201e-12	3.8642e-12	0.998751	8.31638	0.958824
hsa-miR-6763-5p	4.41475e-11	1.37802e-11	1.00917	9.05049	0.938235
hsa-miR-6778-5p	1.16582e-11	4.46068e-12	1.01512	6.85399	0.926471
hsa-miR-1236-5p	5.91253e-11	1.80982e-11	1.01663	7.41486	0.957843
hsa-miR-6756-5p	2.35046e-13	1.68967e-13	1.01866	8.20328	0.964706
hsa-miR-575	1.81733e-12	9.37214e-13	1.0374	9.8466	0.962255
hsa-miR-4745-5p	1.18859e-13	9.24471e-14	1.04076	7.38701	0.939216
hsa-miR-574-5p	1.15484e-06	1.27127e-07	1.05038	8.33577	0.920098
hsa-miR-345-5p	1.21531e-11	4.61284e-12	1.05219	5.57358	0.95098
hsa-miR-1233-5p	4.23338e-11	1.34801e-11	1.05811	7.53622	0.908824
hsa-miR-4788	1.77194e-10	4.85955e-11	1.06199	8.49356	0.92598
hsa-miR-3654	8.12948e-10	1.87235e-10	1.06261	5.15277	0.911765
hsa-miR-7851-3p	2.37012e-08	3.85106e-09	1.07549	5.66141	0.918137
hsa-miR-3652	3.35502e-12	1.60788e-12	1.07818	7.69301	0.952451
hsa-miR-6125	2.54073e-13	1.74704e-13	1.07827	13.1036	0.927451
hsa-miR-4632-5p	6.25725e-11	1.90306e-11	1.08006	6.95494	0.937255
hsa-miR-4271	9.71714e-10	2.20589e-10	1.0809	7.52334	0.92402
hsa-miR-4701-3p	1.91294e-07	2.50717e-08	1.09052	5.63311	0.955882
hsa-miR-550b-2-5p	6.01104e-07	6.95598e-08	1.09887	4.90512	0.901961
hsa-miR-4499	4.68273e-12	2.11593e-12	1.09945	9.0252	0.940686
hsa-miR-6777-5p	5.47568e-08	8.0933e-09	1.10367	4.97013	0.904412
hsa-miR-6775-5p	5.02961e-11	1.55968e-11	1.10395	8.28857	0.921078
hsa-miR-4656	4.43712e-15	6.3794e-15	1.10986	7.62069	0.959804
hsa-miR-1225-5p	1.19761e-13	9.16469e-14	1.11189	11.6115	0.921569
hsa-miR-4481	2.51134e-08	4.03902e-09	1.11217	5.77968	0.940196
hsa-miR-6808-5p	4.12206e-14	3.83475e-14	1.11836	7.0669	0.94951
hsa-miR-3162-5p	7.24104e-12	3.06744e-12	1.12812	11.1293	0.92402
hsa-miR-4653-3p	2.57466e-12	1.25933e-12	1.13184	9.94375	0.937745
hsa-miR-1185-2-3p	4.75661e-10	1.15733e-10	1.13326	6.2497	0.948039
hsa-miR-3682-3p	1.81989e-09	3.85468e-10	1.14929	6.06475	0.931863
hsa-miR-939-5p	9.8049e-16	2.32598e-15	1.15618	9.18251	0.957353
hsa-miR-937-5p	4.86056e-12	2.15524e-12	1.15754	8.43282	0.941176
hsa-miR-6076	3.8477e-19	4.56387e-18	1.15884	8.13523	0.982353
hsa-miR-4689	2.32694e-09	4.75872e-10	1.16193	6.85923	0.915686
hsa-miR-6786-5p	3.44415e-10	8.64595e-11	1.17007	8.06435	0.912255
hsa-miR-7704	4.48786e-13	2.83904e-13	1.1785	12.0254	0.914216
hsa-miR-6732-5p	5.03142e-10	1.21176e-10	1.19668	4.55923	0.927451
hsa-miR-6857-5p	1.79271e-09	3.83132e-10	1.19772	5.56556	0.923039
hsa-miR-3188	2.36723e-12	1.18225e-12	1.19945	7.67756	0.922059
hsa-miR-4505	9.23151e-14	7.55157e-14	1.20689	12.4961	0.930882
hsa-miR-6768-5p	1.09294e-11	4.21583e-12	1.21364	6.24724	0.971569
hsa-miR-6794-5p	7.77338e-13	4.49768e-13	1.21464	8.31344	0.95
hsa-miR-3665	3.30883e-15	5.60672e-15	1.2184	11.4331	0.921569
hsa-miR-671-5p	6.26077e-10	1.46327e-10	1.2204	8.08937	0.914216
hsa-miR-4478	1.89098e-10	5.1562e-11	1.22796	8.58708	0.909314
hsa-miR-8060	2.01529e-10	5.43272e-11	1.23098	8.62914	0.910294
hsa-miR-4455	1.09946e-09	2.42624e-10	1.23896	5.9089	0.928922
hsa-miR-5196-5p	1.35054e-09	2.91258e-10	1.24631	5.56608	0.923529
hsa-miR-4746-3p	9.57219e-15	1.13539e-14	1.24787	8.19907	0.948039
hsa-miR-6765-5p	4.2791e-11	1.34452e-11	1.26369	5.37369	0.942157
hsa-miR-4695-5p	4.6682e-10	1.14167e-10	1.26793	7.74946	0.902941
hsa-miR-762	1.51291e-15	2.87122e-15	1.26976	10.0241	0.943627
hsa-miR-188-5p	1.45939e-12	7.69344e-13	1.28125	8.6794	0.958824
hsa-miR-4314	2.05794e-08	3.39025e-09	1.3134	6.00191	0.931373
hsa-miR-6858-5p	6.57604e-15	8.43247e-15	1.31476	8.17681	0.940686
hsa-miR-4530	4.32029e-15	6.61217e-15	1.31559	12.7487	0.936275
hsa-miR-622	9.09581e-10	2.07477e-10	1.31766	6.5012	0.958333
hsa-miR-198	3.83947e-08	5.9337e-09	1.34316	6.33662	0.902941
hsa-miR-8063	1.71045e-12	8.91789e-13	1.34513	9.31398	0.930392
hsa-miR-1249-5p	8.33274e-12	3.40818e-12	1.35562	8.0424	0.906373
hsa-miR-3137	2.63092e-13	1.78321e-13	1.35691	8.22588	0.936275
hsa-miR-6724-5p	8.80818e-14	7.33168e-14	1.36024	9.98938	0.95098
hsa-miR-6797-5p	4.25468e-11	1.34576e-11	1.36693	5.45951	0.946078
hsa-miR-3621	3.3065e-10	8.38918e-11	1.37228	4.69813	0.92451
hsa-miR-6847-5p	1.4894e-10	4.13245e-11	1.37297	5.74759	0.92451
hsa-miR-7515	5.57031e-09	1.0446e-09	1.37916	5.16664	0.927451
hsa-miR-4538	1.42141e-08	2.39146e-09	1.38476	6.49243	0.903431
hsa-miR-638	5.44959e-16	1.43643e-15	1.38615	12.2927	0.935294
hsa-miR-3196	5.11045e-13	3.10854e-13	1.38644	10.1956	0.923039
hsa-miR-4673	2.50393e-13	1.77313e-13	1.39434	6.6359	0.944118
hsa-miR-6779-5p	4.52647e-10	1.11854e-10	1.39762	8.09585	0.920098
hsa-miR-1469	2.96944e-12	1.43761e-12	1.39884	5.10637	0.909804
hsa-miR-3940-5p	1.41369e-16	4.7909e-16	1.41008	9.29601	0.937745
hsa-miR-3147	5.12497e-08	7.67052e-09	1.41372	4.77628	0.903431
hsa-miR-4707-5p	9.0271e-10	2.06905e-10	1.41755	6.0641	0.934314
hsa-miR-3194-5p	1.0544e-11	4.10049e-12	1.42218	6.75673	0.973529
hsa-miR-6812-5p	4.39362e-15	6.51426e-15	1.43386	9.07127	0.95049
hsa-miR-1471	6.84682e-12	2.92657e-12	1.46093	7.67555	0.928431
hsa-miR-4741	7.74815e-16	1.9348e-15	1.46432	9.60841	0.967647
hsa-miR-5006-5p	5.17498e-11	1.59434e-11	1.47697	9.64122	0.92402
hsa-miR-197-5p	4.16694e-15	6.81729e-15	1.47957	11.9792	0.951471
hsa-miR-4507	4.69592e-12	2.10188e-12	1.48698	11.3068	0.917647
hsa-miR-4417	2.12621e-11	7.52824e-12	1.48869	7.53939	0.968627
hsa-miR-7108-5p	4.3757e-13	2.80549e-13	1.48903	9.37586	0.965196
hsa-miR-1915-3p	1.26197e-15	2.60324e-15	1.49127	11.1109	0.92598
hsa-miR-6799-5p	1.00883e-09	2.26843e-10	1.4926	6.84784	0.926961
hsa-miR-3620-5p	1.72307e-08	2.86848e-09	1.49349	6.36771	0.914216
hsa-miR-1185-1-3p	2.20256e-15	3.87041e-15	1.49633	8.32934	0.951471
hsa-miR-2861	1.20577e-15	2.60036e-15	1.50181	12.1807	0.938725
hsa-miR-6893-5p	8.41899e-12	3.41403e-12	1.51337	10.6995	0.929902
hsa-miR-6791-5p	2.69609e-11	9.20262e-12	1.51593	10.1379	0.903431
hsa-miR-4690-5p	3.54196e-11	1.17517e-11	1.51624	7.39112	0.932353
hsa-miR-4739	6.83321e-14	5.8946e-14	1.5191	10.2403	0.936275
hsa-miR-4787-5p	1.26572e-14	1.36483e-14	1.51932	10.6411	0.918137
hsa-miR-371a-5p	2.17463e-10	5.82914e-11	1.52369	6.83331	0.95049
hsa-miR-572	4.16325e-12	1.91773e-12	1.52419	9.39797	0.912745
hsa-miR-4535	5.77263e-13	3.46688e-13	1.53079	5.50287	0.973039
hsa-miR-4322	1.11093e-10	3.1752e-11	1.55982	6.12078	0.930882
hsa-miR-4721	1.16757e-13	9.23258e-14	1.56002	10.9066	0.942647
hsa-miR-1268b	3.81746e-16	1.06541e-15	1.56676	9.49251	0.964706
hsa-miR-4758-5p	2.03581e-11	7.37323e-12	1.58146	6.16777	0.970588
hsa-miR-1268a	1.53787e-13	1.15817e-13	1.58399	9.80123	0.956373
hsa-miR-1224-5p	2.29286e-17	1.55407e-16	1.6162	9.00567	0.955392
hsa-miR-6746-5p	7.22055e-11	2.15459e-11	1.62457	4.82922	0.94951
hsa-miR-6803-5p	2.88956e-13	1.93092e-13	1.62609	12.1807	0.922549
hsa-miR-4486	8.5295e-11	2.49805e-11	1.65792	6.96753	0.918627
hsa-miR-6848-5p	1.83888e-09	3.87761e-10	1.67894	5.37217	0.930882
hsa-miR-1227-5p	2.80714e-14	2.71807e-14	1.68465	9.98938	0.935784
hsa-miR-6075	1.65456e-13	1.22658e-13	1.73979	7.57867	0.940196
hsa-miR-6132	1.02996e-11	4.03858e-12	1.75331	10.6995	0.913235
hsa-miR-4462	1.12224e-14	1.23825e-14	1.76027	8.01359	0.956373
hsa-miR-4665-5p	5.73209e-14	5.13132e-14	1.78354	5.38625	0.962745
hsa-miR-1587	2.39935e-14	2.42208e-14	1.79026	10.5306	0.94902
hsa-miR-6068	6.16157e-15	8.12048e-15	1.79428	11.2892	0.930392
hsa-miR-663a	2.03825e-11	7.32617e-12	1.85828	7.87201	0.956863
hsa-miR-4539	1.94762e-11	7.10811e-12	1.88969	5.20206	0.955392
hsa-miR-371b-5p	7.93984e-15	9.91336e-15	1.91698	10.4105	0.928431
hsa-miR-8089	1.48587e-11	5.55099e-12	1.92386	8.07291	0.967647
hsa-miR-6511b-5p	3.68812e-12	1.74984e-12	1.94004	5.26589	0.927941
hsa-miR-4430	7.58166e-12	3.15538e-12	1.95964	9.49903	0.921569
hsa-miR-6830-5p	4.53832e-12	2.0704e-12	1.9723	5.41766	0.932353
hsa-miR-4497	4.59563e-19	4.36082e-18	2.13495	11.2138	0.954412
hsa-miR-6849-5p	4.08143e-11	1.32633e-11	2.15281	7.02518	0.937745
hsa-miR-99b-3p	5.31904e-10	1.26182e-10	2.25711	4.91954	0.909804
hsa-miR-6743-5p	2.53376e-10	6.60522e-11	4.06566	4.06566	0.913725
hsa-miR-6776-5p	2.75427e-11	9.33408e-12	4.13553	4.13553	0.909314
hsa-miR-149-3p	2.06752e-11	7.37547e-12	4.17248	4.17248	0.905882
hsa-miR-4726-5p	2.86325e-14	2.71695e-14	4.25508	4.25508	0.947059
hsa-miR-6774-5p	2.27035e-11	7.92039e-12	4.3987	4.3987	0.926961
hsa-miR-1273c	3.80494e-09	7.39863e-10	4.4582	4.4582	0.90098
hsa-miR-8085	1.36885e-10	3.82032e-11	4.5501	4.5501	0.925
hsa-miR-298	4.11558e-12	1.91436e-12	4.55923	4.55923	0.907843
hsa-miR-6877-5p	3.80752e-12	1.7886e-12	4.58952	4.58952	0.921078
hsa-miR-4513	1.2939e-11	4.87218e-12	4.5987	4.5987	0.919608
hsa-miR-4640-5p	8.34561e-15	1.01528e-14	4.60041	4.60041	0.946078
hsa-miR-6083	1.01358e-13	8.15076e-14	4.63697	4.63697	0.946569
hsa-miR-3197	7.73098e-13	4.52837e-13	4.72279	4.72279	0.903922
