# Supplementary material for: MicroRNA-based signatures impacting clinical course and biology of ovarian cancer: a miRNOmics study
Source: Biomark Res. 2021 Jul 13;9:57. doi: 10.1186/s40364-021-00289-6 (PMC8276429; doi:10.1186/s40364-021-00289-6)
Supplement: Supplementary file 3 — Additional file 3. [file 40364_2021_289_MOESM3_ESM.xlsx]

## Sheet: Sheet1
	IRE COHORT		TCGA Cohort
miR	p-val	log2fold	p-val	log2FOLD
hsa-let-7b-5p	5.31568e-05	-2.46711	0.00228165	-1.38224
hsa-let-7c-5p	2.90827e-05	-2.57325	0.0101695	-0.878019
hsa-miR-100-5p	0.00314716	-3.70801	0.000105201	-1.89133
hsa-miR-101-3p	0.000822602	-3.98614	0.0122739	-0.60753
hsa-miR-125b-2-3p	0.000183849	-2.03068	0.00025562	-0.984723
hsa-miR-125b-5p	0.0033682	-3.74745	0.00147626	-1.58416
hsa-miR-127-3p	1.33231e-06	-2.68871	0.0137451	-1.27181
hsa-miR-129-2-3p	0.00584097	-5.93379	0.00746179	-0.475507
hsa-miR-133a-3p	8.12487e-05	-3.6523	0.000169119	-1.56245
hsa-miR-133b	0.00267111	-4.9762	0.000136147	-3.22144
hsa-miR-139-3p	1.37716e-05	-0.8833	0.00811467	-0.94245
hsa-miR-140-3p	0.00815617	-4.17967	0.000503432	-3.2944
hsa-miR-142-5p	0.00119281	-4.5379	0.0239373	-1.25425
hsa-miR-143-3p	0.00329012	-4.45291	0.00159426	-2.39919
hsa-miR-145-3p	0.0113641	-6.21462	0.000338059	-2.0762
hsa-miR-145-5p	0.0018971	-3.89514	0.000222084	-4.9678
hsa-miR-150-5p	3.27731e-05	-2.77629	0.0106478	-1.04299
hsa-miR-151a-3p	4.08983e-06	-1.8352	0.0331251	-2.86316
hsa-miR-152-3p	8.60683e-06	-4.40216	0.0143622	-0.860844
hsa-miR-181a-5p	0.000256953	-1.07754	0.00585494	-3.83834
hsa-miR-193a-5p	5.58417e-05	-2.17224	0.0110733	-1.2229
hsa-miR-193b-5p	0.0343455	-0.420312	0.0170821	-0.413658
hsa-miR-199a-5p	0.000295571	-3.59834	0.00132137	-1.31248
hsa-miR-200a-5p	0.00026624	1.97637	0.0154909	0.634385
hsa-miR-205-5p	2.66923e-06	3.91514	0.0443395	2.91268
hsa-miR-214-3p	0.000448075	-3.2474	0.0130259	-1.05198
hsa-miR-222-3p	0.000113788	-1.3027	0.0224802	-1.16328
hsa-miR-22-3p	2.60074e-06	-1.85105	0.0175051	-1.8478
hsa-miR-26a-5p	0.000318137	-3.09866	0.00692971	-0.963618
hsa-miR-299-5p	0.00155846	-5.83887	0.0178118	-0.577352
hsa-miR-29c-3p	0.000816188	-3.68595	0.00103604	-0.954624
hsa-miR-30a-3p	0.0137456	-2.32399	0.00114019	-0.752665
hsa-miR-30a-5p	0.000198323	-1.64727	0.0024636	-1.65369
hsa-miR-30d-5p	2.78379e-08	-1.43929	0.0178131	-1.60122
hsa-miR-320a	0.000121184	-1.72806	0.0237412	-1.6605
hsa-miR-342-3p	0.000428616	-1.93447	0.00852314	-1.02619
hsa-miR-34b-5p	4.34835e-05	-3.8443	0.000719669	-2.85677
hsa-miR-376a-3p	0.00044787	-3.9899	0.00100169	-1.4241
hsa-miR-376c-3p	0.000706711	-4.32888	0.00121678	-1.52936
hsa-miR-377-3p	0.000423528	-4.78496	0.00110839	-1.29846
hsa-miR-423-5p	0.000600015	-1.65804	0.0104103	-1.34928
hsa-miR-424-3p	0.0159529	-0.330945	0.00114929	-1.11496
hsa-miR-424-5p	0.00126928	-4.50322	0.0177189	-2.12303
hsa-miR-431-5p	0.000360019	1.55902	0.00249142	0.186125
hsa-miR-452-5p	0.0150361	2.65275	0.0219463	0.639995
hsa-miR-486-5p	1.05632e-05	-2.7406	0.00316709	-2.94902
hsa-miR-492	0.000501254	2.53334	0.000759539	0.168173
hsa-miR-497-5p	0.00106327	-3.81574	0.000333457	-1.97441
hsa-miR-502-3p	0.00109456	-3.42635	0.0052747	-0.724186
hsa-miR-542-5p	1.63555e-05	-1.74314	0.00515495	-1.40367
hsa-miR-631	0.000137989	2.65997	0.000944254	0.439794
hsa-miR-708-5p	0.0163708	3.48237	0.0144678	0.23719
hsa-miR-769-5p	0.000119436	-4.2974	0.00767956	-0.533325
hsa-miR-99a-5p	0.00187406	-3.82953	0.00264023	-0.86333
