# Supplementary material for: MicroRNA-based signatures impacting clinical course and biology of ovarian cancer: a miRNOmics study
Source: Biomark Res. 2021 Jul 13;9:57. doi: 10.1186/s40364-021-00289-6 (PMC8276429; doi:10.1186/s40364-021-00289-6)
Supplement: Supplementary file 4 — Additional file 4. [file 40364_2021_289_MOESM4_ESM.xlsx]

## Sheet: TN GSE83693
miR	q-val	logFOLD T\N	q-val	logFOLD T\N
hsa-miR-29c-3p	0.000816188	-3.68595	4.18e-05	-2.5987
hsa-miR-129-2-3p	0.00584097	-5.93379	7.49e-05	-3.38468
hsa-miR-125b-5p	0.0033682	-3.74745	0.000254	-3.00678
hsa-miR-145-5p	0.0018971	-3.89514	0.000268	-2.61447
hsa-miR-200a-5p	0.00026624	1.97637	0.000498	3.13566
hsa-miR-139-3p	1.37716e-05	-0.8833	0.000554	-2.48672
hsa-miR-101-3p	0.000822602	-3.98614	0.00111	-3.36848
hsa-miR-502-3p	0.00109456	-3.42635	0.00137	-2.58493
hsa-miR-99a-5p	0.00187406	-3.82953	0.00163	-2.74589
hsa-miR-125b-2-3p	0.000183849	-2.03068	0.00223	-2.0156
hsa-miR-145-3p	0.0113641	-6.21462	0.00223	-2.48368
hsa-miR-214-3p	0.000448075	-3.2474	0.00289	-2.64893
hsa-miR-100-5p	0.00314716	-3.70801	0.00351	-2.5029
hsa-miR-205-5p	2.66923e-06	3.91514	0.00413	7.15762
hsa-miR-424-5p	0.00126928	-4.50322	0.00612	-3.43372
hsa-miR-423-5p	0.000600015	-1.65804	0.00767	-1.5834
hsa-miR-320a	0.000121184	-1.72806	0.00814	-0.85902
hsa-miR-143-3p	0.00329012	-4.45291	0.00886	-2.5552
hsa-miR-199a-5p	0.000295571	-3.59834	0.0101	-2.38591
hsa-miR-497-5p	0.00106327	-3.81574	0.0139	-1.59017
hsa-miR-26a-5p	0.000318137	-3.09866	0.0186	-1.46803
hsa-miR-140-3p	0.00815617	-4.17967	0.0207	-2.23354
hsa-miR-377-3p	0.000423528	-4.78496	0.0211	-2.74124
hsa-miR-486-5p	1.05632e-05	-2.7406	0.0219	-1.92144
hsa-miR-193a-5p	5.58417e-05	-2.17224	0.0238	-1.15591
hsa-miR-452-5p	0.0150361	2.65275	0.024	2.45824
hsa-miR-299-5p	0.00155846	-5.83887	0.0431	-1.87319
hsa-miR-376a-3p	0.00044787	-3.9899	0.0442	-2.64786
hsa-miR-133b	0.00267111	-4.9762	0.0526	-1.39444
hsa-miR-424-3p	0.0159529	-0.330945	0.0849	-1.38942
hsa-let-7b-5p	5.31568e-05	-2.46711	0.089	-0.7878
hsa-miR-193b-5p	0.0343455	-0.420312	0.209	-0.77995
hsa-miR-542-5p	1.63555e-05	-1.74314	0.212	-0.81385
hsa-miR-431-5p	0.000360019	1.55902	0.25	1.35819
hsa-miR-492	0.000501254	2.53334	0.262	0.74027
hsa-miR-127-3p	1.33231e-06	-2.68871	0.319	-0.60672
hsa-miR-34b-5p	4.34835e-05	-3.8443	0.8	-0.16084
hsa-miR-342-3p	0.000428616	-1.93447	0.802	-0.12247
hsa-miR-150-5p	3.27731e-05	-2.77629	0.896	-0.19133

## Sheet: TN GSE119055
miR	q-val	logFOLD T\N	q-val	logFOLD T\N
hsa-miR-29c-3p	0.000816188	-3.68595	2.04e-05	-3.1266
hsa-miR-99a-5p	0.00187406	-3.82953	0.000141	-2.1277
hsa-miR-133b	0.00267111	-4.9762	0.00028	-2.41237
hsa-miR-502-3p	0.00109456	-3.42635	0.000471	-2.23549
hsa-miR-125b-5p	0.0033682	-3.74745	0.000665	-1.6241
hsa-miR-193a-5p	5.58417e-05	-2.17224	0.00118	-1.08069
hsa-miR-101-3p	0.000822602	-3.98614	0.00138	-2.90889
hsa-miR-100-5p	0.00314716	-3.70801	0.0017	-2.30892
hsa-miR-145-3p	0.0113641	-6.21462	0.00484	-3.07853
hsa-miR-26a-5p	0.000318137	-3.09866	0.00486	-0.764401
hsa-miR-377-3p	0.000423528	-4.78496	0.0069	-2.40441
hsa-miR-133a-3p	8.12487e-05	-3.6523	0.00713	-3.04094
hsa-miR-140-3p	0.00815617	-4.17967	0.00864	-1.53235
hsa-let-7c-5p	2.90827e-05	-2.57325	0.00947	-0.750868
hsa-miR-497-5p	0.00106327	-3.81574	0.0153	-2.33792
hsa-let-7b-5p	5.31568e-05	-2.46711	0.016	-0.49772
hsa-miR-125b-2-3p	0.000183849	-2.03068	0.022	-2.08152
hsa-miR-299-5p	0.00155846	-5.83887	0.0244	-3.99768
hsa-miR-200a-5p	0.00026624	1.97637	0.0278	4.17093
hsa-miR-199a-5p	0.000295571	-3.59834	0.0293	-2.36239
hsa-miR-376c-3p	0.000706711	-4.32888	0.0409	-3.82946
hsa-miR-143-3p	0.00329012	-4.45291	0.0428	-1.84336
hsa-miR-424-3p	0.0159529	-0.330945	0.0723	-2.26138
hsa-miR-424-5p	0.00126928	-4.50322	0.0732	-3.27955
hsa-miR-145-5p	0.0018971	-3.89514	0.0736	-1.46429
hsa-miR-129-2-3p	0.00584097	-5.93379	0.0824	-1.12031
hsa-miR-214-3p	0.000448075	-3.2474	0.0826	-1.64754
hsa-miR-205-5p	2.66923e-06	3.91514	0.0983	3.93209
hsa-miR-151a-3p	4.08983e-06	-1.8352	0.1	-0.52217
hsa-miR-376a-3p	0.00044787	-3.9899	0.111	-2.16433
hsa-miR-431-5p	0.000360019	1.55902	0.131	1.5538
hsa-miR-193b-5p	0.0343455	-0.420312	0.137	-0.630811
hsa-miR-127-3p	1.33231e-06	-2.68871	0.176	-1.51048
hsa-miR-492	0.000501254	2.53334	0.189	0.399561
hsa-miR-542-5p	1.63555e-05	-1.74314	0.237	-1.92157
hsa-miR-320a	0.000121184	-1.72806	0.238	-0.38567
hsa-miR-452-5p	0.0150361	2.65275	0.27	1.09629
hsa-miR-769-5p	0.000119436	-4.2974	0.338	-0.830228
hsa-miR-486-5p	1.05632e-05	-2.7406	0.41	-0.525774
hsa-miR-222-3p	0.000113788	-1.3027	0.62	-0.221243
hsa-miR-423-5p	0.000600015	-1.65804	0.648	-0.249333
hsa-miR-139-3p	1.37716e-05	-0.8833	0.665	-0.372806
hsa-miR-152-3p	8.60683e-06	-4.40216	0.667	-0.407226
hsa-miR-30a-3p	0.0137456	-2.32399	0.813	-0.131565
