# Supplementary material for: MicroRNA-based signatures impacting clinical course and biology of ovarian cancer: a miRNOmics study
Source: Biomark Res. 2021 Jul 13;9:57. doi: 10.1186/s40364-021-00289-6 (PMC8276429; doi:10.1186/s40364-021-00289-6)
Supplement: Supplementary file 5 — Additional file 5. [file 40364_2021_289_MOESM5_ESM.xlsx]

## Sheet: GSEA target list
predicted targets MiRWalk	TCGA OV miRNA\target		TCGA OV tumor Vs GTEx OV normal
gene	R Spearman	predicted also	logFC	p-value
MYBL2	0.2679	miRDB	4.894	2.42e-111
BMP7	0.22054	miRDB	4.724	1.79e-45
FOXM1	0.23838	miRDB	3.956	6.54e-108
AIF1L	0.22312	miRDB	2.81	1.62e-57
SFRP2	0.21405	miRDB	2.342	3.34e-10
NAT8L	0.25275	miRDB	2.215	1.81e-37
SYNGR2	0.21169	miRDB	2.198	5.48e-60
GINS1	0.2041	miRDB	2.178	3.23e-75
TPM3	0.22217	miRDB	2.095	5.04e-75
NEK6	0.20235	miRDB	2.039	1.78e-45
VEPH1	0.26081	miRDB	1.983	5.33e-47
RAB3IP	0.26537	miRDB	1.948	1.1e-50
TTC30B	0.26618	miRDB	1.81	1.76e-64
FAM124A	0.26024	miRDB	1.568	4.87e-31
PLEKHG4B	0.29083	miRDB	1.531	1.51e-22
TIMELESS	0.28877	miRDB	1.505	1.28e-30
UQCR11	0.22078	miRDB	1.274	1.06e-30
WDR77	0.25034	miRDB	1.266	1.09e-29
LSM12	0.25682	miRDB	1.257	4.53e-47
TXNL4A	0.20124	miRDB	1.185	1.63e-34
NETO2	0.22625	miRDB	1.126	1.17e-15
FAM107B	0.22209	miRDB	1.112	1.91e-21
IPO9	0.25397	miRDB	1.05	2.54e-28
DBN1	0.20891	miRDB	1.019	3.7e-14
STK38L	0.21524	miRDB	1.015	2.21e-12
STK24	0.21304	miRDB	0.997	5.1e-23
MOXD1	0.25238	miRDB	0.961	2.78e-10
DUSP4	0.20128	miRDB	0.948	7.69e-18
BCL7A	0.28381	miRDB	0.903	3.05e-14
SLC6A8	0.2141	miRDB	0.897	0.000476
UGGT1	0.30797	miRDB	0.894	6.51e-17
PANK1	0.29113	miRDB	0.887	1.42e-18
SRGAP3	0.24868	miRDB	0.863	4.06e-13
ZDHHC20	0.20374	miRDB	0.854	9.34e-23
POLR1B	0.22015	miRDB	0.853	2.3e-19
TFDP2	0.20058	miRDB	0.82	2.1e-12
PLA2G7	0.21769	miRDB	0.801	7.82e-11
GNG10	0.22377	miRDB	0.78	4.62e-23
SMARCC1	0.22081	miRDB	0.748	3.24e-08
FAM155B	0.23031	miRDB	0.739	2.61e-15
TUBB3	0.25207	miRDB	0.737	6.33e-16
C4orf46	0.21021	miRDB	0.672	1.25e-15
SIKE1	0.26949	miRDB	0.672	3.76e-14
ZNF281	0.23808	miRDB	0.655	3.01e-18
TM9SF2	0.27706	miRDB	0.65	1.17e-14
MAPRE1	0.31743	miRDB	0.593	4.05e-07
ENKUR	0.27326	miRDB	0.575	3.31e-10
SOX6	0.24195	miRDB	0.575	1.62e-06
UBE2G1	0.29348	miRDB	0.57	4.79e-06
SH3BP2	0.21512	miRDB	0.568	7.12e-06
VOPP1	0.32811	miRDB	0.545	3.43e-09
KIAA1549	0.3014	miRDB	0.533	1.34e-07
SLCO1A2	0.2182	miRDB	0.526	3.55e-09
NRXN3	0.20192	miRDB	0.513	2.51e-05
BBX	-0.21031	miRDB	-0.513	4.95e-07
PLEKHA1	-0.30565	miRDB	-0.523	7.33e-08
CDH13	-0.27034	miRDB	-0.537	0.00015
PCDHA3	-0.22596	miRDB	-0.561	1.7e-06
MMP16	-0.2472	miRDB	-0.574	3.04e-38
EPHA7	-0.20533	miRDB	-0.583	1.45e-09
ARHGEF9	-0.26928	miRDB	-0.596	4.22e-20
FAM110B	-0.2755	miRDB	-0.614	5.93e-07
TICAM2	-0.23115	miRDB	-0.614	3.02e-15
TMEM64	-0.20203	miRDB	-0.657	9e-12
DSTYK	-0.25893	miRDB	-0.666	1.43e-13
FTO	-0.21383	miRDB	-0.679	7.71e-14
MECP2	-0.2423	miRDB	-0.705	7.14e-18
PAPPA	-0.25006	miRDB	-0.708	8e-49
FZD4	-0.2522	miRDB	-0.709	6.29e-07
TXNDC15	-0.25138	miRDB	-0.711	7.13e-26
SAV1	-0.25349	miRDB	-0.715	7.53e-18
DOK6	-0.22839	miRDB	-0.716	1.99e-33
RAP1GAP2	-0.23784	miRDB	-0.731	6.84e-09
NCOR1	-0.23814	miRDB	-0.738	6.54e-15
RAD54L2	-0.23243	miRDB	-0.773	2.53e-14
LTBP2	-0.20553	miRDB	-0.786	1.57e-09
MTF2	-0.25906	miRDB	-0.859	7.05e-16
OSBPL9	-0.22149	miRDB	-0.877	2.59e-23
ERG	-0.23403	miRDB	-0.883	5.48e-13
AR	-0.23194	miRDB	-0.885	1.32e-08
BTRC	-0.20704	miRDB	-0.925	6.09e-32
MRFAP1	-0.22051	miRDB	-0.979	2.1e-25
RNF144A	-0.20489	miRDB	-0.987	2.24e-14
AFAP1L2	-0.26822	miRDB	-0.999	3.55e-06
FUS	-0.23381	miRDB	-1.014	1.67e-28
ADAMTS3	-0.23712	miRDB	-1.028	1.65e-29
EPHA6	-0.21469	miRDB	-1.07	3.26e-20
GNG2	-0.27921	miRDB	-1.084	3.22e-18
RBMS1	-0.25625	miRDB	-1.088	4.11e-29
TMEM168	-0.20091	miRDB	-1.119	1.3e-36
CYLD	-0.2049	miRDB	-1.213	9.61e-35
ZCCHC14	-0.24677	miRDB	-1.246	4.14e-28
AHNAK	-0.22951	miRDB	-1.265	1.45e-19
ZNF793	-0.32955	miRDB	-1.277	1.74e-35
EPC1	-0.25827	miRDB	-1.298	3.93e-36
INO80D	-0.24735	miRDB	-1.306	4.81e-63
IRS2	-0.2286	miRDB	-1.307	3.98e-16
IDS	-0.23341	miRDB	-1.328	1e-29
SESN3	-0.24655	miRDB	-1.392	1.58e-22
ZBTB40	-0.2714	miRDB	-1.393	3.55e-44
KDM6B	-0.25885	miRDB	-1.454	8.81e-34
RAD52	-0.22751	miRDB	-1.506	2.97e-42
ISLR	-0.24674	miRDB	-1.51	7.88e-17
PRKCA	-0.30214	miRDB	-1.518	3.18e-34
POLDIP3	-0.22688	miRDB	-1.548	3.58e-54
GDI1	-0.20911	miRDB	-1.55	1.04e-49
DDHD2	-0.20218	miRDB	-1.614	2.81e-40
MTR	-0.30792	miRDB	-1.625	2.71e-49
TK2	-0.20685	miRDB	-1.64	1.25e-54
GTF2IRD2B	-0.23882	miRDB	-1.699	8.88e-61
CCDC80	-0.26717	miRDB	-1.723	3.26e-18
TMOD2	-0.25542	miRDB	-1.781	1.07e-104
MSRB3	-0.34561	miRDB	-1.803	3.66e-38
NAA16	-0.20525	miRDB	-1.823	1.88e-64
NRP2	-0.20781	miRDB	-1.847	2.77e-20
VGLL3	-0.25299	miRDB	-1.852	1.6e-55
CCDC14	-0.21676	miRDB	-1.858	2.93e-47
C20orf194	-0.22931	miRDB	-1.864	4.76e-68
SEMA6D	-0.2933	miRDB	-1.887	3.05e-42
FRMD6	-0.2317	miRDB	-1.896	4.74e-40
ZEB1	-0.29143	miRDB	-1.908	1.72e-56
TNS1	-0.24428	miRDB	-1.944	6.33e-37
LDB2	-0.33318	miRDB	-1.961	1.39e-58
GLI2	-0.27336	miRDB	-2.013	1.97e-37
RFTN2	-0.23301	miRDB	-2.022	3.56e-92
SUN1	-0.25358	miRDB	-2.057	6.41e-66
MYOCD	-0.21482	miRDB	-2.156	5.39e-111
AOC3	-0.24433	miRDB	-2.162	4.82e-39
DCUN1D4	-0.20987	miRDB	-2.168	6.72e-79
NISCH	-0.23576	miRDB	-2.198	1.06e-57
NTRK2	-0.29145	miRDB	-2.232	7.02e-67
PRPF40B	-0.22847	miRDB	-2.286	1.83e-78
SOBP	-0.24274	miRDB	-2.39	2.48e-68
ZCCHC24	-0.27864	miRDB	-2.579	4.43e-65
C21orf62	-0.22061	miRDB	-2.624	4.45e-138
EDNRA	-0.27095	miRDB	-2.815	1.34e-64
PPP1R12B	-0.23854	miRDB	-2.877	8.92e-97
FAM13C	-0.23465	miRDB	-2.892	7.72e-114
KANK2	-0.22346	miRDB	-2.977	1.36e-83
BHMT2	-0.29697	miRDB	-3.167	1.34e-91
ZEB2	-0.22232	miRDB	-3.298	2.56e-105
AKT3	-0.28698	miRDB	-3.345	5.57e-86
FGF7	-0.27994	miRDB	-3.646	2.41e-85
TMEM200B	-0.22872	miRDB	-3.761	8.41e-117
PLCXD3	-0.25317	miRDB	-4.046	6.66e-171
DCN	-0.25841	miRDB	-4.393	2.11e-62
AOX1	-0.20782	miRDB	-4.503	2.94e-149
PDGFRA	-0.20106	miRDB	-5.216	1.03e-127
FOLR1	0.22101		8.425	6.55e-143
MSLN	0.27509		8.236	4.64e-138
EPCAM	0.29938		7.142	9.65e-199
MAL2	0.23057		7.001	3.04e-182
CRABP2	0.2119		6.719	1.29e-125
PAX8	0.22224		5.964	1.55e-104
C19orf33	0.21918		5.927	4e-111
SNORA57	0.21215		5.571	1.97e-33
ESPN	0.20377		5.082	4.94e-99
FAM83H	0.23797		4.962	1.1e-138
TMPRSS4	0.21292		4.946	6.87e-75
ETV4	0.24062		4.755	9.49e-84
TPX2	0.26159		4.732	1.31e-134
DOK5	0.26693		4.614	2.34e-74
SOX17	0.26272		4.571	6.58e-120
TMC4	0.21651		4.567	2.45e-132
FOXJ1	0.21857		4.484	2.41e-63
CXXC5	0.22681		4.48	2.06e-131
TOP2A	0.28307		4.32	6.03e-116
BCAM	0.22192		4.1	7.28e-79
CMTM7	0.22764		3.748	2.77e-98
FGF18	0.2358		3.729	1.18e-62
IGSF9	0.285		3.721	3.03e-89
PRR7	0.24072		3.696	1.61e-111
DOK7	0.24603		3.656	2.07e-71
CENPA	0.23766		3.577	1.72e-107
AGRN	0.23544		3.548	3.27e-90
MGST1	0.20008		3.495	1.17e-39
MECOM	0.21723		3.479	5.33e-81
CENPF	0.22167		3.443	4.24e-84
PRSS22	0.25258		3.311	2.25e-60
ANXA3	0.23718		3.309	1.62e-71
SDC1	0.21966		3.271	1.55e-44
RMRP	0.20472		3.265	1.44e-14
CHCHD10	0.29122		3.252	5.55e-72
PLEKHB1	0.23413		3.235	4.2e-61
BUB1	0.21083		3.174	7.43e-97
CTHRC1	0.20072		3.1	3.63e-39
PCSK1N	0.24863		3.003	7.22e-23
RGS19	0.21395		2.973	4.35e-118
NR2F6	0.2343		2.946	2.49e-88
BBOX1	0.24365		2.904	5.63e-40
NCAPH	0.22814		2.89	8.04e-88
CCND1	0.21326		2.832	8.35e-34
APLP1	0.26237		2.774	1.27e-31
SCARNA7	0.25936		2.774	9.34e-52
COL9A2	0.21753		2.741	1.27e-34
KIF11	0.21105		2.709	3.64e-93
SBK1	0.27658		2.609	2.46e-50
RAP1GAP	0.24584		2.601	4.95e-52
C9orf16	0.20281		2.58	7.43e-93
GYLTL1B	0.23757		2.539	1.39e-54
CKS1B	0.20557		2.524	6.2e-80
ADRA2C	0.23743		2.493	4.53e-28
MARVELD2	0.24158		2.487	7.8e-88
ESPL1	0.20573		2.486	6.15e-65
PLEKHG6	0.21818		2.454	6.8e-53
PPP1R14B	0.20586		2.424	2.36e-87
PPP1CA	0.22171		2.399	9.74e-103
AURKA	0.20561		2.348	3.04e-32
DBNDD1	0.22687		2.315	1.17e-55
C12orf75	0.25555		2.288	6.04e-27
SNORD17	0.22358		2.267	1.69e-27
PCP4	0.21618		2.264	1.82e-10
CRB2	0.24052		2.262	1.38e-33
NDUFB9	0.22092		2.212	5.21e-60
FABP5	0.26846		2.209	2.01e-46
KAZALD1	0.26625		2.177	8.24e-29
DEPDC1B	0.20286		2.157	5.55e-61
CHD7	0.24589		2.15	1.79e-49
C1orf194	0.25957		2.123	4.82e-18
GTSE1	0.21272		2.119	6.65e-59
RAB11FIP4	0.28261		2.107	4.15e-39
CDK5	0.21103		2.103	1.59e-85
EMX2	0.22079		2.095	3.76e-18
STON2	0.22227		2.09	2.06e-38
SH2D3A	0.24105		2.077	3.42e-52
CKAP2	0.2191		2.062	8.81e-69
COX5A	0.22108		2.026	1.14e-63
AGR3	0.27338		2.018	3.96e-22
MYEF2	0.20948		1.983	9.11e-50
TUBA1B	0.2054		1.953	2.36e-48
C16orf59	0.24631		1.946	2.45e-63
MSI1	0.26872		1.942	2.06e-19
C2orf15	0.29417		1.932	1.43e-71
WNK2	0.31167		1.907	1.29e-26
TMEM92	0.21275		1.885	4.41e-26
NRTN	0.25548		1.884	9.84e-31
HMGA2	0.24282		1.875	6.14e-18
RGL3	0.239		1.873	7.84e-18
SH2B2	0.23842		1.868	1.1e-52
MEST	0.24929		1.866	6.29e-25
OLA1	0.2695		1.853	2.14e-62
PAFAH1B3	0.23683		1.847	3.37e-50
SULT1C2	0.20222		1.84	1.85e-22
IGF2BP2	0.20356		1.835	4.84e-17
SORD	0.21133		1.828	2.73e-39
ADD2	0.25906		1.826	6.18e-29
LYPD6	0.23148		1.826	3.78e-52
DDAH1	0.26741		1.819	2.81e-51
KCNG1	0.32203		1.798	9.26e-17
PUF60	0.25219		1.795	5.29e-51
NCAPD2	0.2071		1.784	5.64e-36
CDC6	0.21931		1.757	5.41e-48
FAM60A	0.22807		1.742	1.43e-36
HES6	0.25834		1.74	1.07e-29
SYT13	0.21956		1.737	2.09e-34
RMST	0.22857		1.731	1.53e-15
EFNA3	0.29246		1.724	2.5e-34
ETV5	0.27104		1.723	2.93e-28
CYC1	0.31071		1.715	3.81e-46
ZNF695	0.20418		1.714	3.28e-56
MEX3A	0.22113		1.704	1.17e-17
ATP6V0B	0.20083		1.699	1.57e-50
CADM1	0.24727		1.696	2.43e-31
SLMO2	0.25603		1.696	3.38e-55
ZMYND10	0.22419		1.693	4e-18
SCG5	0.24448		1.685	7.77e-14
SPATA17	0.26063		1.667	1.87e-33
UBXN10	0.25854		1.663	8.37e-35
ZP3	0.218		1.661	1.05e-29
FOXP4	0.2196		1.651	4.09e-26
ARMC3	0.21979		1.648	9.68e-26
FBXO2	0.21559		1.632	4.81e-11
MFSD3	0.2404		1.627	5.35e-40
MAP4K1	0.22349		1.623	1.9e-24
HDGF	0.21924		1.621	2.09e-57
NKD2	0.22441		1.613	1.17e-11
SSX2IP	0.25102		1.61	7.34e-51
ZNF385A	0.27983		1.608	2.07e-28
CCNF	0.28197		1.6	1.99e-43
LGR5	0.28699		1.598	1.48e-11
RNFT2	0.25035		1.596	8.08e-41
SHANK2	0.27719		1.596	1.38e-41
SLAIN1	0.23993		1.585	1.71e-28
TMEM119	0.23863		1.583	8.63e-17
HIST1H4J	0.21244		1.579	2.58e-30
MARS2	0.27025		1.576	2.22e-67
FAM183A	0.24101		1.574	2.17e-14
PPP4C	0.21059		1.573	8.47e-63
FBN3	0.24201		1.564	6.13e-15
TBC1D7	0.21234		1.561	2.9e-47
SOX12	0.20785		1.555	4.65e-34
COL11A1	0.20463		1.546	2.51e-11
PPL	0.22677		1.53	1.6e-16
DACT2	0.20582		1.506	1.11e-20
RSPO3	0.21211		1.473	1.77e-07
PARS2	0.25923		1.471	2.38e-55
WDR62	0.21151		1.468	2.55e-33
CAPS	0.22957		1.46	1.47e-11
PODXL	0.21679		1.449	3.96e-14
PROM1	0.2022		1.448	5.86e-16
PNCK	0.2222		1.442	1.07e-13
TMEFF1	0.31911		1.438	1.05e-21
IRF1	0.20827		1.433	1.21e-16
TEKT2	0.26727		1.429	2.06e-19
EIF2AK1	0.22414		1.42	3.3e-39
B4GALNT3	0.26852		1.414	4.7e-18
POLR2K	0.20058		1.413	5.03e-44
DLEU1	0.22536		1.41	6.12e-50
RSPH1	0.21996		1.408	2.29e-18
NOTCH3	0.21749		1.407	1.63e-11
DGCR6	0.25104		1.404	5.62e-21
LRFN1	0.23592		1.404	1.66e-21
MMACHC	0.20793		1.397	6.82e-51
FAM171A2	0.22854		1.396	2.09e-12
RNF2	0.22874		1.387	4.4e-33
RTN3	0.2057		1.385	3.96e-42
FZD2	0.33111		1.383	1.23e-14
NPAS2	0.21078		1.379	4.99e-14
SELT	0.21515		1.377	9.62e-35
SPRY4	0.26483		1.375	1.49e-21
RTKN2	0.29696		1.366	2.95e-51
PYCRL	0.20381		1.365	5.29e-39
EXOSC5	0.26384		1.364	1.24e-43
ACBD7	0.21139		1.362	1.54e-32
ATG9B	0.21205		1.359	3.03e-26
RCOR2	0.28027		1.355	4.29e-17
PRR19	0.2459		1.351	2.1e-49
TNFAIP6	0.23218		1.351	2.18e-18
C1orf53	0.28801		1.349	7.95e-35
AGPAT2	0.21628		1.339	7.49e-31
BEND3	0.20718		1.328	4.5e-44
METTL5	0.21933		1.328	2.5e-53
FBXW9	0.24114		1.325	2.4e-30
DUSP14	0.21353		1.324	9.49e-41
TPPP3	0.20784		1.309	1.25e-10
IGSF3	0.29894		1.306	8.5e-28
FOXA2	0.29262		1.305	2.92e-20
KIAA1324	0.20386		1.3	1.09e-14
UNG	0.20189		1.299	6.36e-26
TMEM8A	0.22098		1.292	3.15e-27
BANF1	0.2097		1.289	4.99e-42
VAX2	0.24188		1.281	3.27e-18
UQCR10	0.24215		1.266	6.8e-33
FGFRL1	0.28953		1.24	2.6e-15
TMEM182	0.21409		1.237	3.26e-43
TFG	0.2452		1.236	8.05e-31
TMEM206	0.30158		1.233	4.73e-28
SCEL	0.20394		1.228	7.65e-16
C1orf43	0.21553		1.222	5.6e-37
F2R	0.20203		1.221	2.61e-15
TMEM189	0.30484		1.212	1.25e-33
ATP5G3	0.2247		1.208	1.78e-30
NIF3L1	0.24085		1.206	2.58e-38
SCGB3A1	0.3		1.206	1.05e-11
MFAP2	0.26488		1.204	4.58e-05
PLEKHH1	0.29893		1.199	1.37e-23
SLC2A6	0.24919		1.199	8.97e-23
VPS37D	0.256		1.199	1.52e-22
GAL	0.21884		1.196	4.76e-15
MAPK8IP1	0.25605		1.196	2e-14
NDUFA1	0.20145		1.195	2.37e-29
ORAI2	0.32348		1.191	8.98e-18
APBA2	0.24004		1.183	1.25e-16
PPP1R16A	0.31457		1.17	2.41e-27
C3orf67	0.21784		1.166	1.28e-27
LRRC59	0.21722		1.16	5.41e-26
VAC14	0.28382		1.156	7.24e-35
FGFR3	0.26394		1.144	8.38e-13
ZBTB9	0.21633		1.138	4.46e-36
KCMF1	0.23099		1.136	3.7e-22
SLC25A19	0.2676		1.134	8.28e-32
SEMA5B	0.21211		1.13	1.89e-10
CCDC51	0.20944		1.129	4.6e-40
WSB2	0.28023		1.129	7.41e-25
KCNJ11	0.20373		1.128	1.05e-32
SRP9	0.20488		1.128	1.35e-30
FBLN2	0.21347		1.122	5.79e-06
FAM69B	0.21015		1.108	3.9e-17
GSG2	0.27959		1.108	2.56e-38
TRAPPC5	0.21028		1.108	9.27e-29
DACH1	0.25323		1.103	4.85e-15
SEC62	0.21032		1.1	8.59e-22
ZFP64	0.22128		1.099	2.75e-28
TTYH3	0.24401		1.092	9.27e-13
CBX8	0.26206		1.087	3.13e-28
POMP	0.24798		1.084	6.39e-38
GDF11	0.27593		1.082	4.57e-08
MMD	0.29148		1.082	4.26e-14
PIGM	0.28151		1.082	8.47e-36
FAM81B	0.24152		1.08	4.69e-14
CSNK2A1	0.25892		1.079	7.77e-19
UBE2N	0.20435		1.075	2.46e-25
VWA2	0.22634		1.065	7.32e-22
CRIPT	0.21079		1.064	4.37e-38
TXN	0.21068		1.062	1.91e-25
ALPP	0.22125		1.061	1.03e-11
ANKRD45	0.28786		1.053	1.72e-17
PREX1	0.24603		1.05	3.77e-16
ALDH3A1	0.22573		1.045	7.87e-15
TMEM132A	0.25182		1.042	7.9e-09
TMEM209	0.28511		1.041	7.37e-30
PRAF2	0.21014		1.037	8.01e-15
RAB38	0.23342		1.029	1.49e-13
CAPSL	0.26252		1.021	2.61e-12
KIF26B	0.21866		1.015	4.99e-17
IGFL2	0.20676		1.014	5.1e-14
PELI1	0.22368		1.01	6.45e-15
MAGI1	0.22929		1.009	3.5e-17
CXCL14	0.20875		1.001	0.00307
GOLPH3L	0.23682		0.993	1.02e-23
PLBD1	0.20249		0.99	6.55e-09
FAM90A1	0.20839		0.988	2.82e-19
KCNH3	0.20173		0.988	2.56e-11
TXNDC9	0.23701		0.988	8.55e-32
PAK4	0.25166		0.972	6.71e-14
ESRRA	0.21724		0.971	7.83e-19
SAMD11	0.31527		0.969	0.00286
KDM1B	0.21059		0.966	1.91e-17
TMEM38A	0.22622		0.966	1e-16
NPAS3	0.26854		0.961	2.24e-13
ZMYND8	0.26445		0.961	8.08e-13
ADRM1	0.20998		0.959	1.03e-28
ROPN1L	0.25505		0.959	8.08e-15
YWHAB	0.2364		0.955	2.57e-21
EFNA4	0.23121		0.951	4.05e-20
NHSL1	0.26018		0.951	7.6e-21
SOSTDC1	0.2347		0.949	7.03e-10
HEBP2	0.24279		0.948	5.33e-17
C12orf49	0.26159		0.947	2.08e-18
FAM47E	0.26982		0.936	1.55e-14
C20orf85	0.25462		0.934	1.65e-07
SPEF1	0.22989		0.934	1.65e-11
ZNF664	0.24387		0.932	1.72e-14
TPBG	0.20825		0.931	3.11e-06
C17orf97	0.21513		0.929	3.66e-14
FXYD7	0.2286		0.921	7.37e-07
FAM189B	0.23461		0.918	4.76e-18
STAU1	0.21974		0.918	1.85e-15
TSPO	0.22674		0.918	2.85e-15
CACYBP	0.20055		0.917	2.55e-10
DMKN	0.25705		0.917	8.56e-06
MDK	0.20434		0.916	6.36e-07
C1orf122	0.26222		0.912	1.62e-17
LRRC61	0.22933		0.911	4.88e-16
MRPS34	0.21125		0.91	1.6e-32
PODXL2	0.20588		0.906	4.53e-11
ALDOA	0.20174		0.902	5.47e-16
MGAT4A	0.22394		0.902	1.88e-18
REPIN1	0.24525		0.902	8.39e-20
TOMM34	0.25289		0.902	7.05e-16
ODC1	0.252		0.894	5.25e-10
PRSS33	0.20646		0.891	1.19e-10
C16orf13	0.27239		0.89	1.94e-23
TSTD1	0.26746		0.89	2.16e-19
SKP2	0.22382		0.888	1.54e-24
CAP2	0.27038		0.887	1.7e-11
ZNF239	0.21594		0.884	1.14e-19
PSME3	0.23124		0.882	6.91e-17
ATP5E	0.24887		0.877	4.41e-21
MYO3B	0.21989		0.873	1.99e-23
MCM8	0.21607		0.871	1.28e-14
KHDRBS3	0.25694		0.87	2.15e-05
TNNI1	0.25274		0.856	5.32e-08
CCDC33	0.26323		0.855	5.78e-14
SAMD13	0.31705		0.854	1.86e-23
KCP	0.26728		0.852	4.25e-18
MRPL30	0.23052		0.852	1.85e-24
SPAG5	0.25373		0.852	1.3e-12
PSMC4	0.21244		0.851	5.87e-16
LRRIQ1	0.23355		0.846	3.86e-13
LPAR2	0.25816		0.845	5.73e-13
ZNF883	0.21682		0.845	1.86e-09
SLC16A1	0.24135		0.841	5.26e-08
UQCRH	0.23859		0.839	0.00741
BCL9	0.21662		0.838	5.28e-10
RGS3	0.23411		0.836	4.41e-13
SCARNA16	0.20623		0.835	6.54e-07
CCDC113	0.23114		0.832	6.6e-15
AP2S1	0.22177		0.83	3.92e-18
ABI2	0.2443		0.829	1.14e-07
AGBL5	0.27082		0.829	8.74e-12
GNAS	0.21704		0.827	2.43e-11
KCNH2	0.22297		0.825	3.15e-07
G6PC3	0.23305		0.821	2.51e-19
FKBP4	0.22297		0.82	6.52e-11
IFT57	0.21977		0.817	1.78e-08
ISG20L2	0.20875		0.816	1.18e-08
TPRN	0.22107		0.812	5.74e-16
INA	0.35713		0.811	4.53e-13
PLEKHA3	0.24673		0.811	1.08e-07
SH3BGRL2	0.24349		0.808	9.97e-09
YRDC	0.24175		0.806	8.8e-20
PNMA3	0.32353		0.805	2.15e-08
PPM1G	0.20779		0.804	1.04e-23
SLC6A11	0.33951		0.802	1.53e-18
PPP1R2	0.22757		0.789	2.2e-11
FDPS	0.25975		0.788	4.2e-14
ZNF628	0.255		0.788	2.4e-13
ETV1	0.20798		0.785	6.42e-12
SHKBP1	0.33786		0.785	6.01e-11
CPXM1	0.21174		0.782	0.0226
C5orf49	0.21986		0.78	1.23e-09
LRRC43	0.25675		0.78	1.45e-11
MYL6B	0.21873		0.756	5.62e-12
PRUNE	0.2455		0.756	7.37e-11
EYA4	0.23461		0.755	3.78e-07
PRMT6	0.2136		0.753	5.27e-17
RPN2	0.25746		0.752	4.56e-12
KLHDC9	0.20823		0.751	1.62e-10
HES1	0.25679		0.75	2.55e-05
RPL18A	0.34331		0.744	1.38e-07
TMTC4	0.22014		0.74	7.99e-14
DTX1	0.2393		0.736	2.39e-10
CCT3	0.2542		0.734	7.17e-16
SPDYE3	0.34826		0.729	6.79e-23
ARMC6	0.21268		0.722	6.37e-18
TBC1D24	0.22537		0.721	6.95e-13
C1orf74	0.24086		0.719	2.33e-36
FSTL4	0.29057		0.717	9.49e-14
APH1A	0.2606		0.716	3.26e-10
CBX2	0.29536		0.715	1.27e-08
CCDC151	0.21276		0.715	1.35e-11
UBE2E3	0.25833		0.715	8.38e-11
C11orf49	0.26734		0.712	8.05e-13
C2orf70	0.25758		0.711	2.13e-14
DNAJB11	0.2135		0.711	2.2e-14
ULBP3	0.21546		0.708	1.09e-16
KCNS1	0.28305		0.699	4.15e-16
MRPL24	0.22292		0.698	1.25e-15
DYX1C1	0.22503		0.697	7.62e-16
B3GNT8	0.27559		0.696	3.17e-10
USP5	0.23272		0.695	6.84e-12
NELL2	0.21741		0.694	4.07e-10
ACER3	0.23136		0.693	6.67e-16
DLGAP3	0.23268		0.693	1.61e-14
FGF11	0.26188		0.69	0.00021
TP73	0.21189		0.69	2.44e-15
WDR12	0.28137		0.689	3.28e-14
NEK5	0.32139		0.688	1.98e-19
DPM3	0.26808		0.685	6.04e-12
ID4	0.24016		0.683	0.000504
SLC31A1	0.20279		0.682	2.68e-12
FAM195A	0.27869		0.68	2.51e-13
MTX2	0.20681		0.68	1.15e-17
DUSP9	0.2084		0.679	3.68e-06
RMND5A	0.30678		0.679	1.88e-14
SERBP1	0.20582		0.676	3.4e-08
FANCF	0.21342		0.675	8.13e-22
PUS7	0.25487		0.675	2.83e-10
FADS2	0.25398		0.674	0.0277
COMMD5	0.23089		0.671	3.91e-20
IQCA1	0.2088		0.671	1.14e-05
GSK3B	0.22686		0.668	1.1e-10
SDK2	0.29311		0.666	5.57e-10
TUBB	0.26166		0.661	8.69e-07
EPYC	0.21733		0.66	1.6e-09
TP53RK	0.23686		0.658	1.1e-13
CDS1	0.22084		0.654	4.44e-09
EFNB1	0.21915		0.654	1.73e-09
ATP5D	0.27215		0.652	8.77e-15
CCDC146	0.22518		0.65	0.00668
DENR	0.22843		0.648	1.72e-11
TRIL	0.22972		0.648	7.43e-07
GPAA1	0.20645		0.647	2.19e-11
MORN2	0.24202		0.646	9.46e-10
NDUFB10	0.22024		0.645	1.51e-11
ZMAT5	0.20664		0.645	1.48e-16
CHRNA1	0.20302		0.644	3.47e-13
DPF1	0.20499		0.643	1.18e-08
HOXB9	0.27604		0.64	3.63e-09
MDH1B	0.26616		0.64	1.23e-06
SIX2	0.28322		0.639	2.22e-10
CCDC138	0.27837		0.637	2.89e-16
DAP3	0.21698		0.632	4.74e-13
FDXACB1	0.24108		0.624	2.45e-20
TARBP2	0.24812		0.623	2.67e-09
XPO5	0.20249		0.623	1.78e-08
PLCB1	0.23065		0.621	0.00493
RBBP9	0.23169		0.618	1.96e-07
VPS25	0.24521		0.617	3.35e-14
LIMK2	0.22897		0.616	0.00221
SERPINB5	0.28416		0.611	4.52e-09
CASP3	0.2448		0.607	8.23e-13
C22orf29	0.24197		0.602	3.92e-07
MFSD2A	0.24618		0.599	0.000266
SLC30A6	0.2477		0.599	7.11e-11
GPR3	0.22588		0.597	1.08e-13
HAGHL	0.24745		0.594	4.16e-05
DNLZ	0.213		0.591	5.25e-15
L2HGDH	0.23455		0.591	1.63e-16
ST8SIA2	0.22214		0.59	4.01e-12
FAM174B	0.22738		0.589	6.98e-10
GOLT1B	0.21945		0.588	3.45e-07
HSPA2	0.26194		0.587	0.0022
SKIL	0.22019		0.586	1.86e-05
PMF1	0.2048		0.585	1.08e-13
FAM171A1	0.20239		0.58	5.7e-07
KIAA1524	0.24516		0.58	2.09e-09
CSNK2B	0.21258		0.579	1.4e-09
RNF5P1	0.25699		0.579	0.011
OAZ3	0.2352		0.578	3.73e-23
YWHAQ	0.20477		0.575	3.14e-07
NKAIN4	0.24904		0.568	2.85e-07
BCL7C	0.25824		0.567	1.89e-12
TFEB	0.2445		0.566	0.000293
TRUB2	0.214		0.565	7.71e-11
C6orf118	0.29635		0.556	1.82e-08
SURF4	0.23836		0.554	6.17e-07
RPRD2	0.21512		0.55	3.14e-06
NKX6-1	0.2531		0.549	1.58e-09
WBSCR28	0.24724		0.546	6.77e-22
ABT1	0.22459		0.543	3.15e-16
DNAI1	0.21923		0.543	5.15e-06
SLC2A9	0.23449		0.543	3.13e-07
VANGL2	0.2801		0.543	0.00137
TRUB1	0.20064		0.539	1.68e-08
SPRY1	0.20939		0.538	0.00452
TMEM68	0.20658		0.532	2.91e-10
CST2	0.2339		0.526	1.14e-08
ZBBX	0.24807		0.526	8.94e-08
BTBD11	0.37611		0.525	9.51e-12
WDR78	0.21588		0.523	4.57e-11
AKT1S1	0.20026		0.522	2.02e-10
HSPG2	0.21105		0.52	0.0089
DPM1	0.26485		0.519	1.74e-11
GSK3A	0.22405		0.519	7.11e-07
ENTPD7	0.25536		0.518	1.13e-08
LZTFL1	0.33241		0.516	4.47e-05
POGK	0.23342		0.515	1.19e-09
SEPHS1	0.24024		0.515	2.03e-08
FBRSL1	0.22432		0.511	0.000355
DARS	0.25792		0.51	6.64e-10
ZNF92	0.2011		0.51	6.27e-11
GPRC5C	0.24081		0.509	0.00452
FIGNL2	0.21232		0.506	4.97e-11
TM6SF2	0.23281		0.506	8.8e-13
MED27	0.23651		0.503	8.65e-11
TM9SF4	0.20692		0.503	9.54e-06
PHRF1	-0.20924		-0.501	5.23e-08
ZBTB22	-0.22497		-0.502	2e-07
RAB11FIP2	-0.43909		-0.505	1.72e-06
ZNF775	-0.31956		-0.505	2.44e-11
RBM43	-0.25226		-0.512	1.75e-10
IVNS1ABP	-0.25873		-0.515	1.27e-05
ZFP30	-0.21838		-0.52	1.94e-07
IGFN1	-0.21705		-0.522	2.96e-21
STRN3	-0.22346		-0.525	1.03e-10
ZNF680	-0.31139		-0.525	9.04e-08
SIRPA	-0.20905		-0.53	1.65e-05
PLEKHG3	-0.25035		-0.531	1.02e-07
CYSLTR2	-0.20884		-0.538	4.88e-33
PNMA1	-0.23336		-0.539	4.42e-08
ZNF827	-0.20596		-0.539	1.07e-06
NDST1	-0.20223		-0.554	4.33e-08
DLL4	-0.20503		-0.555	1.74e-05
ZFHX4	-0.20806		-0.555	1.57e-11
FAM66D	-0.24659		-0.557	8.26e-25
KLHL7	-0.35436		-0.557	1.08e-07
PRH1	-0.29537		-0.583	1.32e-09
MRFAP1L1	-0.23654		-0.585	4.64e-07
ZNF880	-0.22161		-0.585	9.77e-10
AFAP1L1	-0.23468		-0.588	0.000795
RGS17	-0.21957		-0.589	9.72e-40
CHML	-0.20118		-0.596	2.96e-08
MPHOSPH10	-0.20219		-0.597	1.09e-14
TMEM55A	-0.21728		-0.597	3.46e-10
CDH5	-0.27371		-0.601	1.04e-05
KCNMB1	-0.25954		-0.601	7.28e-22
C1orf229	-0.25616		-0.609	1.38e-34
FUT10	-0.23044		-0.614	7.62e-09
RNF216	-0.3147		-0.614	3.55e-09
ADRA1A	-0.21176		-0.618	1.33e-74
RIN1	-0.23202		-0.62	8.83e-06
GABRG1	-0.26477		-0.627	2.21e-44
SLC39A5	-0.27437		-0.628	1.1e-08
KLHL28	-0.25327		-0.635	1.45e-16
TWIST1	-0.2373		-0.638	0.00304
FRG1	-0.20568		-0.644	4.42e-13
S100B	-0.25047		-0.644	9.66e-06
ACBD6	-0.23585		-0.645	4.23e-16
PPAP2A	-0.27705		-0.649	1.88e-14
SEMA4C	-0.20021		-0.651	1.45e-09
ST8SIA1	-0.25205		-0.651	1.96e-08
HNRNPU	-0.26696		-0.657	7.26e-14
GRID1	-0.24333		-0.658	8.33e-09
MDFIC	-0.25854		-0.668	2.13e-09
RNF128	-0.24454		-0.669	3.7e-19
ZNF578	-0.24078		-0.669	2.09e-11
EPN2	-0.25486		-0.67	2.15e-13
APOM	-0.22183		-0.671	1.64e-08
SLC45A3	-0.24957		-0.672	6.15e-07
TRIM6	-0.20453		-0.678	2.22e-12
RHOU	-0.31194		-0.682	1e-07
S1PR1	-0.2067		-0.684	1.93e-09
C20orf203	-0.22114		-0.689	5.53e-62
GLIPR1	-0.2183		-0.692	1.36e-11
GABPA	-0.2148		-0.695	1.21e-14
CTF1	-0.26183		-0.696	2.35e-09
ESAM	-0.22828		-0.699	2.18e-09
DSEL	-0.21038		-0.702	1.17e-11
FAM114A2	-0.21185		-0.707	1.19e-20
C4orf32	-0.24552		-0.708	1.71e-47
STXBP4	-0.22107		-0.716	2.04e-20
ILF3	-0.29854		-0.717	1.56e-10
RASA3	-0.24568		-0.721	8.13e-10
CTSO	-0.27937		-0.722	1.78e-10
FEZ2	-0.29502		-0.723	2.33e-15
BIN1	-0.26677		-0.734	1.03e-10
THYN1	-0.20091		-0.741	2.12e-15
ARID4B	-0.29959		-0.742	1.88e-13
MAGEE1	-0.25531		-0.744	3.06e-14
ING1	-0.32292		-0.748	9.25e-16
PCDHGA11	-0.23474		-0.749	2e-08
SOCS5	-0.28069		-0.759	6.27e-17
CLASP1	-0.27344		-0.762	8.12e-16
HKR1	-0.20706		-0.762	1.42e-13
EXTL1	-0.22888		-0.763	5.63e-16
TDRD6	-0.23577		-0.768	2.61e-54
PITPNC1	-0.2204		-0.769	1.67e-08
TBC1D20	-0.20211		-0.77	1.1e-16
ZNF26	-0.26521		-0.771	1.66e-16
MAML3	-0.3213		-0.777	7.43e-11
PLEKHA8	-0.21376		-0.778	5.59e-16
TBX1	-0.2603		-0.778	0.000212
PRMT2	-0.25373		-0.783	4.78e-21
WRB	-0.21556		-0.785	2.21e-20
AMMECR1L	-0.21089		-0.786	3.44e-20
SCARNA17	-0.25737		-0.786	3.33e-23
FRZB	-0.2221		-0.794	0.000436
FANK1	-0.24499		-0.798	3.62e-09
LXN	-0.2067		-0.799	6.16e-11
PCDHGA12	-0.25156		-0.801	8.84e-09
GSN	-0.25396		-0.806	1.27e-09
LY96	-0.20976		-0.807	2.32e-11
ZNF320	-0.20604		-0.808	2.33e-11
GPR35	-0.22449		-0.813	1.98e-19
SNX18	-0.2238		-0.815	7.14e-25
ING3	-0.23099		-0.818	1.74e-21
ZNF677	-0.26075		-0.82	7.54e-13
CSNK2A2	-0.20409		-0.825	1.04e-23
KLHL20	-0.24477		-0.827	2.94e-23
SP4	-0.37986		-0.827	1.38e-16
GTF2IRD2P1	-0.23716		-0.828	4.68e-112
TSC22D1	-0.28485		-0.828	4.7e-14
MAGEH1	-0.2459		-0.834	1.15e-15
WDR33	-0.20514		-0.836	6.23e-20
OBSCN	-0.20527		-0.846	4.98e-11
SCARF1	-0.21308		-0.854	7.68e-22
CLEC14A	-0.24648		-0.855	1.11e-11
ATXN2	-0.23766		-0.858	1.14e-20
COX6A2	-0.21201		-0.86	8.06e-08
ECSCR	-0.2277		-0.863	2.98e-15
TRPA1	-0.24598		-0.863	5.83e-17
KCTD15	-0.23885		-0.869	8.38e-13
CWC27	-0.20668		-0.87	1.98e-26
ATP6V1G2	-0.20834		-0.871	6.71e-16
C10orf54	-0.23154		-0.871	1.2e-10
HIGD1B	-0.22788		-0.872	1.77e-24
KDM3A	-0.21253		-0.875	1.09e-19
PRKAR1B	-0.21928		-0.879	4.04e-14
DAAM1	-0.31146		-0.881	4.42e-10
JOSD2	-0.20475		-0.884	6.05e-19
TG	-0.21934		-0.884	2.99e-29
PARK2	-0.21696		-0.897	5.93e-36
GLB1L	-0.23783		-0.901	2.78e-20
AQP1	-0.25235		-0.903	3.08e-05
CHD9	-0.25611		-0.909	4.59e-26
DIRAS1	-0.2336		-0.909	7.28e-10
ARID4A	-0.28242		-0.911	2.06e-30
TMEM109	-0.21898		-0.911	6.12e-25
RGS7BP	-0.23527		-0.918	3.93e-31
WASH3P	-0.24599		-0.919	2.36e-27
IL16	-0.20428		-0.92	2.13e-13
RPS27L	-0.22299		-0.92	1.16e-25
SCG2	-0.20745		-0.925	3.29e-09
DPYSL3	-0.26414		-0.927	5.39e-11
GPR17	-0.34727		-0.927	9.81e-15
SORBS1	-0.24194		-0.93	2.19e-21
ITSN1	-0.20836		-0.931	2.59e-23
CBLN4	-0.24476		-0.936	1e-53
GAS1	-0.26955		-0.939	1.36e-07
WTIP	-0.25151		-0.946	7.67e-13
ZC3H11A	-0.28199		-0.946	7.67e-20
TYW1	-0.25663		-0.949	4.82e-35
SCARNA9	-0.2931		-0.957	2.12e-15
THBS3	-0.22941		-0.958	1.52e-20
PRKRIP1	-0.22272		-0.959	1.61e-33
ZNF286B	-0.23173		-0.959	8.35e-30
LDB1	-0.20784		-0.961	9.11e-21
COPZ2	-0.22032		-0.963	2.52e-08
WNT5A	-0.25581		-0.964	3.26e-12
AHCYL2	-0.21066		-0.971	1.14e-25
ARHGAP31	-0.22475		-0.978	2.26e-19
MYL9	-0.29505		-0.979	3.15e-14
STARD8	-0.20841		-0.979	1.52e-39
ZNF571	-0.26712		-0.98	9.24e-30
ARHGEF15	-0.20079		-0.982	1.61e-21
ZSCAN23	-0.22428		-0.984	1.73e-28
NEDD4	-0.29547		-0.992	6.37e-34
PARD3B	-0.21452		-0.994	1.9e-28
ZBTB1	-0.22961		-0.998	4.33e-29
SYCP2L	-0.23551		-1.003	1.61e-30
MYCT1	-0.22559		-1.004	1.31e-40
ROBO4	-0.2178		-1.005	2.04e-17
CDNF	-0.20073		-1.009	3.51e-27
PCDHB14	-0.21378		-1.01	3.49e-18
PRNP	-0.22534		-1.012	2.02e-16
BBS9	-0.28728		-1.018	2.55e-34
PPIL4	-0.2172		-1.023	1.37e-29
CD300LG	-0.21675		-1.033	9.67e-44
ADAMTSL1	-0.23304		-1.036	1.41e-22
ITIH3	-0.22941		-1.037	3.18e-28
ZNF285	-0.21933		-1.039	7.06e-25
TULP3	-0.31392		-1.041	3.38e-27
IGBP1	-0.20855		-1.055	1.26e-32
TAL1	-0.21756		-1.059	9.64e-74
KIAA1462	-0.21276		-1.061	5.13e-14
MMRN2	-0.24898		-1.063	1.99e-11
CAMLG	-0.23872		-1.069	1.98e-39
SLC27A6	-0.20725		-1.07	1.48e-07
SVEP1	-0.20621		-1.073	2.56e-16
PHF21A	-0.30073		-1.078	1.06e-27
C6orf141	-0.2114		-1.08	1.2e-15
TIAL1	-0.20467		-1.082	1.59e-32
COL4A3BP	-0.2256		-1.085	1.28e-25
CYB5D1	-0.26283		-1.093	9.01e-31
DIRC3	-0.30176		-1.094	5.34e-33
EPM2A	-0.20675		-1.095	8.29e-42
MST1	-0.25448		-1.105	1.79e-11
PIKFYVE	-0.30892		-1.106	5.27e-37
ZMYM2	-0.23139		-1.108	1.73e-29
ATN1	-0.28303		-1.111	4.12e-21
FAM179A	-0.24124		-1.118	7.91e-17
RPS24	-0.20718		-1.119	8.3e-21
RP9P	-0.28739		-1.12	2.75e-39
IL3RA	-0.22224		-1.131	1.32e-47
KIAA1683	-0.24237		-1.134	2.89e-07
LRRN3	-0.22201		-1.136	4.85e-81
ANKRD11	-0.21542		-1.14	1.46e-30
SLC16A7	-0.20214		-1.14	3.7e-87
CD34	-0.22117		-1.143	3.45e-22
ZNF507	-0.20701		-1.145	8.38e-30
KDM4B	-0.23138		-1.147	2.52e-23
DMGDH	-0.2167		-1.15	1.31e-46
PPM1F	-0.28928		-1.151	1.44e-31
PALMD	-0.21205		-1.165	3.21e-15
GPR88	-0.30609		-1.179	6.25e-78
SON	-0.20508		-1.179	7.87e-33
PPP2CB	-0.20836		-1.182	5.31e-31
SYNGAP1	-0.26894		-1.183	2.96e-21
EMCN	-0.26204		-1.189	8.63e-38
CXorf36	-0.24273		-1.196	4.4e-35
OLFML2A	-0.21511		-1.199	3.26e-09
SCARF2	-0.23886		-1.201	2.29e-12
FAM180A	-0.26046		-1.209	3.28e-24
ZC3H6	-0.22542		-1.225	3.37e-49
MEOX2	-0.24081		-1.228	3.36e-33
ZNF548	-0.20041		-1.237	6.16e-31
SELP	-0.21304		-1.239	2.98e-32
KCNMB2	-0.30776		-1.25	2.4e-13
COBLL1	-0.20354		-1.251	5.46e-23
CNTROB	-0.20593		-1.258	2.1e-38
CEP164	-0.20555		-1.26	1.73e-29
GGT5	-0.21779		-1.264	1.59e-11
COL5A2	-0.22021		-1.267	6.97e-05
EPHB4	-0.24316		-1.268	2.57e-17
WRN	-0.25928		-1.274	9.59e-44
KLC4	-0.20422		-1.275	2.32e-36
ZNF175	-0.23306		-1.278	9.97e-45
UPF3A	-0.27566		-1.285	1.33e-30
TTC3	-0.28786		-1.293	3.53e-27
GSTM4	-0.20044		-1.297	1.28e-27
PSD	-0.20383		-1.31	5.56e-20
ZNF135	-0.23709		-1.313	6.74e-31
ZNF615	-0.23155		-1.318	2.43e-47
PCOLCE	-0.26628		-1.325	3.41e-14
ANKMY2	-0.39518		-1.329	2.7e-33
PCDHGA5	-0.25321		-1.329	9.81e-86
UGGT2	-0.24242		-1.33	1.35e-40
LMF2	-0.20988		-1.333	9.88e-34
ASTN1	-0.21697		-1.336	1.62e-11
USP40	-0.25432		-1.34	3.74e-46
TEKT3	-0.26827		-1.342	4.97e-87
ACTG2	-0.25086		-1.344	2.86e-09
FIGN	-0.40558		-1.366	2.2e-24
FLNA	-0.24681		-1.366	3.01e-26
SIRT3	-0.21816		-1.379	1.14e-43
ZRANB1	-0.26684		-1.383	1.01e-37
ZNF44	-0.2115		-1.386	1.2e-37
RRAGB	-0.21823		-1.388	2.47e-43
VAMP5	-0.22393		-1.391	3.64e-34
VASH1	-0.24609		-1.394	1.09e-27
ZNF441	-0.22268		-1.395	1.24e-46
AGTR1	-0.22079		-1.399	5.88e-56
SGCA	-0.23976		-1.413	3.79e-63
NHLRC4	-0.23712		-1.417	3.85e-36
PRDM2	-0.25738		-1.42	2.45e-44
RFTN1	-0.33649		-1.423	1.32e-24
ATP11C	-0.24774		-1.425	2.63e-43
JMJD1C	-0.30312		-1.425	8.23e-53
ETS1	-0.24164		-1.426	1.52e-27
NBPF1	-0.24099		-1.428	1.62e-30
C6orf48	-0.21394		-1.429	3.3e-31
ADAMTS2	-0.21307		-1.446	4.46e-14
CASC3	-0.25549		-1.446	1.53e-43
ZNF589	-0.23751		-1.446	4.84e-36
ASPN	-0.24619		-1.451	1.87e-11
ITPRIP	-0.22012		-1.462	8.66e-43
LAMA4	-0.2494		-1.462	6.79e-25
PDZD2	-0.23522		-1.473	2.11e-32
COL5A1	-0.21954		-1.479	7.19e-08
AJAP1	-0.23313		-1.484	5.95e-09
NTRK3	-0.22308		-1.484	7.98e-28
CD248	-0.21543		-1.488	4.23e-15
PTGFR	-0.27585		-1.494	1.02e-107
COL18A1	-0.33174		-1.509	1.17e-24
CYP39A1	-0.30497		-1.509	1.1e-45
DZIP3	-0.2369		-1.515	5e-59
SETBP1	-0.26278		-1.524	8.63e-46
LMF1	-0.25865		-1.525	1.11e-45
FLT3LG	-0.23472		-1.526	7.03e-47
ZNF69	-0.2783		-1.527	1.67e-28
SLC26A11	-0.2218		-1.531	1.5e-40
EP400	-0.2037		-1.534	4.8e-44
BMP6	-0.27532		-1.535	1.09e-22
NECAB1	-0.21474		-1.545	5.43e-71
RASA4	-0.22886		-1.552	4.46e-36
RGS12	-0.20154		-1.559	1.04e-41
LRCH4	-0.23266		-1.565	7.6e-41
ANGPT1	-0.25023		-1.566	2.14e-59
CUBN	-0.2185		-1.579	1.7e-141
GHR	-0.35384		-1.58	4.32e-64
PCDH18	-0.24997		-1.583	1.53e-33
PRX	-0.20802		-1.585	9.28e-65
PCDHGB7	-0.22335		-1.591	1.21e-25
DNMBP	-0.21147		-1.607	1.06e-39
LRIG3	-0.21113		-1.609	9.22e-38
PCDHGC3	-0.21888		-1.612	1.28e-34
KIAA1328	-0.25292		-1.62	2.26e-63
CXCL12	-0.25576		-1.638	3.49e-12
B3GALT2	-0.22543		-1.653	8.27e-89
SELO	-0.22333		-1.661	4.11e-63
EHD2	-0.24827		-1.678	2.02e-23
LAYN	-0.23767		-1.693	1.82e-36
ROM1	-0.23395		-1.703	2.57e-51
PCDHB4	-0.23161		-1.704	1.14e-89
TRPM3	-0.22687		-1.704	3.97e-130
YLPM1	-0.21192		-1.711	1.52e-53
LRRC70	-0.23391		-1.714	4.2e-143
MCHR1	-0.21579		-1.72	8.35e-57
WASH2P	-0.27256		-1.723	9.07e-64
RUSC2	-0.20124		-1.731	2.66e-50
TSPAN4	-0.28153		-1.74	1.81e-52
ZNF302	-0.20498		-1.744	4.9e-42
NEXN	-0.25439		-1.75	1.19e-31
WDFY2	-0.35324		-1.755	6.08e-64
TTC21A	-0.22694		-1.759	5.53e-46
MYLK	-0.27956		-1.768	4.1e-33
TNFSF12	-0.21583		-1.777	1.22e-62
MAP7D3	-0.24964		-1.778	5.51e-74
CLDN15	-0.23692		-1.796	1.11e-45
ZNF518A	-0.34422		-1.8	4.05e-71
RERG	-0.20534		-1.801	1.32e-21
EMP3	-0.22443		-1.802	2.44e-43
CA11	-0.25874		-1.806	2.03e-43
CASD1	-0.24783		-1.808	4.08e-81
ZNF594	-0.21462		-1.816	7.7e-67
DSCAML1	-0.29112		-1.821	9.62e-40
VCAM1	-0.24885		-1.823	2.3e-19
ANTXR1	-0.21701		-1.826	1.02e-23
GADD45B	-0.2477		-1.826	7.14e-29
FIBIN	-0.22502		-1.832	3.37e-26
NRIP2	-0.23787		-1.851	9.98e-95
THBS2	-0.23243		-1.855	1.29e-10
PLCL1	-0.2226		-1.856	9.93e-85
PBXIP1	-0.26194		-1.857	2.06e-56
PLSCR4	-0.25682		-1.871	2.07e-39
ZNF141	-0.23174		-1.874	5.99e-57
KIDINS220	-0.30261		-1.875	2.59e-52
SSTR3	-0.20017		-1.889	4.97e-83
ASPRV1	-0.28067		-1.915	3.11e-104
RECK	-0.26537		-1.915	9.87e-83
SNAI2	-0.22835		-1.938	2.31e-25
RIMKLB	-0.29999		-1.947	2.67e-63
HSPB2	-0.23799		-1.952	1.18e-57
ST3GAL5	-0.21914		-1.958	1.06e-60
MRC2	-0.26571		-1.961	1.57e-40
DLG2	-0.27416		-1.963	2.61e-151
CA4	-0.20593		-1.964	1.04e-31
HSPA12A	-0.21457		-1.967	8.24e-43
PDLIM3	-0.24707		-1.982	4.77e-21
TPM1	-0.21708		-1.994	9.73e-53
TMEM204	-0.28015		-2.002	2.59e-75
UST	-0.21057		-2.004	2.27e-71
MMP2	-0.23367		-2.006	7.95e-21
HNRNPH1	-0.2358		-2.021	4.21e-57
SERPINE1	-0.22605		-2.032	8.96e-09
THRA	-0.21705		-2.042	1.38e-61
CTSK	-0.21173		-2.048	1.69e-15
LRRC37B	-0.24637		-2.054	8.36e-82
CAB39L	-0.32903		-2.072	2.72e-74
LUM	-0.25573		-2.08	1.3e-12
NTF3	-0.31358		-2.084	4.25e-20
PTPN21	-0.30672		-2.084	2.82e-88
TEF	-0.25357		-2.088	3.16e-59
SPG20	-0.32482		-2.097	1.21e-63
KPNA5	-0.22626		-2.1	5.98e-105
THBS1	-0.23113		-2.101	9.22e-22
FAS	-0.24459		-2.103	1.29e-66
DPYD	-0.26181		-2.107	4.71e-57
GLTSCR2	-0.21327		-2.122	7.51e-67
SPTBN1	-0.27025		-2.122	1.66e-62
TPM2	-0.26049		-2.13	2.05e-48
SSC5D	-0.23897		-2.136	4.51e-32
EDA2R	-0.22443		-2.151	1.91e-114
ELN	-0.23932		-2.151	3.36e-24
FAM19A5	-0.21144		-2.151	7.6e-38
SEMA4G	-0.20441		-2.151	1.24e-46
PDE10A	-0.21655		-2.166	6.35e-91
ANKRD13B	-0.23227		-2.175	4.96e-48
PROS1	-0.26049		-2.176	1.32e-49
KCNE4	-0.26282		-2.183	9.72e-47
ACTA2	-0.29394		-2.19	1.66e-23
ABCC9	-0.30973		-2.199	1.13e-60
CDON	-0.24555		-2.2	3.38e-48
ARHGEF6	-0.23038		-2.222	2.93e-88
SPG7	-0.20759		-2.231	7.02e-77
CFD	-0.2043		-2.252	1.74e-33
CORO2B	-0.24236		-2.258	1.31e-40
PRKD1	-0.24048		-2.258	6.25e-80
SEPT7P2	-0.24075		-2.259	3.28e-87
BICC1	-0.22779		-2.263	2.11e-61
WBSCR17	-0.25123		-2.276	3.19e-31
ID3	-0.23273		-2.279	2.95e-37
GYPC	-0.32107		-2.282	1.54e-54
TRAF1	-0.20263		-2.286	3.44e-98
LIX1L	-0.23778		-2.297	3.73e-82
ABLIM1	-0.24953		-2.302	7.52e-45
TGFB1I1	-0.31552		-2.305	1.03e-48
CAV1	-0.27011		-2.315	2.1e-46
SFMBT2	-0.25246		-2.318	9.16e-101
C1QTNF4	-0.23322		-2.322	4.92e-40
ACOX2	-0.31684		-2.353	8.95e-59
ZNF333	-0.25977		-2.363	6.77e-72
FILIP1L	-0.22719		-2.368	6.34e-43
PRRX1	-0.24594		-2.371	6.39e-27
PRCD	-0.26631		-2.372	2.74e-101
SLC16A4	-0.20567		-2.377	2.43e-71
MUM1	-0.21293		-2.379	6.26e-83
GNG7	-0.30669		-2.395	9.56e-78
COL12A1	-0.22644		-2.4	1.16e-28
HTRA1	-0.21767		-2.415	9.26e-45
PRDM8	-0.25524		-2.431	2.99e-164
SIDT2	-0.21914		-2.452	3.39e-82
ANGPTL2	-0.20336		-2.465	1.37e-46
SEMA6A	-0.26974		-2.468	3.3e-52
FOXP2	-0.20431		-2.485	2.42e-150
CASP9	-0.21736		-2.499	4.1e-85
CARKD	-0.21026		-2.5	4.16e-113
SFRP4	-0.22639		-2.517	1.69e-26
PLN	-0.28807		-2.518	2.69e-52
ENOX1	-0.23295		-2.526	1.03e-120
FBXL7	-0.27477		-2.54	4.07e-62
PMP22	-0.24083		-2.566	2.49e-54
CALD1	-0.30507		-2.568	1.06e-57
SOCS2	-0.22691		-2.568	8.69e-74
MAPK11	-0.21844		-2.58	2.03e-114
SMARCA2	-0.24928		-2.584	5.42e-65
ADRA2A	-0.20596		-2.597	6.22e-37
IGSF11	-0.23232		-2.607	3.7e-80
CNN1	-0.32587		-2.608	2.81e-43
NID2	-0.22083		-2.617	1.23e-47
SAFB2	-0.22527		-2.626	9.12e-104
EMILIN3	-0.23787		-2.63	3.01e-82
CLEC3B	-0.31761		-2.635	3.25e-71
AEBP1	-0.2242		-2.64	6.02e-30
TAGLN	-0.26988		-2.641	4.56e-31
MGP	-0.31105		-2.645	7.14e-39
TNFAIP8L3	-0.21426		-2.652	2.54e-116
ZDHHC17	-0.22665		-2.659	2.88e-109
INMT	-0.2775		-2.67	6.82e-73
FABP4	-0.23715		-2.68	1.73e-11
NR1D1	-0.20375		-2.697	2.5e-80
MMP23B	-0.25508		-2.714	3.65e-44
LHFP	-0.23644		-2.716	3.63e-62
STMN3	-0.20846		-2.723	1.85e-43
DACT3	-0.26179		-2.724	3.66e-73
DGKD	-0.25041		-2.769	6.7e-106
MPDZ	-0.21895		-2.772	8.81e-96
DPT	-0.27866		-2.774	3.32e-49
C1R	-0.26432		-2.781	3.54e-54
CECR7	-0.23469		-2.788	1.39e-59
SLC1A7	-0.20796		-2.792	1.23e-228
MRVI1	-0.21894		-2.793	1.49e-66
HIC1	-0.22871		-2.807	2.11e-75
MEIS3	-0.21926		-2.826	4.56e-59
TCEAL3	-0.21052		-2.829	5.16e-104
AGAP11	-0.28552		-2.834	1.01e-161
CCL21	-0.22286		-2.834	3.57e-17
ANK2	-0.27335		-2.839	1.06e-78
LGI4	-0.20901		-2.839	6.27e-107
NINL	-0.31745		-2.85	3.19e-82
OLFML1	-0.24734		-2.874	1.31e-68
CRISPLD2	-0.2388		-2.905	7.47e-33
MRGPRF	-0.24889		-2.909	7.49e-75
JAM2	-0.25148		-2.911	1.19e-87
MAF	-0.29095		-2.912	9.38e-68
RRN3P1	-0.21692		-2.915	2.51e-122
TRPC1	-0.26413		-2.917	1.56e-131
APBB1	-0.30069		-2.935	2.49e-96
STK11IP	-0.2328		-2.938	4.78e-110
DACT1	-0.24377		-2.943	3.25e-81
CCL14	-0.28986		-2.947	6.2e-41
CLEC2B	-0.23998		-2.964	2.51e-78
BNC2	-0.2698		-3.036	1.49e-85
RBM5	-0.20792		-3.074	7.38e-90
OMD	-0.20545		-3.078	2.76e-65
ATP8A1	-0.26726		-3.089	2.35e-136
IGDCC4	-0.21612		-3.111	6.21e-123
TIMP2	-0.22182		-3.124	1.11e-68
FXYD1	-0.32959		-3.148	2.62e-44
NBL1	-0.21169		-3.164	1.23e-57
KLF9	-0.24304		-3.194	1.14e-93
MTMR11	-0.20705		-3.195	9.27e-105
FBN1	-0.28657		-3.197	1.04e-46
NCAM1	-0.3523		-3.198	9.1e-45
SLC26A10	-0.20999		-3.206	5.48e-105
CDH11	-0.2314		-3.222	1.45e-37
YPEL4	-0.2543		-3.223	9.25e-133
SERPINF1	-0.26727		-3.251	1.67e-54
CXorf57	-0.26365		-3.253	1.35e-199
HAS1	-0.25463		-3.289	5.99e-112
SPARCL1	-0.27031		-3.333	1.09e-83
GNG11	-0.26002		-3.35	1.64e-124
EMILIN1	-0.26602		-3.369	1.56e-59
COX7A1	-0.25535		-3.4	7.36e-124
RGS2	-0.28072		-3.402	1.45e-67
PDGFD	-0.23868		-3.422	3.09e-104
PDGFRB	-0.29772		-3.469	2.12e-73
ATP1B2	-0.24427		-3.476	9.34e-47
NGF	-0.21526		-3.477	1.24e-123
HSPB7	-0.24704		-3.497	3.14e-85
GPRASP2	-0.29478		-3.511	1.97e-150
ADAMTS10	-0.2843		-3.527	1.69e-93
LRRN4CL	-0.25374		-3.54	5.5e-152
PTPRD	-0.22346		-3.541	4.16e-111
IFFO1	-0.2047		-3.568	4.51e-132
PLXDC1	-0.24315		-3.577	2.8e-82
C1S	-0.22397		-3.588	4.61e-73
CNRIP1	-0.23612		-3.634	7.14e-125
JAM3	-0.22977		-3.67	5.37e-111
HTRA3	-0.21296		-3.779	2.08e-68
TSHZ3	-0.25198		-3.781	1.44e-128
CFH	-0.22682		-3.805	1.09e-73
PRELP	-0.3017		-3.815	5.39e-63
KLF15	-0.24469		-3.834	1.11e-124
COL14A1	-0.21917		-3.891	2.35e-83
ABI3BP	-0.23071		-3.898	1.19e-73
KLF2	-0.24137		-3.903	1.51e-91
PNPLA7	-0.29777		-3.917	2.12e-143
ECM2	-0.23514		-3.962	7.4e-125
F10	-0.20088		-3.976	8.97e-107
GSTM2	-0.20427		-4.005	5.96e-103
EFEMP1	-0.23918		-4.02	1.29e-69
ANTXR2	-0.25188		-4.078	5.96e-103
LMOD1	-0.3346		-4.119	1.31e-117
PON3	-0.22321		-4.237	1.51e-71
LRRC17	-0.20973		-4.277	1.08e-92
ADAMTS4	-0.23736		-4.338	3.52e-102
RASL11B	-0.33772		-4.357	2.93e-106
SLC4A3	-0.22523		-4.517	1.29e-127
ITM2A	-0.23002		-4.544	8.52e-141
HAND2	-0.24167		-4.553	1.07e-140
IGSF10	-0.20606		-4.612	1.32e-122
SYNE1	-0.24642		-4.66	7.72e-176
COL16A1	-0.22028		-4.74	1.6e-109
LAMA2	-0.29979		-4.817	1.49e-176
PODN	-0.25392		-5.245	9.55e-111
PLA2G5	-0.25885		-5.98	1.03e-212
ADH1B	-0.23623		-6.124	1.95e-96
