# Supplementary material for: MicroRNA-based signatures impacting clinical course and biology of ovarian cancer: a miRNOmics study
Source: Biomark Res. 2021 Jul 13;9:57. doi: 10.1186/s40364-021-00289-6 (PMC8276429; doi:10.1186/s40364-021-00289-6)
Supplement: Supplementary file 6 — Additional file 6. [file 40364_2021_289_MOESM6_ESM.xlsx]

## Sheet: mirwalk_mir_predicted
mirnaid	refseqid	genesymbol	duplex	start	end	bindingp	energy	number_of_pairings	binding_region_length	longest_consecutive_pairings	position	validated	TargetScan	miRDB
hsa-miR-150-5p	NM_001252624	SLC8A1	((((((..(((.....((((((&)))))))))..)))))).	9125	9143	0.8076923076923077	-21.7	15	18	9	3UTR		0	1
hsa-miR-150-5p	NM_001252660	EPB41L2	.(((((..(((((.(.(((((.&)))))..).)))))..))))).	3383	3405	0.8076923076923077	-25.2	16	22	5	3UTR		0	0
hsa-miR-150-5p	NM_001256080	KLK2	((((((..(((((((.((.(((&)))..)).)))))))...)))))).	2023	2048	0.8076923076923077	-21.9	18	25	7	3UTR		0	0
hsa-miR-150-5p	NM_001257135	LIF	...((((.((((((((((....&)).)))))))).)))).	1855	1872	0.8076923076923077	-22.2	14	17	8	3UTR		0	0
hsa-miR-150-5p	NM_001257191	DDX6	.(((((..((((((..(((((.&))))).)))))).))))).	5716	5735	0.8076923076923077	-23.2	16	19	6	3UTR		0	0
hsa-miR-150-5p	NM_001261400	PSMD9	((((((..(((.(((.((((((&)))))).))).........)))..)))))).	2026	2057	0.8076923076923077	-26.0	18	31	6	3UTR		0	0
hsa-miR-150-5p	NM_001281453	MBD3	(((((((..((((((((((((.&)))))....)))))))..))))))).	4895	4921	0.8076923076923077	-23.3	19	26	7	3UTR		0	0
hsa-miR-150-5p	NM_001281454	MBD3	(((((((..((((((((((((.&)))))....)))))))..))))))).	4799	4825	0.8076923076923077	-23.3	19	26	7	3UTR		0	0
hsa-miR-150-5p	NM_001282162	CAPZB	.(((((((((((.(((((((..&))))....)))..))))))))))).	1361	1386	0.8076923076923077	-24.0	18	25	11	3UTR		1	1
hsa-miR-150-5p	NM_001282752	PUM2	(((((((.((((((((((((..&))).)))))....)))).))))))).	3510	3536	0.8076923076923077	-21.8	19	26	7	3UTR		0	0
hsa-miR-150-5p	NM_001286272	TPT1	((((((.....((((.((((..&))))))))....)))))).	4061	4080	0.8076923076923077	-17.0	14	19	8	3UTR		0	0
hsa-miR-150-5p	NM_001286687	CKAP2	(((((((...(((.((((((..&))))).).))).....))))))).	1840	1864	0.8076923076923077	-18.5	16	24	7	3UTR		0	0
hsa-miR-150-5p	NM_001293642	CA12	(((((((.(((((((.((((..&.)))).)))))))........................))))))).	2951	3012	0.8076923076923077	-24.7	18	45	7	3UTR		0	0
hsa-miR-150-5p	NM_001301129	POLR2F	.((((((((((((.(.((((..&))))).)))))))......))))).	1740	1765	0.8076923076923077	-22.7	17	25	7	3UTR		0	0
hsa-miR-150-5p	NM_001304790	FBXO44	....((((((((((((((....&))))))..)))))))).	1887	1904	0.8076923076923077	-22.8	14	17	8	3UTR		0	0
hsa-miR-150-5p	NM_001305564	TXNL4A	((((((..(((((((.((.(((&))).)).)))))))....)))))).	2090	2115	0.8076923076923077	-21.3	18	25	7	3UTR		0	0
hsa-miR-150-5p	NM_001312673	PCYT1A	(((((..((((.(((.(((((.&)))))....))).))))....))))).	4006	4033	0.8076923076923077	-20.4	17	27	5	3UTR	MIRT719098	0	1
hsa-miR-150-5p	NM_032266	C2orf16	((((((..((((.(((......&))).)))))))))).	6133	6148	0.8076923076923077	-16.7	13	15	10	3UTR		0	0
hsa-miR-150-5p	NM_032299	DCUN1D5	((((((..((((((((((.(((&.)))...)))).))))))..)))))).	11792	11861	0.8076923076923077	-27.8	19	27	6	3UTR		0	0
hsa-miR-150-5p	NM_032521	PARD6B	......(((((((((((((.(.&.).))))))))))))).	3844	3873	0.8076923076923077	-22.9	14	17	13	3UTR		0	0
hsa-miR-150-5p	NM_032797	AIFM2	(((((((((((((((.((.(((&)))))...))))))))))...........................))))).	2268	2319	0.8076923076923077	-21.6	20	51	10	3UTR	MIRT437634	1	1
hsa-miR-150-5p	NM_032827	ATOH8	.(((((((((((((((((((((&.)))))....)))))))).....)))))))).	4950	4990	0.8076923076923077	-25.3	21	32	8	3UTR		0	1
hsa-miR-150-5p	NM_033285	TP53INP1	(((((((((((((((.((.(((&))).)).)))))).....))).)))))).	5206	5235	0.8076923076923077	-19.2	20	29	6	3UTR		0	1
hsa-miR-150-5p	NM_033551	LARP1	(((((((.(((((((.((((((&))).)))..))))))).)).))))).	5213	5239	0.8076923076923077	-25.5	20	26	7	3UTR		0	1
hsa-miR-150-5p	NM_052909	PLEKHG4B	(((((((((((((((.((..((&))..))))))))).........)))))))).	6964	6995	0.8076923076923077	-23.9	19	31	9	3UTR		0	1
hsa-miR-150-5p	NM_080550	SYNRG	((((((((((((((((((((..&))).))))).............)))))..))))))).	6748	6785	0.8076923076923077	-21.0	20	37	7	3UTR		0	0
hsa-miR-150-5p	NM_133478	SLC4A5	...(((.((((.((((((((((&))))))).............................)))...))))))).	4988	5038	0.8076923076923077	-18.6	17	50	7	3UTR		0	0
hsa-miR-150-5p	NM_145262	GLYCTK	.((((((.(((((((.(((((.&))))).))))))).))..)))).	3328	3351	0.8076923076923077	-25.2	18	23	7	3UTR		0	1
hsa-miR-150-5p	NM_148977	PANK1	.((((((((((((.(((((.(.&).))))).))).....).)))))))).	5717	5744	0.8076923076923077	-22.0	18	27	8	3UTR		0	1
hsa-miR-150-5p	NM_148978	PANK1	.((((((((((((.(((((.(.&).))))).))).....).)))))))).	4964	4991	0.8076923076923077	-22.0	18	27	8	3UTR		0	1
hsa-miR-150-5p	NM_153453	VGLL2	...(((..((((((((((((((&)))))))..........................)))))))...))).	1593	1640	0.8076923076923077	-21.3	17	47	7	3UTR		0	0
hsa-miR-150-5p	NM_173822	FAM126B	((((((((((((((((.(((((&))))).)))))....))))).)))))).	8443	8471	0.8076923076923077	-25.3	21	28	6	3UTR		0	0
hsa-miR-150-5p	NM_177559	CSNK2A1	(((((((.((((((.((((((.&))))))))))).).))))))).	12587	12609	0.8076923076923077	-26.6	19	22	11	3UTR		0	0
hsa-miR-150-5p	NM_177560	CSNK2A1	(((((((.((((((.((((((.&))))))))))).).))))))).	12260	12282	0.8076923076923077	-26.6	19	22	11	3UTR		0	0
hsa-miR-150-5p	NM_181876	PPP2R2C	..((((..((((((((((....&)))).))))))..)))).	3702	3720	0.8076923076923077	-23.7	14	18	6	3UTR		0	0
hsa-miR-150-5p	NM_182645	VGLL2	...(((..((((((((((((((&)))))))..........................)))))))...))).	2115	2162	0.8076923076923077	-21.3	17	47	7	3UTR		0	0
hsa-miR-150-5p	NM_182647	OPRL1	((((((((((((((((......&)))))))))))))))).	2868	2885	0.8076923076923077	-27.2	16	17	16	3UTR		0	0
hsa-miR-150-5p	NM_182902	KIF9	(((((((((...((((((((..&.))))..)))).))))))))).	2807	2833	0.8076923076923077	-19.4	17	22	9	3UTR		0	0
hsa-miR-150-5p	NM_183413	FBXO44	....((((((((((((((....&))))))..)))))))).	1857	1874	0.8076923076923077	-22.8	14	17	8	3UTR		0	0
hsa-miR-150-5p	NM_194429	CEP43	((((((..((((((((......&))))))))..)))))).	3005	3022	0.8076923076923077	-21.9	14	17	8	3UTR		0	0
hsa-miR-150-5p	NM_198882	SYNRG	((((((((((((((((((((..&))).))))).............)))))..))))))).	6853	6890	0.8076923076923077	-21.0	20	37	7	3UTR		0	0
hsa-miR-150-5p	NM_201432	GAS7	(((((((.(((((.((((((((&))).))))).)........................)))).))))))).	6028	6076	0.8076923076923077	-23.1	20	48	7	3UTR		0	0
hsa-miR-150-5p	NM_207446	FAM174B	.((((((.(((((...(((...&)))..)))))..)))))).	2040	2059	0.8076923076923077	-20.6	14	19	6	3UTR		0	0
hsa-miR-150-5p	XM_005254441	CTDSPL2	(((((...(((((....(((((&))))))))))))))).	1531	1547	0.8076923076923077	-17.2	15	16	15	3UTR		0	0
hsa-miR-150-5p	XM_006724857	CSAG2	(((((...(((((((.((.((.&)).))...)))))))...))))).	761	785	0.8076923076923077	-20.5	16	24	7	3UTR		0	0
hsa-miR-150-5p	XM_011515456	C1GALT1	..((((..(((((((.((.((.&)).)).)))))))..)))).	4190	4210	0.8076923076923077	-20.9	15	20	7	3UTR		0	0
hsa-miR-150-5p	XM_011545893	POLR3E	((((((..(((((((.(((((.&))))).)))...)))).)))).)).	3786	3811	0.8076923076923077	-21.5	18	25	5	3UTR		0	0
hsa-miR-150-5p	XM_017022734	ZNF592	((((((.(((((((..((((((&))))))..))................))))))))))).	4504	4542	0.8076923076923077	-26.2	19	38	11	3UTR		0	1
hsa-miR-150-5p	XM_017025584	DTNA	(((((((((((((.((((((..&))))).).)))).))))....))))).	2834	2861	0.8076923076923077	-19.8	19	27	5	3UTR		0	0
hsa-miR-150-5p	XM_017030023	CSAG2	(((((...(((((((.((.((.&)).))...)))))))...))))).	710	734	0.8076923076923077	-20.5	16	24	7	3UTR		0	0
hsa-miR-150-5p	XM_024448004	CC2D2B	.......((((((((.(((((.&))))))))))))).	4882	4896	0.8076923076923077	-20.4	13	14	13	3UTR		0	0
hsa-miR-150-5p	XM_024450389	LOC643802	(((((.(((.((((((((((..&))))).)))))..)))..))))).	3284	3308	0.8076923076923077	-19.3	18	24	5	3UTR		0	0
hsa-miR-150-5p	XM_024452347	FAM9C	....(((((.(((((..((((.&))))..))))).))))).	3244	3262	0.8076923076923077	-17.8	14	18	5	3UTR		0	0
hsa-miR-150-5p	NM_014911	AAK1	((((((.((((((((.((((((&)))))).)))))))).)))))).	4162	4185	0.8076923076923077	-33.5	20	23	8	3UTR		0	1
hsa-miR-150-5p	NM_014926	SLITRK3	((((((..((((((((((((..&))))....)))))...)))..)))))).	3744	3772	0.8076923076923077	-22.5	18	28	6	3UTR		0	0
hsa-miR-150-5p	NM_015315	LARP1	(((((((.(((((((.((((((&))).)))..))))))).)).))))).	4684	4710	0.8076923076923077	-25.5	20	26	7	3UTR		0	1
hsa-miR-150-5p	NM_015317	PUM2	(((((((.((((((((((((..&))).)))))....)))).))))))).	3619	3645	0.8076923076923077	-21.8	19	26	7	3UTR		0	0
hsa-miR-150-5p	NM_015983	UBE2D4	..((((...((((.((((((((&)))))))).))))....)))).	3839	3861	0.8076923076923077	-22.2	16	22	8	3UTR		0	0
hsa-miR-150-5p	NM_016231	NLK	((((((.((((((.(.((((((&.))).))).).)))))).)))))).	2258	2311	0.8076923076923077	-27.5	19	25	6	3UTR		0	1
hsa-miR-150-5p	NM_016238	ANAPC7	....(((((((((.((((((..&)))))..........).))))))))).	2563	2590	0.8076923076923077	-21.0	15	27	9	3UTR		0	0
hsa-miR-150-5p	NM_016654	GABPB1	(((((((((((((.(((((.(.&.).)))))))))))))))).)).	4327	4373	0.8076923076923077	-27.1	19	23	16	3UTR		0	0
hsa-miR-150-5p	NM_016932	SIX2	(((((((.((((((..((.(((&.))).))..)))))).))))))).	1786	1824	0.8076923076923077	-24.2	18	24	7	3UTR		0	0
hsa-miR-150-5p	NM_018018	SLC38A4	.((((((((((((((.(((.(.&).)))..))))))......))))).))).	3105	3134	0.8076923076923077	-18.6	18	29	6	3UTR		0	0
hsa-miR-150-5p	NM_018366	BLOC1S4	((.((((.((((((.((((((.&))))...))))))))..)))))).	1024	1048	0.8076923076923077	-19.7	18	24	8	3UTR		0	0
hsa-miR-150-5p	NM_019099	INKA2	(((((((.(((((((.((((((&))))))....))))))).)).))))).	5386	5413	0.8076923076923077	-26.1	20	27	7	3UTR		0	1
hsa-miR-150-5p	NM_020156	C1GALT1	..((((..(((((((.((.((.&)).)).)))))))..)))).	4330	4350	0.8076923076923077	-20.9	15	20	7	3UTR		0	0
hsa-miR-150-5p	NM_021974	POLR2F	.((((((((((((.(.((((..&))))).)))))))......))))).	1642	1667	0.8076923076923077	-22.7	17	25	7	3UTR		0	0
hsa-miR-150-5p	NM_022342	KIF9	(((((((((...((((((((..&.))))..)))).))))))))).	2612	2638	0.8076923076923077	-19.4	17	22	9	3UTR		0	0
hsa-miR-150-5p	NM_022739	SMURF2	((((((..((((((((((.(((&.)))..))))))..))))..)))))).	4357	4406	0.8076923076923077	-27.2	19	27	6	3UTR		0	0
hsa-miR-150-5p	NM_024090	ELOVL6	((((((((((((..(((.((((&)))).)))...)))).)))))))).	5966	5991	0.8076923076923077	-22.2	19	25	8	3UTR		0	0
hsa-miR-150-5p	NM_024095	ASB8	.((((((((((((.(((((((.&))))))).))))))..........)))))).	2212	2243	0.8076923076923077	-27.6	19	31	7	3UTR	MIRT647786	0	0
hsa-miR-150-5p	NM_024621	VEPH1	..((((.((((...((((((((&))))).))).)))))))).	3841	3860	0.8076923076923077	-18.1	16	19	8	3UTR		0	0
hsa-miR-150-5p	NM_024761	MOB3B	.((((((.(((.((((.(((((&)))))))))))).)).)))).	1634	1655	0.8076923076923077	-22.0	18	21	12	3UTR		0	0
hsa-miR-150-5p	NM_002574	PRDX1	(((((((.((((((((......&)))))))).))).)))).	1024	1042	0.8076923076923077	-21.4	15	18	8	3UTR		0	0
hsa-miR-150-5p	NM_002768	CHMP1A	..((((((((((.((.(((((.&))))))).)))))))))).	1705	1724	0.8076923076923077	-27.4	17	19	10	3UTR		0	0
hsa-miR-150-5p	NM_002813	PSMD9	((((((..(((.(((.((((((&)))))).))).........)))..)))))).	2341	2372	0.8076923076923077	-26.0	18	31	6	3UTR		0	0
hsa-miR-150-5p	NM_003775	S1PR4	(((((((.((((((((((....&)).)))))))).))).....)))).	1504	1529	0.8076923076923077	-20.8	17	25	8	3UTR		0	0
hsa-miR-150-5p	NM_004544	NDUFA10	.(((((((..((((((((((((&)))))).........))))))..))))))).	3982	4013	0.8076923076923077	-23.3	19	31	7	3UTR		0	0
hsa-miR-150-5p	NM_005017	PCYT1A	(((((..((((.(((.(((((.&)))))....))).))))....))))).	4070	4097	0.8076923076923077	-20.4	17	27	5	3UTR	MIRT719098	0	1
hsa-miR-150-5p	NM_005313	PDIA3	.(((((((((((....(((...&)))....))))).....)))))).	1861	1885	0.8076923076923077	-19.1	14	24	6	3UTR		0	0
hsa-miR-150-5p	NM_005551	KLK2	((((((..(((((((.((.(((&.)))..)).)))))))...)))))).	2178	2208	0.8076923076923077	-22.1	18	26	7	3UTR		0	0
hsa-miR-150-5p	NM_006092	NOD1	.(((((.((((((((..((((.&))))....))))))))))))).	4416	4438	0.8076923076923077	-21.4	17	22	13	3UTR		0	0
hsa-miR-150-5p	NM_006701	TXNL4A	((((((..(((((((.((.(((&))).)).)))))))....)))))).	2328	2353	0.8076923076923077	-21.3	18	25	7	3UTR		0	0
hsa-miR-150-5p	NM_006988	ADAMTS1	..(((((((((((((((.((((&))))..))))...))))))))))).	3720	3745	0.8076923076923077	-22.3	19	25	11	3UTR		0	0
hsa-miR-150-5p	NM_006990	WASF2	((((((.((((((((.(((((.&)))))..)))))....))).)))))).	3985	4012	0.8076923076923077	-25.1	19	27	6	3UTR		0	0
hsa-miR-150-5p	NM_007045	CEP43	((((((..((((((((......&))))))))..)))))).	3065	3082	0.8076923076923077	-21.9	14	17	8	3UTR		0	0
hsa-miR-150-5p	NM_013290	PSMC3IP	.((((((.((.....((((((.&)))))))).)))))).	832	848	0.8076923076923077	-18.9	14	16	8	3UTR		0	0
hsa-miR-150-5p	NM_014046	MRPS18B	..((((((((.((((((((.(.&).))))))))..).)).))))).	1267	1290	0.8076923076923077	-18.0	17	23	8	3UTR		0	0
hsa-miR-150-5p	NM_001318740	DCUN1D5	((((((..((((((((((.(((&.)))...)))).))))))..)))))).	11700	11769	0.8076923076923077	-27.8	19	27	6	3UTR		0	0
hsa-miR-150-5p	NM_001319297	ASB8	.((((((((((((.(((((((.&))))))).))))))..........)))))).	2208	2239	0.8076923076923077	-27.6	19	31	7	3UTR	MIRT647786	0	0
hsa-miR-150-5p	NM_001319300	ASB8	.((((((((((((.(((((((.&))))))).))))))..........)))))).	2266	2297	0.8076923076923077	-27.6	19	31	7	3UTR	MIRT647786	0	0
hsa-miR-150-5p	NM_001319301	ASB8	.((((((((((((.(((((((.&))))))).))))))..........)))))).	2262	2293	0.8076923076923077	-27.6	19	31	7	3UTR	MIRT647786	0	0
hsa-miR-150-5p	NM_001321746	FAM168B	(((((((((((((((((((((.&)))))..)))).........)))))......))))))).	2100	2139	0.8076923076923077	-23.3	21	39	7	3UTR		0	1
hsa-miR-150-5p	NM_001321983	PRKAR2A	((((((((((((((((.(((((&)))))..))))..........))))))....................)))))).	4934	4988	0.8076923076923077	-20.2	21	54	6	3UTR		0	0
hsa-miR-150-5p	NM_001322224	FAM120AOS	(((((((((((((((((((.(.&).))))))))))...)))))........)))).	2311	2344	0.8076923076923077	-21.3	20	33	10	3UTR		0	0
hsa-miR-150-5p	NM_001330290	KIF1A	(((((((((((..(..((((((&))).)))..)..)))).......))))))).	5944	5975	0.8076923076923077	-24.0	18	31	7	3UTR		0	1
hsa-miR-150-5p	NM_001330355	FBXO44	....((((((((((((((....&))))))..)))))))).	1953	1970	0.8076923076923077	-22.8	14	17	8	3UTR		0	0
hsa-miR-150-5p	NM_001349008	CC2D2B	.......((((((((.(((((.&))))))))))))).	5352	5366	0.8076923076923077	-20.4	13	14	13	3UTR		0	0
hsa-miR-150-5p	NM_001362770	CSNK2A1	(((((((.((((((.((((((.&))))))))))).).))))))).	2610	2632	0.8076923076923077	-26.6	19	22	11	3UTR		0	0
hsa-miR-150-5p	NM_001362770	CSNK2A1	(((((((.(((((..(((((((&))))))))))))..))))....))).	1773	1799	0.8076923076923077	-22.5	19	26	12	3UTR		0	0
hsa-miR-150-5p	NM_001362771	CSNK2A1	(((((((.((((((.((((((.&))))))))))).).))))))).	2493	2515	0.8076923076923077	-26.6	19	22	11	3UTR		0	0
hsa-miR-150-5p	NM_001363871	PDE1A	(((((((((((((((((.....&))))))...))))...))))))).	7443	7467	0.8076923076923077	-21.6	17	24	7	3UTR		0	0
hsa-miR-150-5p	NM_001365241	CPEB1	..((((.((((((.(((.((((&))))...))).)))))))))).	2880	2902	0.8076923076923077	-21.3	17	22	10	3UTR		0	0
hsa-miR-150-5p	NM_001369414	ERCC1	..((((..((((((((((((((&))))))))))).....)))..)))).	1170	1196	0.8076923076923077	-27.4	18	26	11	3UTR		0	1
hsa-miR-150-5p	NM_001371575	AAK1	((((((.((((((((.((((((&)))))).)))))))).)))))).	4044	4067	0.8076923076923077	-33.5	20	23	8	3UTR		0	1
hsa-miR-150-5p	NM_001372050	THY1	((((((((((((((((..((((&))))..)))))))))............))))))).	2148	2183	0.8076923076923077	-26.4	20	35	9	3UTR		0	0
hsa-miR-150-5p	NM_001374846	NDRG1	..((((((((((((..((((((&))))))..))))))).....))))).	2196	2222	0.8076923076923077	-23.9	18	26	7	3UTR		0	0
hsa-miR-150-5p	NM_001376558	ARFIP2	(((((((((((((((.((....&))))).....))))).))))))).	1212	1236	0.8076923076923077	-21.9	17	24	7	3UTR		0	1
hsa-miR-150-5p	NM_001379455	SLC11A2	((((((.((((((.........&)))))).)))))).	3213	3227	0.8076923076923077	-20.9	12	14	6	3UTR		0	0
hsa-miR-150-5p	NM_001379645	KIF1A	(((((((((((..(..((((((&))).)))..)..)))).......))))))).	6144	6175	0.8076923076923077	-24.0	18	31	7	3UTR		0	1
hsa-miR-150-5p	NM_001379646	KIF1A	(((((((((((..(..((((((&))).)))..)..)))).......))))))).	5968	5999	0.8076923076923077	-24.0	18	31	7	3UTR		0	1
hsa-miR-150-5p	NM_001407	CELSR3	((((((..(((((.(((((((.&)))))..)).)))))...)))))).	10480	10505	0.8076923076923077	-26.7	18	25	6	3UTR		0	0
hsa-miR-150-5p	NM_001775	CD38	..(((((((((((((.((.(((&)))..))))))))))).)))).	3137	3159	0.8076923076923077	-20.3	18	22	11	3UTR		0	1
hsa-miR-150-5p	NM_001895	CSNK2A1	(((((((.((((((.((((((.&))))))))))).).))))))).	12470	12492	0.8076923076923077	-26.6	19	22	11	3UTR		0	0
hsa-miR-150-5p	NM_002143	HPCA	((((((.((((.((((..(((.&.))))))))))).)))))).	941	970	0.8076923076923077	-20.4	17	20	11	3UTR		0	0
hsa-miR-150-5p	NM_000370	TTPA	((((((.....((((.((((..&))))))))....)))))).	2218	2237	0.8076923076923077	-17.0	14	19	8	3UTR		0	0
hsa-miR-150-5p	NM_000617	SLC11A2	((((((.((((((.........&)))))).)))))).	2677	2691	0.8076923076923077	-20.9	12	14	6	3UTR		0	0
hsa-miR-150-5p	NM_000843	GRM6	..(((((((((.((((((..((&))..))))))..............))))))))).	3792	3826	0.8076923076923077	-22.3	17	34	9	3UTR	MIRT677765	0	0
hsa-miR-150-5p	NM_001001563	TIMM50	((((((..((((((((......&)))))))).)))))).	3572	3588	0.8076923076923077	-22.7	14	16	8	3UTR	MIRT676075	0	1
hsa-miR-150-5p	NM_001001732	CC2D2B	.......((((((((.(((((.&))))))))))))).	2424	2438	0.8076923076923077	-20.4	13	14	13	3UTR		0	0
hsa-miR-150-5p	NM_001002231	KLK2	((((((..(((((((.((.(((&.)))..)).)))))))...)))))).	2215	2245	0.8076923076923077	-22.1	18	26	7	3UTR		0	0
hsa-miR-150-5p	NM_001005238	OR51G2	.(((((..(((.....(((((.&))))))))..))))).	1986	2002	0.8076923076923077	-19.0	13	16	8	3UTR		0	0
hsa-miR-150-5p	NM_001009993	FAM168B	(((((((((((((((((((((.&)))))..)))).........)))))......))))))).	2218	2257	0.8076923076923077	-23.3	21	39	7	3UTR		0	1
hsa-miR-150-5p	NM_001012418	MYLK4	(((((((((.....(((((.((&)).))))).....))))))).)).	1696	1720	0.8076923076923077	-19.4	16	24	7	3UTR		0	0
hsa-miR-150-5p	NM_001014765	FBXO44	....((((((((((((((....&))))))..)))))))).	2354	2371	0.8076923076923077	-22.8	14	17	8	3UTR		0	0
hsa-miR-150-5p	NM_001019	RPS15A	(((((((((((((.(((.((((&)))).)))..))).).))))))))).	1769	1795	0.8076923076923077	-19.2	20	26	9	3UTR		0	0
hsa-miR-150-5p	NM_001025091	ABCF1	(((((((((.((((((((((((&))))))))))...))..))))............))))).	3007	3046	0.8076923076923077	-20.6	21	39	10	3UTR		0	0
hsa-miR-150-5p	NM_001029997	ZNF181	..((((..(.((((((.(((((&))))).)))))).)..)))).	4410	4431	0.8076923076923077	-18.3	16	21	6	3UTR		0	0
hsa-miR-150-5p	NM_001030009	RPS15A	(((((((((((((.(((.((((&)))).)))..))).).))))))))).	1703	1729	0.8076923076923077	-19.2	20	26	9	3UTR		0	0
hsa-miR-150-5p	NM_001077482	NR1I3	..(((((..((.((((((((..&)))).))))..))..))))).	1309	1330	0.8076923076923077	-19.4	15	21	5	3UTR		0	0
hsa-miR-150-5p	NM_001080393	GXYLT2	.((((((((.(((((((((((.&)))))...)))))).))......................)))))).	2557	2603	0.8076923076923077	-19.7	19	46	6	3UTR		0	0
hsa-miR-150-5p	NM_001090	ABCF1	(((((((((.((((((((((((&))))))))))...))..))))............))))).	2893	2932	0.8076923076923077	-20.6	21	39	10	3UTR		0	0
hsa-miR-150-5p	NM_001111125	IQSEC2	((((((..(((((((.((((((&)))))).)))))))..................)))))).	5563	5602	0.8076923076923077	-28.3	19	39	7	3UTR		0	0
hsa-miR-150-5p	NM_001112800	SLC8A1	((((((..(((.....((((((&)))))))))..)))))).	9134	9152	0.8076923076923077	-21.7	15	18	9	3UTR		0	1
hsa-miR-150-5p	NM_001112802	SLC8A1	((((((..(((.....((((((&)))))))))..)))))).	9128	9146	0.8076923076923077	-21.7	15	18	9	3UTR		0	1
hsa-miR-150-5p	NM_001114133	SYNPO2L	(((((((((((((.((.(((((&))))).)).))))))........................))))))).	3961	4008	0.8076923076923077	-24.5	20	47	7	3UTR	MIRT692781	0	1
hsa-miR-150-5p	NM_001127670	KCNE1	(((((..((((((.(((((((.&)))))...)).))).)))))))).	1273	1297	0.8076923076923077	-19.0	18	24	8	3UTR		0	0
hsa-miR-150-5p	NM_001128631	DCAKD	..((((.((((((...(((...&)))..)))))).)))).	1211	1228	0.8076923076923077	-19.2	13	17	6	3UTR		0	0
hsa-miR-150-5p	NM_001129828	CSAG3	(((((...(((((((.((.((.&)).))...)))))))...))))).	584	608	0.8076923076923077	-20.5	16	24	7	3UTR		0	0
hsa-miR-150-5p	NM_001130105	CERT1	(((((((((((((.(((((...&))).....)).)))))))))).))).	4262	4288	0.8076923076923077	-22.3	18	26	10	3UTR		0	0
hsa-miR-150-5p	NM_001130721	ELOVL6	((((((((((((..(((.((((&)))).)))...)))).)))))))).	5812	5837	0.8076923076923077	-22.2	19	25	8	3UTR		0	0
hsa-miR-150-5p	NM_001135555	EPB41L2	.(((((..(((((.(.(((((.&)))))..).)))))..))))).	3155	3177	0.8076923076923077	-25.2	16	22	5	3UTR		0	0
hsa-miR-150-5p	NM_001135733	TP53INP1	(((((((((((((((.((.(((&))).)).)))))).....))).)))))).	5244	5273	0.8076923076923077	-19.2	20	29	6	3UTR		0	1
hsa-miR-150-5p	NM_001136239	PRDM6	((((((((((((((((((....&))))))))).....)))).........))))).	6007	6040	0.8076923076923077	-21.7	18	33	9	3UTR		0	0
hsa-miR-150-5p	NM_001144951	GLYCTK	.((((((.(((((((.(((((.&))))).))))))).))..)))).	3152	3175	0.8076923076923077	-25.2	18	23	7	3UTR		0	1
hsa-miR-150-5p	NM_001145665	ZNF181	..((((..(.((((((.(((((&))))).)))))).)..)))).	4407	4428	0.8076923076923077	-18.3	16	21	6	3UTR		0	0
hsa-miR-150-5p	NM_001146152	CYP51A1	.(((((((.((((((..(((..&)))..))))))...))))))).	2715	2737	0.8076923076923077	-21.3	16	22	7	3UTR		0	0
hsa-miR-150-5p	NM_001146684	RNF222	..((((..((((((((((.(((&))).))))).....)))))..)))).	2753	2779	0.8076923076923077	-23.4	17	26	5	3UTR		0	0
hsa-miR-150-5p	NM_001159747	CC2D2B	.......((((((((.(((((.&))))))))))))).	2694	2708	0.8076923076923077	-20.4	13	14	13	3UTR		0	0
hsa-miR-150-5p	NM_001163546	SYNRG	((((((((((((((((((((..&))).))))).............)))))..))))))).	6613	6650	0.8076923076923077	-21.0	20	37	7	3UTR		0	0
hsa-miR-150-5p	NM_001166244	HPSE2	((((((((((.((((.(((((.&))).))...)))).))..)))))))).	3215	3242	0.8076923076923077	-19.0	19	27	8	3UTR		0	1
hsa-miR-150-5p	NM_001167624	CACNA1C	(((((((((((((((((.....&))))))..))))).)))))).	8216	8237	0.8076923076923077	-23.6	17	21	6	3UTR		0	1
hsa-miR-150-5p	NM_001174125	SLC11A2	((((((.((((((.........&)))))).)))))).	2668	2682	0.8076923076923077	-20.9	12	14	6	3UTR		0	0
hsa-miR-150-5p	NM_001193389	UNKL	((((((((((((((..((((..&)))))))))))............))))))).	2226	2257	0.8076923076923077	-24.6	18	31	11	3UTR		0	1
hsa-miR-150-5p	NM_001198525	TCF7L2	(((((..((..((((((((...&))))))))...))...))))).	1954	1976	0.8076923076923077	-17.5	15	22	8	3UTR		0	0
hsa-miR-150-5p	NM_001198696	AIFM2	(((((((((((((((.((.(((&)))))...))))))))))...........................))))).	2271	2322	0.8076923076923077	-21.6	20	51	10	3UTR	MIRT437634	1	1
hsa-miR-150-5p	NM_001199563	BVES	((((((..((.((.(((((((.&))))))).))..)).)))))).	1390	1412	0.8076923076923077	-21.0	17	22	7	3UTR		0	0
hsa-miR-150-5p	NM_001199860	KCNAB2	((((((..(((((((.(((((.&.))))).))))))).....)))))).	2890	2924	0.8076923076923077	-28.7	18	26	7	3UTR		0	0
hsa-miR-150-5p	NM_001201404	WASF2	((((((.((((((((.(((((.&)))))..)))))....))).)))))).	3470	3497	0.8076923076923077	-25.1	19	27	6	3UTR		0	0
hsa-miR-150-5p	NM_001206736	NSFL1C	((((((((.((.((((.((((.&.))))...)))))).)))))))).	2253	2310	0.8076923076923077	-20.5	18	24	8	3UTR		0	0
hsa-miR-150-5p	NM_001206995	PPP2R2C	..((((..((((((((((....&)))).))))))..)))).	3799	3817	0.8076923076923077	-23.7	14	18	6	3UTR		0	0
hsa-miR-150-5p	NM_001206996	PPP2R2C	..((((..((((((((((....&)))).))))))..)))).	3912	3930	0.8076923076923077	-23.7	14	18	6	3UTR		0	0
hsa-miR-150-5p	NM_001207058	INTS14	...(((((((.....((((.(.&).)))).....))))))).	1657	1676	0.8076923076923077	-17.4	12	19	7	3UTR		0	0
hsa-miR-150-5p	NM_001242892	CSDE1	(((((((.((((((.(((..((&))..))).....))))))...))))))).	3525	3554	0.8076923076923077	-21.3	18	29	7	3UTR		0	0
hsa-miR-150-5p	NM_001244008	KIF1A	(((((((((((..(..((((((&))).)))..)..)))).......))))))).	6145	6176	0.8076923076923077	-24.0	18	31	7	3UTR		0	1
hsa-miR-150-5p	NM_003987	PAX2	.((((((((((((((.(((...&))).)))))))).)))))).	2546	2566	0.814102564102564	-23.0	17	20	8	3UTR		0	0
hsa-miR-150-5p	NM_003988	PAX2	.((((((((((((((.(((...&))).)))))))).)))))).	2560	2580	0.814102564102564	-23.0	17	20	8	3UTR		0	0
hsa-miR-150-5p	NM_000278	PAX2	.((((((((((((((.(((...&))).)))))))).)))))).	2477	2497	0.814102564102564	-23.0	17	20	8	3UTR		0	0
hsa-miR-150-5p	NM_001254	CDC6	((((((..(((((((((((((.&)))..))))....))))))...)))))).	3135	3164	0.8153846153846154	-19.6	19	29	6	3UTR		0	0
hsa-miR-150-5p	NM_001282878	LAX1	..(((((...(...((((((((&))))))))...).))))).	1950	1969	0.8153846153846154	-18.2	14	19	8	3UTR		0	0
hsa-miR-150-5p	NM_201524	ADGRG1	.(((((...(((((((((((..&))))...)))))))...))))).	3607	3630	0.8153846153846154	-21.5	16	23	7	3UTR		0	0
hsa-miR-150-5p	NM_201525	ADGRG1	.(((((...(((((((((((..&))))...)))))))...))))).	3485	3508	0.8153846153846154	-21.5	16	23	7	3UTR		0	0
hsa-miR-150-5p	NM_016173	HEMK1	((((((..((((...(((((..&))))).))))...)))))).	2002	2022	0.8153846153846154	-22.9	15	20	6	3UTR		0	0
hsa-miR-150-5p	NM_005682	ADGRG1	.(((((...(((((((((((..&))))...)))))))...))))).	3539	3562	0.8153846153846154	-21.5	16	23	7	3UTR		0	0
hsa-miR-150-5p	NM_006656	NEU3	((((((..(((((((((((((.&)))))))))))).)............)))))).	3396	3429	0.8153846153846154	-26.5	19	33	12	3UTR		0	0
hsa-miR-150-5p	NM_001352802	TACC1	((((((...((((.(((((...&))))).))))...)))))).	2026	2046	0.8153846153846154	-22.7	15	20	6	3UTR		0	0
hsa-miR-150-5p	NM_001354828	PPARGC1A	..((((..(((((((.(((((.&))))).........)))))).)..)))).	1843	1872	0.8153846153846154	-19.5	16	29	6	3UTR		0	1
hsa-miR-150-5p	NM_001367860	NEU3	((((((..(((((((((((((.&)))))))))))).)............)))))).	3393	3426	0.8153846153846154	-26.5	19	33	12	3UTR		0	0
hsa-miR-150-5p	NM_001367863	NEU3	((((((..(((((((((((((.&)))))))))))).)............)))))).	3181	3214	0.8153846153846154	-26.5	19	33	12	3UTR		0	0
hsa-miR-150-5p	NM_001367864	NEU3	((((((..(((((((((((((.&)))))))))))).)............)))))).	3184	3217	0.8153846153846154	-26.5	19	33	12	3UTR		0	0
hsa-miR-150-5p	NM_001367866	NEU3	((((((..(((((((((((((.&)))))))))))).)............)))))).	3497	3530	0.8153846153846154	-26.5	19	33	12	3UTR		0	0
hsa-miR-150-5p	NM_001370429	ADGRG1	.(((((...(((((((((((..&))))...)))))))...))))).	3503	3526	0.8153846153846154	-21.5	16	23	7	3UTR		0	0
hsa-miR-150-5p	NM_001370432	ADGRG1	.(((((...(((((((((((..&))))...)))))))...))))).	3421	3444	0.8153846153846154	-21.5	16	23	7	3UTR		0	0
hsa-miR-150-5p	NM_001377421	HEMK1	((((((..((((...(((((..&))))).))))...)))))).	1973	1993	0.8153846153846154	-22.9	15	20	6	3UTR		0	0
hsa-miR-150-5p	NM_001136190	LAX1	..(((((...(...((((((((&))))))))...).))))).	2092	2111	0.8153846153846154	-18.2	14	19	8	3UTR		0	0
hsa-miR-150-5p	NM_001145770	ADGRG1	.(((((...(((((((((((..&))))...)))))))...))))).	3521	3544	0.8153846153846154	-21.5	16	23	7	3UTR		0	0
hsa-miR-150-5p	NM_001145772	ADGRG1	.(((((...(((((((((((..&))))...)))))))...))))).	3629	3652	0.8153846153846154	-21.5	16	23	7	3UTR		0	0
hsa-miR-150-5p	NM_001145773	ADGRG1	.(((((...(((((((((((..&))))...)))))))...))))).	3500	3523	0.8153846153846154	-21.5	16	23	7	3UTR		0	0
hsa-miR-150-5p	NM_001145774	ADGRG1	.(((((...(((((((((((..&))))...)))))))...))))).	3609	3632	0.8153846153846154	-21.5	16	23	7	3UTR		0	0
hsa-miR-150-5p	NM_001371596	MFSD8	..(((((((((.(((.......&.))).))).)))))).	3888	3931	0.8192307692307692	-17.4	12	16	6	3UTR		0	0
hsa-miR-150-5p	NM_001278552	TUBA4A	(((((((.(((((((.((((..&))))))).....................)))).))))))).	2471	2512	0.8205128205128205	-22.1	18	41	7	3UTR		0	0
hsa-miR-150-5p	NM_001278685	AMOTL2	(((((((((((((.(..(((((&)))))..).)))))..............)))))))).	4357	4394	0.8205128205128205	-21.5	19	37	8	3UTR	MIRT711849	0	0
hsa-miR-150-5p	NM_001282787	NFIB	..(((..((((((((.(((((.&)))))..)))..)))))...))).	2402	2426	0.8205128205128205	-18.4	16	24	5	3UTR		0	0
hsa-miR-150-5p	NM_001288579	BROX	...(((((((((((((((....&.))))))....))))))))).	1744	1794	0.8205128205128205	-23.1	15	21	9	3UTR		0	0
hsa-miR-150-5p	NM_001288580	BROX	...(((((((((((((((....&.))))))....))))))))).	1407	1457	0.8205128205128205	-23.1	15	21	9	3UTR		0	0
hsa-miR-150-5p	NM_001288581	BROX	...(((((((((((((((....&.))))))....))))))))).	1343	1393	0.8205128205128205	-23.1	15	21	9	3UTR		0	0
hsa-miR-150-5p	NM_001288788	TOM1L2	(((((((((((((((.((((..&)))))))))).)..............)))))))).	1933	1968	0.8205128205128205	-21.9	19	35	10	3UTR		0	0
hsa-miR-150-5p	NM_001288789	TOM1L2	(((((((((((((((.((((..&)))))))))).)..............)))))))).	1930	1965	0.8205128205128205	-21.9	19	35	10	3UTR		0	0
hsa-miR-150-5p	NM_001301047	MTRF1L	(((.(((((((((((((((...&.))))))))))..................))))).))).	2021	2074	0.8205128205128205	-22.1	18	39	10	3UTR		0	0
hsa-miR-150-5p	NM_001308192	CPEB4	.((((((((.......((((((&))).))).......)))))))).	4115	4138	0.8205128205128205	-17.4	14	23	8	3UTR		1	0
hsa-miR-150-5p	NM_001308193	CPEB4	.((((((((.......((((((&))).))).......)))))))).	4064	4087	0.8205128205128205	-17.4	14	23	8	3UTR		1	0
hsa-miR-150-5p	NM_001311162	THY1	(((((((((((((...((((((&))))))))))))...........................))))))).	958	1005	0.8205128205128205	-24.4	19	47	12	3UTR		0	0
hsa-miR-150-5p	NM_030777	SLC2A10	(((((.(((((((((((((...&))))))))......................))))).))))).	2695	2737	0.8205128205128205	-21.5	18	42	8	3UTR		0	0
hsa-miR-150-5p	NM_032494	ZC3H8	...(((..(((((((.(((((.&))))))))))).)..))).	3310	3329	0.8205128205128205	-20.9	15	19	11	3UTR		0	0
hsa-miR-150-5p	NM_032826	SLC35B4	((((((..(((((.(((((...&)))))..)))))..)).)))).	6417	6439	0.8205128205128205	-19.8	16	22	5	3UTR		0	1
hsa-miR-150-5p	NM_080682	VCAM1	.(((.(((((.((((((((...&.)))))))).)))))...))).	2636	2660	0.8205128205128205	-17.7	16	22	8	3UTR		0	0
hsa-miR-150-5p	NM_144695	BROX	...(((((((((((((((....&.))))))....))))))))).	1840	1890	0.8205128205128205	-23.1	15	21	9	3UTR		0	0
hsa-miR-150-5p	NM_145730	AP1B1	..((((((((((((...((((.&))))....)))).)))))))).	4002	4024	0.8205128205128205	-21.5	16	22	8	3UTR		0	0
hsa-miR-150-5p	NM_152244	SNX11	((((((((((((((((((....&))))))))))..)))............................))))).	1849	1898	0.8205128205128205	-21.4	18	49	10	3UTR		0	0
hsa-miR-150-5p	NM_172080	CAMK2B	.((((((((((((((..((((.&.))))..)))))))).....................)))))).	2947	3005	0.8205128205128205	-25.3	18	43	8	3UTR		0	0
hsa-miR-150-5p	NM_175732	PTPMT1	((((((.(((((((..((((..&))))...))))))))............................))))).	1589	1638	0.8205128205128205	-19.3	17	49	8	3UTR		0	0
hsa-miR-150-5p	NM_175859	CTPS2	.(((((((..((((.(((....&.))).))))..))))))).	2625	2665	0.8205128205128205	-19.1	14	19	7	3UTR		0	0
hsa-miR-150-5p	NM_014613	FAF2	.(((((..((((((...((((.&))))))))))..))))).	2792	2810	0.8205128205128205	-20.4	15	18	10	3UTR		0	0
hsa-miR-150-5p	NM_016201	AMOTL2	(((((((((((((.(..(((((&)))))..).)))))..............)))))))).	4366	4403	0.8205128205128205	-21.5	19	37	8	3UTR	MIRT711849	0	0
hsa-miR-150-5p	NM_019041	MTRF1L	(((.(((((((((((((((...&.))))))))))..................))))).))).	2266	2319	0.8205128205128205	-22.1	18	39	10	3UTR		0	0
hsa-miR-150-5p	NM_019857	CTPS2	.(((((((..((((.(((....&.))).))))..))))))).	2479	2519	0.8205128205128205	-19.1	14	19	7	3UTR		0	0
hsa-miR-150-5p	NM_021636	LGR6	(((((((((((((.((((....&)))))))))))...................)))))).	3170	3207	0.8205128205128205	-21.3	17	37	11	3UTR		0	0
hsa-miR-150-5p	NM_024015	HOXB4	..(((((.(((((((((((.((&)).)).))))))))).))))).	830	852	0.8205128205128205	-26.7	18	22	9	3UTR		0	0
hsa-miR-150-5p	NM_003320	TUB	.(((((((((((.((((((...&)))))).)))..)))))))).	4548	4569	0.8205128205128205	-24.2	17	21	8	3UTR		0	0
hsa-miR-150-5p	NM_004366	CLCN2	..(((((((((((.(.((((..&)))).).)).))))))))).	3048	3068	0.8205128205128205	-23.3	16	20	9	3UTR		0	0
hsa-miR-150-5p	NM_006270	RRAS	.((((..(((((..((((((..&)))))))))))..)))).	906	924	0.8205128205128205	-20.8	15	18	11	3UTR		0	0
hsa-miR-150-5p	NM_013321	SNX8	(((((..((((((((.(((((.&)))))...))))))))..))))).	3407	3431	0.8205128205128205	-27.9	18	24	8	3UTR		0	0
hsa-miR-150-5p	NM_001352681	TMEM18	(((((((.((((((.((..(((&)))..))))))))..........))))))).	1847	1878	0.8205128205128205	-19.1	18	31	8	3UTR		0	0
hsa-miR-150-5p	NM_001357063	TMEM275	.(((((.((((((((((((...&))))).)))))))..............))))).	1002	1035	0.8205128205128205	-22.1	17	33	7	3UTR		0	0
hsa-miR-150-5p	NM_001372050	THY1	(((((((((((((...((((((&))))))))))))...........................))))))).	879	926	0.8205128205128205	-24.4	19	47	12	3UTR		0	0
hsa-miR-150-5p	NM_001378565	AP1B1	..((((((((((((...((((.&))))....)))).)))))))).	3905	3927	0.8205128205128205	-21.5	16	22	8	3UTR		0	0
hsa-miR-150-5p	NM_001727	BRS3	....(((((.(((((((((((.&)))).))))))).)).))).	1420	1440	0.8205128205128205	-17.9	16	20	7	3UTR		0	0
hsa-miR-150-5p	NM_000992	RPL29	..(((((.(((((((((((((.&))))))))))..................)))............))))).	555	604	0.8205128205128205	-18.7	18	49	10	3UTR		0	0
hsa-miR-150-5p	NM_001114184	MTRF1L	(((.(((((((((((((((...&.))))))))))..................))))).))).	2129	2182	0.8205128205128205	-22.1	18	39	10	3UTR		0	0
hsa-miR-150-5p	NM_001127	AP1B1	..((((((((((((...((((.&))))....)))).)))))))).	4032	4054	0.8205128205128205	-21.5	16	22	8	3UTR		0	0
hsa-miR-150-5p	NM_001128220	VGLL4	((((((.(((((....(((...&)))....))))).)))))).	773	793	0.8205128205128205	-22.8	14	20	6	3UTR		0	0
hsa-miR-150-5p	NM_001144002	CTPS2	.(((((((..((((.(((....&.))).))))..))))))).	2995	3035	0.8205128205128205	-19.1	14	19	7	3UTR		0	0
hsa-miR-150-5p	NM_001146056	MBOAT7	...((((((((((((.((((..&)))))))).))))..)))).	1754	1774	0.8205128205128205	-19.4	16	20	8	3UTR		0	0
hsa-miR-150-5p	NM_001166019	AP1B1	..((((((((((((...((((.&))))....)))).)))))))).	3942	3964	0.8205128205128205	-21.5	16	22	8	3UTR		0	0
hsa-miR-150-5p	NM_001171087	CLCN2	..(((((((((((.(.((((..&)))).).)).))))))))).	2997	3017	0.8205128205128205	-23.3	16	20	9	3UTR		0	0
hsa-miR-150-5p	NM_001171088	CLCN2	..(((((((((((.(.((((..&)))).).)).))))))))).	2916	2936	0.8205128205128205	-23.3	16	20	9	3UTR		0	0
hsa-miR-150-5p	NM_001171089	CLCN2	..(((((((((((.(.((((..&)))).).)).))))))))).	2961	2981	0.8205128205128205	-23.3	16	20	9	3UTR		0	0
hsa-miR-150-5p	NM_001174130	SLC11A2	((((((.((((((.........&)))))).)))))).	2629	2643	0.8205128205128205	-20.9	12	14	6	3UTR		0	0
hsa-miR-150-5p	NM_001284390	VGLL4	((((((.(((((....(((...&)))....))))).)))))).	1248	1268	0.8205128205128206	-22.8	14	20	6	3UTR		0	0
hsa-miR-150-5p	NM_001291470	CCL4L2	..(((((..(((((..(((((.&))))))))))..))))).	590	608	0.8205128205128206	-20.0	15	18	10	3UTR		0	0
hsa-miR-150-5p	NM_001308954	ACSM2A	..((((((((((..(((.(((.&))).)))...)))))))))).	2986	3007	0.8205128205128206	-21.8	16	21	10	3UTR		0	0
hsa-miR-150-5p	NM_001317077	CHTOP	....((((((((.(((((....&.)))))...)))))))).	1634	1657	0.8205128205128206	-21.5	13	18	8	3UTR		0	0
hsa-miR-150-5p	XM_011517512	NKAIN3	.((((((((((.((((...(((&)))..))))))))).))))).	5537	5558	0.8205128205128206	-19.7	17	21	9	3UTR		0	0
hsa-miR-150-5p	XM_011545188	USP35	((((((.(((((((((......&))))))))))))))).	2811	2827	0.8205128205128206	-19.8	15	16	15	3UTR		0	0
hsa-miR-150-5p	NM_015607	CHTOP	....((((((((.(((((....&.)))))...)))))))).	1772	1795	0.8205128205128206	-21.5	13	18	8	3UTR		0	0
hsa-miR-150-5p	NM_024334	TMEM43	(((((..((((((...((((.(&.).)))).....))))))))))).	2293	2334	0.8205128205128206	-21.2	16	24	11	3UTR		0	0
hsa-miR-150-5p	NM_005244	EYA2	...((((.(((((.((((((..&)))))....).)))))..)))).	2072	2095	0.8205128205128206	-19.8	15	23	5	3UTR		0	0
hsa-miR-150-5p	NM_001040619	ATF3	.(((((..(((((((((((...&.)))))))))))......))))).	1018	1062	0.8205128205128206	-23.3	16	24	11	3UTR		0	0
hsa-miR-150-5p	NM_001136554	TLK1	(((((((.((((((.((((.(.&).)))).))))))..)))..........................)))).	4124	4173	0.8205128205128206	-18.2	18	49	6	3UTR		0	0
hsa-miR-150-5p	NM_001136555	TLK1	(((((((.((((((.((((.(.&).)))).))))))..)))..........................)))).	3916	3965	0.8205128205128206	-18.2	18	49	6	3UTR		0	0
hsa-miR-150-5p	NM_001206486	ATF3	.(((((..(((((((((((...&.)))))))))))......))))).	761	805	0.8205128205128206	-23.3	16	24	11	3UTR		0	0
hsa-miR-150-5p	NM_001242690	ERVMER34-1	.((((((((....((.((((((&)))))).))...)))))))).	2666	2687	0.8205128205128206	-22.5	16	21	8	3UTR		0	0
hsa-miR-150-5p	NM_001244664	CHTOP	....((((((((.(((((....&.)))))...)))))))).	1450	1473	0.8205128205128206	-21.5	13	18	8	3UTR		0	0
hsa-miR-150-5p	NM_001278064	GRM1	..((((..(((.((((((.((.&.)).)))))))))..)))).	4491	4529	0.8241758241758241	-21.0	15	20	9	3UTR		0	0
hsa-miR-150-5p	NM_001278065	GRM1	..((((..(((.((((((.((.&.)).)))))))))..)))).	4562	4600	0.8241758241758241	-21.0	15	20	9	3UTR		0	0
hsa-miR-150-5p	NM_001278066	GRM1	..((((..(((.((((((.((.&.)).)))))))))..)))).	4405	4443	0.8241758241758241	-21.0	15	20	9	3UTR		0	0
hsa-miR-150-5p	NM_001278067	GRM1	..((((..(((.((((((.((.&.)).)))))))))..)))).	4320	4358	0.8241758241758241	-21.0	15	20	9	3UTR		0	0
hsa-miR-150-5p	XM_017010784	GRM1	..((((..(((.((((((.((.&.)).)))))))))..)))).	4550	4588	0.8241758241758241	-21.0	15	20	9	3UTR		0	0
hsa-miR-150-5p	NM_001242834	NDRG4	((((((.((((.....(((((.&.)))))))))..)))))).	1908	1953	0.8241758241758241	-23.0	15	19	9	3UTR		0	0
hsa-miR-150-5p	NM_175073	APTX	....(((((((((.(((((...&)))))..))))))))).	1804	1821	0.8256410256410257	-21.4	14	17	9	3UTR		0	0
hsa-miR-150-5p	NM_001271684	SLC35A3	..((((((((((...(((((((&))))))))))))....))))).	6719	6741	0.8269230769230769	-20.9	17	22	12	3UTR		0	0
hsa-miR-150-5p	NM_001271685	SLC35A3	..((((((((((...(((((((&))))))))))))....))))).	6933	6955	0.8269230769230769	-20.9	17	22	12	3UTR		0	0
hsa-miR-150-5p	NM_001284306	ZNF106	(((((((((((((((((((((.&)))))).......)))))))..............................)))).)))).	7201	7261	0.8269230769230769	-22.1	21	60	7	3UTR		0	0
hsa-miR-150-5p	NM_001284307	ZNF106	(((((((((((((((((((((.&)))))).......)))))))..............................)))).)))).	7195	7255	0.8269230769230769	-22.1	21	60	7	3UTR		0	0
hsa-miR-150-5p	NM_001286219	TMEM132B	(((((((((((((((.((((((&)))))).)))).)))))..........................)))))).	2739	2789	0.8269230769230769	-26.2	21	50	6	3UTR		0	0
hsa-miR-150-5p	NM_001291832	ERFE	(((((((((((((((.((((((&)))))))))))))...)))))))).	1718	1743	0.8269230769230769	-32.1	21	25	13	3UTR		0	0
hsa-miR-150-5p	NM_001306141	SPDYE5	((((((.((((((((.((((..&.)).)).)))))))).)))))).	1807	1856	0.8269230769230769	-26.8	18	23	8	3UTR		0	0
hsa-miR-150-5p	NM_052907	TMEM132B	(((((((((((((((.((((((&)))))).)))).)))))..........................)))))).	3992	4042	0.8269230769230769	-26.2	21	50	6	3UTR		0	0
hsa-miR-150-5p	NM_175064	SPDYE1	((((((.((((((((.((((..&.)).)).)))))))).)))))).	1272	1321	0.8269230769230769	-26.8	18	23	8	3UTR		0	0
hsa-miR-150-5p	XM_017012887	SPDYE16	((((((.((((((((.((((..&.))))..)))))))).)))))).	1397	1438	0.8269230769230769	-30.3	18	23	8	3UTR		0	0
hsa-miR-150-5p	NM_015282	CLASP1	...((((((((((......(((&)))......)))))))))).	6796	6816	0.8269230769230769	-20.2	13	20	10	3UTR		0	0
hsa-miR-150-5p	NM_015329	MAU2	.((((((.((((((((.(((..&))).)))))))).)))))).	3081	3101	0.8269230769230769	-26.2	17	20	8	3UTR		0	0
hsa-miR-150-5p	NM_017575	SMG6	((((((.((....((((((((.&))))))))....)).)))))).	5518	5540	0.8269230769230769	-23.1	16	22	8	3UTR		0	0
hsa-miR-150-5p	NM_018268	WDR41	..((((((((...((((((.(.&.).)))).))....)))))))).	3309	3347	0.8269230769230769	-18.7	15	23	8	3UTR		0	0
hsa-miR-150-5p	NM_022072	NSUN3	((((((..((((..((((((((&))))))))...........))))..)))))).	4074	4106	0.8269230769230769	-26.7	18	32	8	3UTR		0	0
hsa-miR-150-5p	NM_024654	NOL9	..(((((((((.((((.((((.&.)))))))))))))..)))).	4200	4246	0.8269230769230769	-20.8	17	21	13	3UTR	MIRT692204	0	0
hsa-miR-150-5p	NM_012243	SLC35A3	..((((((((((...(((((((&))))))))))))....))))).	6972	6994	0.8269230769230769	-20.9	17	22	12	3UTR		0	0
hsa-miR-150-5p	NM_012339	TSPAN15	((((((..((((((((((((..&.))))..)))))))).)))))).	1251	1303	0.8269230769230769	-26.5	18	23	8	3UTR		0	0
hsa-miR-150-5p	NM_001330611	ATP2B2	..((((..(((((((...((((&)))).....)))))))..)))).	4458	4481	0.8269230769230769	-21.6	15	23	7	3UTR		0	0
hsa-miR-150-5p	NM_001366844	ZNF106	(((((((((((((((((((((.&)))))).......)))))))..............................)))).)))).	6934	6994	0.8269230769230769	-22.1	21	60	7	3UTR		0	0
hsa-miR-150-5p	NM_001378423	SPDYE1	((((((.((((((((.((((..&.)).)).)))))))).)))))).	1820	1869	0.8269230769230769	-26.8	18	23	8	3UTR		0	0
hsa-miR-150-5p	NM_001001852	PIM3	...(((((((((.(((.(((((&))))))))..)))))).))).	1871	1892	0.8269230769230769	-20.7	17	21	8	3UTR		0	0
hsa-miR-150-5p	NM_001012301	ARSI	((((((.((((((((.(((.(.&).)))...)))))))).)))))).	2736	2760	0.8269230769230769	-26.1	18	24	8	3UTR		0	0
hsa-miR-150-5p	NM_001031618	SPDYE2	((((((.((((((((.((((..&.)).)).)))))))).)))))).	1858	1907	0.8269230769230769	-26.8	18	23	8	3UTR		0	0
hsa-miR-150-5p	NM_001122772	AGAP2	((((((((((((.(((((....&))))).))))))))...)))).	4994	5016	0.8269230769230769	-25.5	17	22	8	3UTR		0	0
hsa-miR-150-5p	NM_001130022	ZNF680	((((((((((((((((((((..&))))))))))............))))...............)).)))).	1014	1063	0.8269230769230769	-18.0	20	49	10	3UTR		0	0
hsa-miR-150-5p	NM_001142273	CLASP1	...((((((((((......(((&)))......)))))))))).	6619	6639	0.8269230769230769	-20.2	13	20	10	3UTR		0	0
hsa-miR-150-5p	NM_001142274	CLASP1	...((((((((((......(((&)))......)))))))))).	6595	6615	0.8269230769230769	-20.2	13	20	10	3UTR		0	0
hsa-miR-150-5p	NM_001146210	SPDYE6	((((((.((((((((.((((..&.)).)).)))))))).)))))).	1820	1854	0.8269230769230769	-26.8	18	23	8	3UTR		0	0
hsa-miR-150-5p	NM_001166339	SPDYE2B	((((((.((((((((.((((..&.)).)).)))))))).)))))).	1858	1907	0.8269230769230769	-26.8	18	23	8	3UTR		0	0
hsa-miR-150-5p	NM_001251905	APPL2	..((((..(((..((..(((((&)))))..))..))).)))).	2210	2230	0.8269230769230769	-18.1	14	20	5	3UTR		0	0
hsa-miR-150-5p	NM_001300983	DLG2	.(((((.(((((((.(((((..&))))))))))))..))))).	4189	4209	0.8307692307692308	-23.8	17	20	12	3UTR		0	0
hsa-miR-150-5p	NM_015446	AHCTF1	(((((((((((((((.((....&)).))))......).)))))))))).	7756	7782	0.8333333333333333	-21.5	17	26	10	3UTR		0	0
hsa-miR-150-5p	NM_020851	ISLR2	((((((.((((((..((((...&.)).))..)))))).)))))).	3448	3489	0.8333333333333333	-21.9	16	22	6	3UTR		0	0
hsa-miR-150-5p	NM_001082578	RBFOX2	((((((..(((((((.((....&)).)))))))..)))))).	3908	3927	0.8333333333333333	-21.8	15	19	7	3UTR		0	0
hsa-miR-150-5p	NM_001130136	ISLR2	((((((.((((((..((((...&.)).))..)))))).)))))).	4063	4104	0.8333333333333333	-21.9	16	22	6	3UTR		0	0
hsa-miR-150-5p	NM_001130137	ISLR2	((((((.((((((..((((...&.)).))..)))))).)))))).	3799	3840	0.8333333333333333	-21.9	16	22	6	3UTR		0	0
hsa-miR-150-5p	NM_001130138	ISLR2	((((((.((((((..((((...&.)).))..)))))).)))))).	3507	3548	0.8333333333333333	-21.9	16	22	6	3UTR		0	0
hsa-miR-150-5p	NM_014744	TBC1D5	.(((((((((((((...((((.&.))))...))))).)))))))).	7120	7159	0.8333333333333334	-24.9	17	23	8	3UTR		0	0
hsa-miR-150-5p	NM_018221	MOB1A	(((((((.(((((.(.(((((.&))))).).))))).......))))).)).	3122	3151	0.8333333333333334	-18.3	18	29	5	3UTR		0	0
hsa-miR-150-5p	NM_001291694	NR2C2	..((((.(((((((..(((((.&)))))..)).)).))))))).	5022	5043	0.8376068376068376	-19.7	16	21	7	3UTR		0	0
hsa-miR-150-5p	NM_018106	ZDHHC4	((((((..(((((((.(((.((&.)).))))))))))...).))))).	1413	1443	0.8376068376068376	-21.9	18	25	10	3UTR		0	0
hsa-miR-150-5p	NM_003298	NR2C2	..((((.(((((((..(((((.&)))))..)).)).))))))).	5079	5100	0.8376068376068376	-19.7	16	21	7	3UTR		0	0
hsa-miR-150-5p	NM_001134387	ZDHHC4	((((((..(((((((.(((.((&.)).))))))))))...).))))).	1570	1600	0.8376068376068376	-21.9	18	25	10	3UTR		0	0
hsa-miR-150-5p	NM_001134388	ZDHHC4	((((((..(((((((.(((.((&.)).))))))))))...).))))).	1479	1509	0.8376068376068376	-21.9	18	25	10	3UTR		0	0
hsa-miR-150-5p	NM_001134389	ZDHHC4	((((((..(((((((.(((.((&.)).))))))))))...).))))).	1348	1378	0.8376068376068376	-21.9	18	25	10	3UTR		0	0
hsa-miR-150-5p	NM_001371590	MFSD8	..(((((((((.(((.......&.))).))).)))))).	3853	3896	0.8384615384615385	-17.4	12	16	6	3UTR		0	0
hsa-miR-150-5p	NM_005121	MED13	((((((.((((((.(((.....&))).)))))).)).)))).	7213	7232	0.8397435897435899	-17.3	15	19	6	3UTR		0	0
hsa-miR-150-5p	NM_001362850	NAGA	.(((((((((((.((.(((...&)))))..))).)))))))).	2935	2955	0.8423076923076922	-21.0	16	20	8	3UTR		0	0
hsa-miR-150-5p	NM_001252393	TNIP1	((((((....((((((.((((.&))))..))))))....)))))).	2184	2207	0.8461538461538461	-19.2	16	23	6	3UTR		0	0
hsa-miR-150-5p	NM_001252507	C14orf132	(((((((.((((.((.((((((&))))))...))..)))).))))))).	958	984	0.8461538461538461	-23.0	19	26	7	3UTR		0	0
hsa-miR-150-5p	NM_001252652	SLC1A2	..(((((((((((((.((((..&)))).)))).).)))))))).	5781	5802	0.8461538461538461	-21.7	17	21	8	3UTR		0	1
hsa-miR-150-5p	NM_001253	CDC5L	((((((((((((((..((((((&.))))).)..))))))).............................))))))).	5160	5235	0.8461538461538461	-25.9	20	54	7	3UTR		0	0
hsa-miR-150-5p	NM_001253815	SLC52A2	.((((...(((((((.(((.(.&).))))))))))...)))).	1635	1655	0.8461538461538461	-20.4	15	20	10	3UTR		0	0
hsa-miR-150-5p	NM_001253884	ALPK1	((((((..(((((((.(((.(.&).))))))).)))....)))))).	5037	5061	0.8461538461538461	-21.2	17	24	7	3UTR		0	1
hsa-miR-150-5p	NM_001254749	RGS5	..((((((((((....((((..&))))..............)))))))))).	3580	3609	0.8461538461538461	-21.1	14	29	10	3UTR		0	0
hsa-miR-150-5p	NM_001256012	MYH10	(((((((.(((((.(((.....&))).))))).))))..))).	6678	6698	0.8461538461538461	-19.7	15	20	5	3UTR		0	0
hsa-miR-150-5p	NM_001256021	TRDN	(((((.(((((((.........&))))))).))))).	1200	1214	0.8461538461538461	-16.7	12	14	7	3UTR		0	0
hsa-miR-150-5p	NM_001256021	TRDN	.(((((((((((..........&))))..))))))).	2719	2733	0.8461538461538461	-15.5	11	14	7	3UTR		0	0
hsa-miR-150-5p	NM_001256046	C19orf12	((((((...(((((((((((..&)))))))).........)))...)))))).	3421	3451	0.8461538461538461	-22.3	17	30	8	3UTR		0	1
hsa-miR-150-5p	NM_001256071	RNF213	.(((((..(((((((.((((((&))))))..........)))))))))))).	17323	17352	0.8461538461538461	-24.3	18	29	12	3UTR		0	0
hsa-miR-150-5p	NM_001256095	MYH10	(((((((.(((((.(((.....&))).))))).))))..))).	6612	6632	0.8461538461538461	-19.7	15	20	5	3UTR		0	0
hsa-miR-150-5p	NM_001256105	WNT5A	..((((((((((((((((((.(&.).))))))))))......)))..))))).	1642	1689	0.8461538461538461	-23.3	19	30	10	3UTR		0	0
hsa-miR-150-5p	NM_001256121	S100PBP	((((((..((((.((.((((..&)))))).))))..)).)))).	3839	3860	0.8461538461538461	-20.7	16	21	6	3UTR		0	0
hsa-miR-150-5p	NM_001256125	CHIT1	((((...(((((((((((((..&)))))))..))))))....)))).	1964	1988	0.8461538461538461	-21.5	17	24	7	3UTR		0	0
hsa-miR-150-5p	NM_001256165	TMCO1	....((..(((((((.(((((.&))))).))))))).)).	2390	2407	0.8461538461538461	-20.3	14	17	7	3UTR		0	0
hsa-miR-150-5p	NM_001256185	SNX12	((((((.((((.(.((((....&.)))).).)))).)))))).	872	903	0.8461538461538461	-23.7	15	20	6	3UTR		0	0
hsa-miR-150-5p	NM_001256185	SNX12	.((((((.((((((((((((..&))))))...)))))).)))))).	1463	1486	0.8461538461538461	-22.3	18	23	6	3UTR		0	0
hsa-miR-150-5p	NM_001256188	SNX12	.((((((.((((((((((((..&))))))...)))))).)))))).	1313	1336	0.8461538461538461	-22.3	18	23	6	3UTR		0	0
hsa-miR-150-5p	NM_001256188	SNX12	((((((.((((.(.((((....&.)))).).)))).)))))).	722	753	0.8461538461538461	-23.7	15	20	6	3UTR		0	0
hsa-miR-150-5p	NM_001256301	HPGD	..((((..((((((...((((.&))))....))))))..)))).	2738	2759	0.8461538461538461	-19.5	14	21	6	3UTR		0	0
hsa-miR-150-5p	NM_001256305	HPGD	((((((..((((..........&))))..))))))	2366	2378	0.8461538461538461	-16.6	10	12	6	3UTR		0	0
hsa-miR-150-5p	NM_001256306	HPGD	((((((..((((..........&))))..))))))	2403	2415	0.8461538461538461	-16.6	10	12	6	3UTR		0	0
hsa-miR-150-5p	NM_001256307	HPGD	((((((..((((..........&))))..))))))	2500	2512	0.8461538461538461	-16.6	10	12	6	3UTR		0	0
hsa-miR-150-5p	NM_001256312	STK3	..((((((..(((((((((.(.&.).)))))))))..)))))).	2980	3018	0.8461538461538461	-23.4	16	21	9	3UTR		0	0
hsa-miR-150-5p	NM_001256313	STK3	..((((((..(((((((((.(.&.).)))))))))..)))))).	2272	2310	0.8461538461538461	-23.4	16	21	9	3UTR		0	0
hsa-miR-150-5p	NM_001256358	PTK6	((((((...((((...(((((.&)))))..))))....)))))).	487	509	0.8461538461538461	-21.7	15	22	6	3UTR		0	1
hsa-miR-150-5p	NM_001256404	DENND2C	..((((.((((..((((((((.&)))))))).........................))))...)))).	5770	5815	0.8461538461538461	-21.4	16	45	8	3UTR		0	0
hsa-miR-150-5p	NM_001256404	DENND2C	..(((((((..((.(.((((((&))))))).))..))))))).	3594	3614	0.8461538461538461	-20.7	16	20	7	3UTR		0	0
hsa-miR-150-5p	NM_001256423	ARHGAP19	..(((((((((((((.((....&))))))))).......)))))).	4429	4452	0.8461538461538461	-20.8	15	23	9	3UTR		0	0
hsa-miR-150-5p	NM_001256424	GUCY1A2	..((((..(((.(((.((((((&)))))).))).)))..)))).	4647	4668	0.8461538461538461	-26.3	16	21	6	3UTR		0	0
hsa-miR-150-5p	NM_001256425	PDLIM5	(((((((((((((((.(((((.&))))))))....)))).....................)))))))).	2736	2782	0.8461538461538461	-21.9	20	46	8	3UTR		0	1
hsa-miR-150-5p	NM_001256426	PDLIM5	(((((((((((((((.(((((.&))))))))....)))).....................)))))))).	3242	3288	0.8461538461538461	-21.9	20	46	8	3UTR		0	1
hsa-miR-150-5p	NM_001256449	GUCY1A1	((((((..(((((((.((((..&)))).)))))..))..)))))).	5731	5754	0.8461538461538461	-21.0	17	23	6	3UTR		0	0
hsa-miR-150-5p	NM_001256523	ZNF74	..(((((.(((((((((((((.&))))).)))))))).))..))).	2197	2220	0.8461538461538461	-23.4	18	23	8	3UTR		0	0
hsa-miR-150-5p	NM_001256549	PCGF5	(((((((((((((((((((...&)))).....))))).)...))))))))).	6494	6523	0.8461538461538461	-20.2	19	29	9	3UTR		0	0
hsa-miR-150-5p	NM_001256588	SLC39A2	.((.(((((((((..((((((.&)))).))..)))))).))).)).	923	946	0.8461538461538461	-20.0	17	23	6	3UTR		0	0
hsa-miR-150-5p	NM_001256598	PPDPFL	(((((((.(((((((..(((((&.)))))....))))))).)))...)))).	488	523	0.8461538461538461	-20.4	19	29	7	3UTR		0	0
hsa-miR-150-5p	NM_001256617	TUBGCP2	((((((((.((((((.((((..&.))))..)))))))))))))).	3796	3832	0.8461538461538461	-28.3	18	22	14	3UTR		0	0
hsa-miR-150-5p	NM_001256618	TUBGCP2	..(((((((((((((.((.((.&))..)).)))))))))).))).	3581	3603	0.8461538461538461	-23.2	17	22	10	3UTR		0	0
hsa-miR-150-5p	NM_001256660	TEAD2	((((((((((((.(((((((((&))))...).)))).)))).))).))))).	1699	1728	0.8461538461538461	-20.0	21	29	5	3UTR		0	0
hsa-miR-150-5p	NM_001256661	TEAD2	((((((((((((.(((((((((&))))...).)))).)))).))).))))).	1737	1766	0.8461538461538461	-20.0	21	29	5	3UTR		0	0
hsa-miR-150-5p	NM_001256662	TEAD2	((((((((((((.(((((((((&))))...).)))).)))).))).))))).	1430	1459	0.8461538461538461	-20.0	21	29	5	3UTR		0	0
hsa-miR-150-5p	NM_001256675	STOML1	((((((..(((((...(((((.&))))).)))))...)))))).	1461	1482	0.8461538461538461	-21.3	16	21	6	3UTR		0	0
hsa-miR-150-5p	NM_001256695	PRDM11	((((((.((((.....((((((&)))))).....)))).)))))).	6340	6363	0.8461538461538461	-25.0	16	23	6	3UTR		0	1
hsa-miR-150-5p	NM_001256758	RNF165	((((((((((((((.(((((((&)))))))))))).)).))))).)).	3764	3789	0.8461538461538461	-27.5	21	25	12	3UTR	MIRT654233	0	1
hsa-miR-150-5p	NM_001256820	RIT1	((((((...((((.(.((((..&))))..).))))...)))))).	3155	3177	0.8461538461538461	-19.0	15	22	6	3UTR		0	0
hsa-miR-150-5p	NM_001256820	RIT1	...(((((((((((........&))))))).)))).	1641	1654	0.8461538461538461	-16.6	11	13	7	3UTR		0	0
hsa-miR-150-5p	NM_001256821	RIT1	((((((...((((.(.((((..&))))..).))))...)))))).	3238	3260	0.8461538461538461	-19.0	15	22	6	3UTR		0	0
hsa-miR-150-5p	NM_001256876	KANK1	(((((((.(((..(((((((((&)))))))).)..)))..))))..))).	5180	5207	0.8461538461538461	-21.2	19	27	8	3UTR		0	0
hsa-miR-150-5p	NM_001256877	KANK1	(((((((.(((..(((((((((&)))))))).)..)))..))))..))).	5290	5317	0.8461538461538461	-21.2	19	27	8	3UTR		0	0
hsa-miR-150-5p	NM_001256959	CLCN6	.(((((((((.(((.((((((.&))))))))).)))..)))))).	2760	2782	0.8461538461538461	-23.1	18	22	9	3UTR		1	0
hsa-miR-150-5p	NM_001257097	RHNO1	((((((..(((((((.......&.))))))).......)))))).	1774	1801	0.8461538461538461	-15.8	13	22	7	3UTR		0	0
hsa-miR-150-5p	NM_001257101	PCGF5	(((((((((((((((((((...&)))).....))))).)...))))))))).	6406	6435	0.8461538461538461	-20.2	19	29	9	3UTR		0	0
hsa-miR-150-5p	NM_001257101	PCGF5	.(((((.((((((((.......&))))))))))))).	6371	6385	0.8461538461538461	-17.6	13	14	13	3UTR		0	0
hsa-miR-150-5p	NM_001257137	ITCH	.((((((.((((((((......&.)))))))).)))))).	5620	5643	0.8461538461538461	-22.8	14	17	8	3UTR		0	0
hsa-miR-150-5p	NM_001257138	ITCH	.((((((.((((((((......&.)))))))).)))))).	5355	5378	0.8461538461538461	-22.8	14	17	8	3UTR		0	0
hsa-miR-150-5p	NM_001257168	ELK1	.(((((((((((((.(((..((&))..))).))).....................)))))))))).	1236	1279	0.8461538461538461	-21.8	18	43	10	3UTR	MIRT630643	0	1
hsa-miR-150-5p	NM_001257172	DDX19B	..(((((.((((.((.((((..&.))))))..)))).))))).	1930	1958	0.8461538461538461	-19.4	15	20	6	3UTR		0	0
hsa-miR-150-5p	NM_001257173	DDX19B	..(((((.((((.((.((((..&.))))))..)))).))))).	2123	2151	0.8461538461538461	-19.4	15	20	6	3UTR		0	0
hsa-miR-150-5p	NM_001257174	DDX19B	..(((((.((((.((.((((..&.))))))..)))).))))).	2021	2049	0.8461538461538461	-19.4	15	20	6	3UTR		0	0
hsa-miR-150-5p	NM_001257180	SLC20A2	(((((((((((...((((((..&))))))..)).)).))))))).	2462	2484	0.8461538461538461	-21.9	17	22	7	3UTR		0	1
hsa-miR-150-5p	NM_001257191	DDX6	((((((..((((....(((.((&)).)))))))..)))))).	5992	6011	0.8461538461538461	-22.0	15	19	7	3UTR		0	0
hsa-miR-150-5p	NM_001257195	KLHL3	(((((((((..(((..(((((.&)))))..)))))))))))).	5784	5804	0.8461538461538461	-22.5	17	20	12	3UTR		1	0
hsa-miR-150-5p	NM_001257199	GPD1	(((((((((((((.(.(((...&)))).))))))))))))).	1343	1362	0.8461538461538461	-28.6	17	19	13	3UTR		0	0
hsa-miR-150-5p	NM_001257379	SEC14L3	(((.(((((((((((.(((((.&)))).).))))...)))))))))).	1648	1673	0.8461538461538461	-20.7	19	25	10	3UTR		0	0
hsa-miR-150-5p	NM_001257410	IKZF3	(((((..(((((((..(((((.&))))).....)))))))...))))).	4994	5020	0.8461538461538461	-22.7	17	26	7	3UTR		0	0
hsa-miR-150-5p	NM_001257411	IKZF3	(((((..(((((((..(((((.&))))).....)))))))...))))).	4826	4852	0.8461538461538461	-22.7	17	26	7	3UTR		0	0
hsa-miR-150-5p	NM_001257413	IKZF3	(((((..(((((((..(((((.&))))).....)))))))...))))).	4592	4618	0.8461538461538461	-22.7	17	26	7	3UTR		0	0
hsa-miR-150-5p	NM_001257967	ITPRID1	((.((((..(((((..((((((&))))))..)...))))..)))))).	5117	5142	0.8461538461538461	-20.9	17	25	6	3UTR		0	0
hsa-miR-150-5p	NM_001258021	GRIA1	((((((.((((((((.(((((.&.)))..)))))))))).).))))).	3445	3484	0.8461538461538461	-21.5	19	25	10	3UTR		0	0
hsa-miR-150-5p	NM_001258022	GRIA1	((((((.((((((((.(((((.&.)))..)))))))))).).))))).	3445	3484	0.8461538461538461	-21.5	19	25	10	3UTR		0	0
hsa-miR-150-5p	NM_001258023	GRIA1	((((((.((((((((.(((((.&.)))..)))))))))).).))))).	3342	3381	0.8461538461538461	-21.5	19	25	10	3UTR		0	0
hsa-miR-150-5p	NM_001258028	TKT	..(((((((((((((.(((...&))).))))))))...................))))).	1991	2028	0.8461538461538461	-20.7	16	37	8	3UTR		0	0
hsa-miR-150-5p	NM_001258205	TRPV3	(((((...(((.(((.(((((.&)))))))).))).....))))).	4186	4209	0.8461538461538461	-21.2	16	23	8	3UTR		0	0
hsa-miR-150-5p	NM_001258210	TSKU	((((((((((((((.(((((..&.))).))))))).))))))))).	2523	2551	0.8461538461538461	-23.5	19	23	9	3UTR		0	0
hsa-miR-150-5p	NM_001258217	MIS12	((((((...(((((........&)))))....)))))).	2275	2291	0.8461538461538461	-16.8	11	16	6	3UTR		0	0
hsa-miR-150-5p	NM_001258218	MIS12	((((((...(((((........&)))))....)))))).	1881	1897	0.8461538461538461	-16.8	11	16	6	3UTR		0	0
hsa-miR-150-5p	NM_001258241	TMEM218	((((((..(((((.((.(((((&)))))..)).)))).)....)))))).	3021	3048	0.8461538461538461	-20.8	18	27	6	3UTR		0	0
hsa-miR-150-5p	NM_001258247	TMEM218	((((((..(((((.((.(((((&.)))))..)).)))).)....)))))).	2939	2978	0.8461538461538461	-21.1	18	28	6	3UTR		0	0
hsa-miR-150-5p	NM_001258272	WDR89	..((((..((((..((((((..&))))))))))..)))).	2824	2841	0.8461538461538461	-22.6	14	17	10	3UTR		0	0
hsa-miR-150-5p	NM_001258298	SHTN1	..(((((..((((.(((((((.&))))))))))).))))).	6294	6312	0.8461538461538461	-17.9	16	18	11	3UTR		0	0
hsa-miR-150-5p	NM_001258321	TP53I11	(((((((.((((...((((.(.&.).)))))))).))))))).	2057	2083	0.8461538461538461	-24.0	16	20	8	3UTR		0	0
hsa-miR-150-5p	NM_001258323	TP53I11	((((((.((.(((((.((((..&))))..))))).)).)))))).	2322	2344	0.8461538461538461	-23.3	17	22	6	3UTR		0	0
hsa-miR-150-5p	NM_001258324	TP53I11	(((((((.((((...((((.(.&.).)))))))).))))))).	1941	1967	0.8461538461538461	-24.0	16	20	8	3UTR		0	0
hsa-miR-150-5p	NM_001258324	TP53I11	((((((.((.(((((.((((..&))))..))))).)).)))))).	2470	2492	0.8461538461538461	-23.3	17	22	6	3UTR		0	0
hsa-miR-150-5p	NM_001258329	EPB41L1	((((((..(((((.((((....&)))).)))))..))).))).	4956	4976	0.8461538461538461	-24.2	15	20	5	3UTR		0	0
hsa-miR-150-5p	NM_001258330	EPB41L1	((((((..(((((.((((....&)))).)))))..))).))).	4374	4394	0.8461538461538461	-24.2	15	20	5	3UTR		0	0
hsa-miR-150-5p	NM_001258331	EPB41L1	((((((..(((((.((((....&)))).)))))..))).))).	4691	4711	0.8461538461538461	-24.2	15	20	5	3UTR		0	0
hsa-miR-150-5p	NM_001258357	HPCAL1	((((((.((((((((.(((.(.&).)))..)))))).)).)))))).	1123	1147	0.8461538461538461	-24.0	18	24	6	3UTR		0	0
hsa-miR-150-5p	NM_001258358	HPCAL1	((((((.((((((((.(((.(.&).)))..)))))).)).)))))).	1153	1177	0.8461538461538461	-24.0	18	24	6	3UTR		0	0
hsa-miR-150-5p	NM_001258359	HPCAL1	((((((.((((((((.(((.(.&).)))..)))))).)).)))))).	1513	1537	0.8461538461538461	-24.0	18	24	6	3UTR		0	0
hsa-miR-150-5p	NM_001258390	LAYN	(((((((..(((((..((....&)).)))))))))))).	2071	2087	0.8461538461538461	-18.4	14	16	12	3UTR		0	0
hsa-miR-150-5p	NM_001258392	CLPB	(((((..(((((((..(((((.&)))))....)))).)))))))).	9423	9446	0.8461538461538461	-19.1	17	23	8	3UTR		0	0
hsa-miR-150-5p	NM_001258394	CLPB	(((((..(((((((..(((((.&)))))....)))).)))))))).	9620	9643	0.8461538461538461	-19.1	17	23	8	3UTR		0	0
hsa-miR-150-5p	NM_001258395	CCDC103	..(((((((((..(((((....&.)))))...))))))))).	3149	3183	0.8461538461538461	-25.0	14	19	9	3UTR		0	0
hsa-miR-150-5p	NM_001258395	CCDC103	..((((((..(((.(((((((.&))))))).))).)))))).	3277	3296	0.8461538461538461	-22.0	16	19	7	3UTR		0	0
hsa-miR-150-5p	NM_001258396	CCDC103	..((((((..(((.(((((((.&))))))).))).)))))).	3291	3310	0.8461538461538461	-22.0	16	19	7	3UTR		0	0
hsa-miR-150-5p	NM_001258400	FAM187A	..(((((((((..(((((....&.)))))...))))))))).	1298	1332	0.8461538461538461	-25.0	14	19	9	3UTR		0	0
hsa-miR-150-5p	NM_001258400	FAM187A	..((((((..(((.(((((((.&))))))).))).)))))).	1426	1445	0.8461538461538461	-22.0	16	19	7	3UTR		0	0
hsa-miR-150-5p	NM_001258406	ACOD1	(((((((.(((((((((..(((&))).))))))))).)).....))))).	1917	1944	0.8461538461538461	-21.8	19	27	9	3UTR		0	0
hsa-miR-150-5p	NM_001258416	ARHGAP20	(((((((.(((((((.((....&)).)))))))..)).))))).	4108	4129	0.8461538461538461	-20.5	16	21	7	3UTR		0	0
hsa-miR-150-5p	NM_001258429	C20orf27	((((((((((((.((.......&)).))))).))))))).	1026	1043	0.8461538461538461	-21.0	14	17	7	3UTR		0	0
hsa-miR-150-5p	NM_001258432	NDRG1	((((((((((((((..((((((&))))))....))))).................))))))))).	2648	2690	0.8461538461538461	-26.2	20	42	9	3UTR		0	0
hsa-miR-150-5p	NM_001258440	BLNK	.((((((.(((((((.(((...&.))).))).))))....)))))).	2332	2371	0.8461538461538461	-18.6	16	24	6	3UTR		0	0
hsa-miR-150-5p	NM_001258442	BLNK	.((((((.(((((((.(((...&.))).))).))))....)))))).	2017	2056	0.8461538461538461	-18.6	16	24	6	3UTR		0	0
hsa-miR-150-5p	NM_001260492	RDX	..((((((..((((..(((...&)))..))))..)))))).	2299	2317	0.8461538461538461	-17.2	13	18	6	3UTR		0	0
hsa-miR-150-5p	NM_001260495	RDX	..((((((..((((..(((...&)))..))))..)))))).	1352	1370	0.8461538461538461	-17.2	13	18	6	3UTR		0	0
hsa-miR-150-5p	NM_001260496	RDX	..((((((..((((..(((...&)))..))))..)))))).	1087	1105	0.8461538461538461	-17.2	13	18	6	3UTR		0	0
hsa-miR-150-5p	NM_001261383	UEVLD	((((((......((.(((((((&))))))))).....)))))).	2114	2135	0.8461538461538461	-18.8	15	21	9	3UTR		0	0
hsa-miR-150-5p	NM_001261385	UEVLD	(((((((((((((.(((((...&)))...)).))))))).....))).))).	3136	3165	0.8461538461538461	-18.2	18	29	7	3UTR		0	0
hsa-miR-150-5p	NM_001261412	DCTN2	....(((((((((((((((.(.&).)))))..)))))))))).	1511	1531	0.8461538461538461	-21.7	16	20	10	3UTR		0	0
hsa-miR-150-5p	NM_001261424	PPP1R1C	.....(((((.(((((((((((&)))))))))))...).)))).	610	631	0.8461538461538461	-18.0	16	21	11	3UTR		0	0
hsa-miR-150-5p	NM_001261425	PPP1R1C	.....(((((.(((((((((((&)))))))))))...).)))).	589	610	0.8461538461538461	-18.0	16	21	11	3UTR		0	0
hsa-miR-150-5p	NM_001261443	GNAL	.(((((.((((((((..(((((&)))))..)))).........))))))))).	1521	1551	0.8461538461538461	-21.5	18	30	9	3UTR		0	0
hsa-miR-150-5p	NM_001261444	GNAL	.(((((.((((((((..(((((&)))))..)))).........))))))))).	924	954	0.8461538461538461	-21.5	18	30	9	3UTR		0	0
hsa-miR-150-5p	NM_001261464	ADAM15	(((((((((((((((..(((..&)))..))))))).))))).))).	2714	2737	0.8461538461538461	-20.8	18	23	7	3UTR		0	0
hsa-miR-150-5p	NM_001261465	ADAM15	(((((((((((((((..(((..&)))..))))))).))))).))).	2686	2709	0.8461538461538461	-20.8	18	23	7	3UTR		0	0
hsa-miR-150-5p	NM_001261816	PDPK1	(((((((.((((((((((((((&.)))))...)))))))))....))..))))).	5681	5728	0.8461538461538461	-20.5	21	32	9	3UTR		0	0
hsa-miR-150-5p	NM_001261839	TTPAL	(((((((.((......((((((&))))))...)).))))))).	3276	3296	0.8461538461538461	-21.5	15	20	7	3UTR	MIRT626803	0	0
hsa-miR-150-5p	NM_001261844	TESPA1	(((.((..(((.(((((((((.&.)).))))))).)))..)).))).	1664	1701	0.8461538461538461	-22.6	17	24	7	3UTR		0	0
hsa-miR-150-5p	NM_001265	CDX2	(((((((((((((((((((((.&))))))....))).))))).)))...)))).	1845	1876	0.8461538461538461	-21.9	21	31	6	3UTR		0	0
hsa-miR-150-5p	NM_001265602	SMC2	..(((...(((((.((.(((((&))))))).)))))...))).	5191	5211	0.8461538461538461	-18.0	15	20	7	3UTR		0	1
hsa-miR-150-5p	NM_001265609	TRAK1	..((((((.((((((((((((.&)))))))).....))))...)))))).	4443	4470	0.8461538461538461	-21.8	18	27	8	3UTR		0	0
hsa-miR-150-5p	NM_001265614	SLC25A25	((((((.((((((...(((((.&)))))....)))))))))))).	3453	3475	0.8461538461538461	-26.8	17	22	12	3UTR		0	0
hsa-miR-150-5p	NM_001267048	ELAPOR1	..((((.((((((...(((((.&))))).....))))))...)))).	3274	3298	0.8461538461538461	-21.5	15	24	6	3UTR		0	0
hsa-miR-150-5p	NM_001267545	ARFRP1	(((((((((((((((.((....&))))).)))))..))))))).	1803	1824	0.8461538461538461	-22.7	17	21	7	3UTR		0	0
hsa-miR-150-5p	NM_001267549	ARFRP1	(((((((((((((((.((....&))))).)))))..))))))).	1879	1900	0.8461538461538461	-22.7	17	21	7	3UTR		0	0
hsa-miR-150-5p	NM_001267554	F7	.(((((..(((((((.((((((&))))))))).))))....))))).	1483	1507	0.8461538461538461	-26.4	18	24	9	3UTR		0	0
hsa-miR-150-5p	NM_001267612	GPR161	(((((((((((......(((((&.))))).......))))))))))).	7341	7377	0.8461538461538461	-25.9	16	25	11	3UTR		0	1
hsa-miR-150-5p	NM_001267616	ARPP21	.(((((.((((((.(.(((((.&)))))...).))).)))))))).	2693	2716	0.8461538461538461	-19.5	17	23	8	3UTR		0	0
hsa-miR-150-5p	NM_001267776	IFT20	(((((((...((((((......&))))))..))))))).	682	698	0.8461538461538461	-16.2	13	16	7	3UTR		0	0
hsa-miR-150-5p	NM_001268284	LRRC8E	.(((((((((((((...(((((&)))))...))))......))))))))).	3192	3220	0.8461538461538461	-22.6	18	28	9	3UTR		0	0
hsa-miR-150-5p	NM_001268284	LRRC8E	..(((((((.((((((((((..&)))))))))).....................))))))).	3252	3291	0.8461538461538461	-22.8	17	39	10	3UTR		0	0
hsa-miR-150-5p	NM_001270397	G6PC	(((((((.((((((...((((.&))))..))))))..))))...))).	675	700	0.8461538461538461	-18.7	17	25	6	3UTR		0	0
hsa-miR-150-5p	NM_001270397	G6PC	((((((..(((((((.......&.)))))))..)))...))).	2139	2170	0.8461538461538461	-18.2	13	20	7	3UTR		0	0
hsa-miR-150-5p	NM_001270398	PTK7	(((((((.(((.(.((((....&)))).).)))..))))))).	3981	4001	0.8461538461538461	-22.1	15	20	7	3UTR		0	0
hsa-miR-150-5p	NM_001270401	RXRB	..(((((((((((.(((((.((&)).))))).))).))....)))))).	2501	2527	0.8461538461538461	-21.9	18	26	6	3UTR		0	0
hsa-miR-150-5p	NM_001270439	ARPC5	..(((((((.(((.((((((..&.))))))))).))))))).	2891	2922	0.8461538461538461	-20.3	16	19	9	3UTR		0	0
hsa-miR-150-5p	NM_001270459	ST3GAL3	...(((((((((((...((((.&)))).)))).))))))).	2041	2059	0.8461538461538461	-20.3	15	18	7	3UTR		0	0
hsa-miR-150-5p	NM_001270460	ST3GAL3	...(((((((((((...((((.&)))).)))).))))))).	2038	2056	0.8461538461538461	-20.3	15	18	7	3UTR		0	0
hsa-miR-150-5p	NM_001270461	ST3GAL3	...(((((((((((...((((.&)))).)))).))))))).	1789	1807	0.8461538461538461	-20.3	15	18	7	3UTR		0	0
hsa-miR-150-5p	NM_001270462	ST3GAL3	...(((((((((((...((((.&)))).)))).))))))).	1696	1714	0.8461538461538461	-20.3	15	18	7	3UTR		0	0
hsa-miR-150-5p	NM_001270463	ST3GAL3	...(((((((((((...((((.&)))).)))).))))))).	1647	1665	0.8461538461538461	-20.3	15	18	7	3UTR		0	0
hsa-miR-150-5p	NM_001270464	ST3GAL3	...(((((((((((...((((.&)))).)))).))))))).	1602	1620	0.8461538461538461	-20.3	15	18	7	3UTR		0	0
hsa-miR-150-5p	NM_001270465	ST3GAL3	...(((((((((((...((((.&)))).)))).))))))).	1673	1691	0.8461538461538461	-20.3	15	18	7	3UTR		0	0
hsa-miR-150-5p	NM_001270465	ST3GAL3	((((((..(((((...((((..&))))...)))))..))).))).	1192	1214	0.8461538461538461	-19.9	15	22	5	3UTR		0	0
hsa-miR-150-5p	NM_001270466	ST3GAL3	...(((((((((((...((((.&)))).)))).))))))).	1347	1365	0.8461538461538461	-20.3	15	18	7	3UTR		0	0
hsa-miR-150-5p	NM_001270466	ST3GAL3	((((((..(((((...((((..&))))...)))))..))).))).	866	888	0.8461538461538461	-19.9	15	22	5	3UTR		0	0
hsa-miR-150-5p	NM_001270486	CAMKK2	(((((((.(((((((.(((...&)))..)))).))).))))))).	3587	3609	0.8461538461538461	-23.6	17	22	7	3UTR		0	0
hsa-miR-150-5p	NM_001270508	TNFAIP3	..(((((.(((((.((((((((&))))).))...).))))).))))).	4059	4084	0.8461538461538461	-22.2	18	25	5	3UTR		0	0
hsa-miR-150-5p	NM_001270546	AKAP13	..(((((((((((...((.(((&))).)).))).)))))))).	8810	8830	0.8461538461538461	-19.1	16	20	8	3UTR		0	0
hsa-miR-150-5p	NM_001270614	DEDD2	..((((((((((.((.((((((&)))))).)).))))).....))))).	1588	1614	0.8461538461538461	-23.8	18	26	6	3UTR		0	0
hsa-miR-150-5p	NM_001270622	SLC16A7	(((((((((((((.(.((....&)).).)))))......)))))))).	8122	8147	0.8461538461538461	-22.1	16	25	8	3UTR		0	0
hsa-miR-150-5p	NM_001270623	SLC16A7	(((((((((((((.(.((....&)).).)))))......)))))))).	8142	8167	0.8461538461538461	-22.1	16	25	8	3UTR		0	0
hsa-miR-150-5p	NM_001270649	SLC5A10	..((((.(((((.(.(((((..&.))))).)..))))))))).	3691	3735	0.8461538461538461	-21.7	15	20	9	3UTR		0	0
hsa-miR-150-5p	NM_001270679	MCU	((((((..(((((((.(((...&.)))...))))))).)))))).	2706	2760	0.8461538461538461	-23.2	16	22	7	3UTR		0	0
hsa-miR-150-5p	NM_001270680	MCU	((((((..(((((((.(((...&.)))...))))))).)))))).	3046	3100	0.8461538461538461	-23.2	16	22	7	3UTR		0	0
hsa-miR-150-5p	NM_001270782	TFAM	(((((((((((...((((((((&)))))))).............)))))........................)))))).	2652	2709	0.8461538461538461	-19.6	19	57	8	3UTR		0	0
hsa-miR-150-5p	NM_001270782	TFAM	(((((((..(((...(((..((&))..))))))..))))))).	2517	2537	0.8461538461538461	-17.4	15	20	7	3UTR		0	0
hsa-miR-150-5p	NM_001270875	MEAF6	((((((.((((((...(((((.&)))))..)))))))))).)).	4527	4548	0.8461538461538461	-23.7	17	21	10	3UTR		0	0
hsa-miR-150-5p	NM_001270876	MEAF6	((((((.((((((...(((((.&)))))..)))))))))).)).	4200	4221	0.8461538461538461	-23.7	17	21	10	3UTR		0	0
hsa-miR-150-5p	NM_001270876	MEAF6	..(((((..((((.(.(((((.&)))))..).))))..))))).	1956	1977	0.8461538461538461	-21.7	15	21	5	3UTR		0	0
hsa-miR-150-5p	NM_001270949	TNFRSF11A	.((((.((((((....((((((&)))))))))))).)))).	5251	5269	0.8461538461538461	-22.1	16	18	12	3UTR		0	0
hsa-miR-150-5p	NM_001270950	TNFRSF11A	.((((.((((((....((((((&)))))))))))).)))).	5198	5216	0.8461538461538461	-22.1	16	18	12	3UTR		0	0
hsa-miR-150-5p	NM_001270951	TNFRSF11A	.((((.((((((....((((((&)))))))))))).)))).	5084	5102	0.8461538461538461	-22.1	16	18	12	3UTR		0	0
hsa-miR-150-5p	NM_001270965	PSD	((((((..(((((((.(((.(.&.).)))))))))).)))))).	3505	3540	0.8461538461538461	-23.7	17	21	10	3UTR		0	0
hsa-miR-150-5p	NM_001270966	PSD	((((((..(((((((.(((.(.&.).)))))))))).)))))).	3008	3043	0.8461538461538461	-23.7	17	21	10	3UTR		0	0
hsa-miR-150-5p	NM_001271082	NKD2	.(((((...((((((((((((.&.)))).....))))))))..))))).	2174	2206	0.8461538461538461	-21.7	17	26	8	3UTR		0	0
hsa-miR-150-5p	NM_001271145	ST3GAL6	((((((..(((((((.((....&.)).))))))).....)))))).	3201	3243	0.8461538461538461	-23.7	15	23	7	3UTR		1	0
hsa-miR-150-5p	NM_001271146	ST3GAL6	((((((..(((((((.((....&.)).))))))).....)))))).	3161	3203	0.8461538461538461	-23.7	15	23	7	3UTR		1	0
hsa-miR-150-5p	NM_001271147	ST3GAL6	((((((..(((((((.((....&.)).))))))).....)))))).	3135	3177	0.8461538461538461	-23.7	15	23	7	3UTR		1	0
hsa-miR-150-5p	NM_001271164	PTGS1	...((((.((((((..((((..&.)))).)))))).)))).	3809	3838	0.8461538461538461	-21.5	14	18	6	3UTR		0	0
hsa-miR-150-5p	NM_001271164	PTGS1	..(((((..((((.((((....&)))).)))).))))).	4317	4333	0.8461538461538461	-19.5	13	16	5	3UTR		0	0
hsa-miR-150-5p	NM_001271165	PTGS1	...((((.((((((..((((..&.)))).)))))).)))).	3941	3970	0.8461538461538461	-21.5	14	18	6	3UTR		0	0
hsa-miR-150-5p	NM_001271165	PTGS1	..(((((..((((.((((....&)))).)))).))))).	4449	4465	0.8461538461538461	-19.5	13	16	5	3UTR		0	0
hsa-miR-150-5p	NM_001271166	PTGS1	...((((.((((((..((((..&.)))).)))))).)))).	4084	4113	0.8461538461538461	-21.5	14	18	6	3UTR		0	0
hsa-miR-150-5p	NM_001271166	PTGS1	..(((((..((((.((((....&)))).)))).))))).	4592	4608	0.8461538461538461	-19.5	13	16	5	3UTR		0	0
hsa-miR-150-5p	NM_001271507	CCDC177	(((((...(((((.(((((((.&))))))).))))).......))))).	2796	2822	0.8461538461538461	-22.7	17	26	7	3UTR		0	0
hsa-miR-150-5p	NM_001271661	SEMA4F	((((((..(((((((((((((.&)))))...................))))))))...)))))).	2559	2601	0.8461538461538461	-22.9	19	42	8	3UTR		0	1
hsa-miR-150-5p	NM_001271684	SLC35A3	((.((((.(((((.((((....&.)))).)))))...)))).)).	13049	13086	0.8461538461538461	-22.6	15	22	5	3UTR		0	0
hsa-miR-150-5p	NM_001271685	SLC35A3	((.((((.(((((.((((....&.)))).)))))...)))).)).	13263	13300	0.8461538461538461	-22.6	15	22	5	3UTR		0	0
hsa-miR-150-5p	NM_001271711	SLC2A8	...(((((((((.(((((....&)))))....)).))))))).	1664	1684	0.8461538461538461	-19.5	14	20	7	3UTR		0	0
hsa-miR-150-5p	NM_001271712	SLC2A8	...(((((((((.(((((....&.)))))....)).))))))).	1434	1460	0.8461538461538461	-19.3	14	21	7	3UTR		0	0
hsa-miR-150-5p	NM_001271732	YIPF5	..(((...(((.(((((((...&)))))))))).))).	2484	2499	0.8461538461538461	-18.2	13	15	10	3UTR		0	0
hsa-miR-150-5p	NM_001271735	COPZ1	((((.(..(((((((.......&.)))))))..).)))).	918	941	0.8461538461538461	-17.8	12	17	7	3UTR		0	0
hsa-miR-150-5p	NM_001271783	FAR2	(((((((.((((((.(((((..&))))))))))).))))))).	2248	2268	0.8461538461538461	-27.2	18	20	11	3UTR		0	0
hsa-miR-150-5p	NM_001271784	FAR2	(((((((.((((((.(((((..&))))))))))).))))))).	2120	2140	0.8461538461538461	-27.2	18	20	11	3UTR		0	0
hsa-miR-150-5p	NM_001271826	PUS7L	((((((((..(.(((.((((((&)))))).))).)..)))))))).	6274	6297	0.8461538461538461	-21.5	18	23	8	3UTR		0	0
hsa-miR-150-5p	NM_001271832	PTPA	((((((.(((((....((((((&))))))...))))))).)))).	1187	1209	0.8461538461538461	-23.3	17	22	7	3UTR		1	0
hsa-miR-150-5p	NM_001271840	IKZF5	........(((((((.(((((.&)))))))))))).	4194	4207	0.8461538461538461	-19.9	12	13	12	3UTR		0	0
hsa-miR-150-5p	NM_001271844	TBC1D16	(((((((((((((((.((.(((&))).)))))))))))).))))).	1284	1307	0.8461538461538461	-29.2	20	23	12	3UTR	MIRT639858	0	0
hsa-miR-150-5p	NM_001271852	CEP57L1	(((((((.(((((((..((((.&))))..))))))).............))))))).	3460	3494	0.8461538461538461	-23.4	18	34	7	3UTR		0	0
hsa-miR-150-5p	NM_001271853	CEP57L1	(((((((.(((((((..((((.&))))..))))))).............))))))).	3474	3508	0.8461538461538461	-23.4	18	34	7	3UTR		0	0
hsa-miR-150-5p	NM_001271854	GPR176	((((((.((((((((((((...&)))))))...................))).))..)))))).	2391	2432	0.8461538461538461	-20.5	18	41	7	3UTR		0	0
hsa-miR-150-5p	NM_001271865	KLHDC8A	((((((..((((((((((....&))))...))))))...)))))).	2463	2486	0.8461538461538461	-21.1	16	23	6	3UTR		0	0
hsa-miR-150-5p	NM_001271900	PPP2R2B	(((((((.(((((((.(((((.&)))).).)))..................)))).))))))).	9512	9553	0.8461538461538461	-22.3	19	41	7	3UTR		0	0
hsa-miR-150-5p	NM_001271935	TK2	((((((((((((....((((((&)))))))))))......))))))).	2775	2800	0.8461538461538461	-24.1	18	25	11	3UTR		0	0
hsa-miR-150-5p	NM_001271935	TK2	..((((..((((..(((((((.&)))))))))))..)))).	2675	2693	0.8461538461538461	-21.5	15	18	11	3UTR		0	0
hsa-miR-150-5p	NM_001271935	TK2	(((((((((((((((.(((...&))).))).))).))..))))))).	4406	4430	0.8461538461538461	-20.8	18	24	7	3UTR		0	0
hsa-miR-150-5p	NM_001271957	SLC39A1	(((((..(((((.((.((((..&)))))).))))).))))).	2193	2212	0.8461538461538461	-20.6	16	19	6	3UTR		0	0
hsa-miR-150-5p	NM_001271958	SLC39A1	(((((..(((((.((.((((..&)))))).))))).))))).	1757	1776	0.8461538461538461	-20.6	16	19	6	3UTR		0	0
hsa-miR-150-5p	NM_001271959	SLC39A1	(((((..(((((.((.((((..&)))))).))))).))))).	2075	2094	0.8461538461538461	-20.6	16	19	6	3UTR		0	0
hsa-miR-150-5p	NM_001271960	SLC39A1	(((((..(((((.((.((((..&)))))).))))).))))).	1922	1941	0.8461538461538461	-20.6	16	19	6	3UTR		0	0
hsa-miR-150-5p	NM_001271961	SLC39A1	(((((..(((((.((.((((..&)))))).))))).))))).	1626	1645	0.8461538461538461	-20.6	16	19	6	3UTR		0	0
hsa-miR-150-5p	NM_001272007	ISCA2	.((((((..((((.(((((((.&))))))).))))....................)))))).	1824	1863	0.8461538461538461	-22.9	17	39	7	3UTR	MIRT687853	0	0
hsa-miR-150-5p	NM_001272036	LRRC14	(((((((.(((..((.(((((.&)))))))..))).))).)))).	2202	2224	0.8461538461538461	-21.5	17	22	7	3UTR		0	0
hsa-miR-150-5p	NM_001272050	TK2	..((((..((((..(((((((.&)))))))))))..)))).	3351	3369	0.8461538461538461	-21.5	15	18	11	3UTR		0	0
hsa-miR-150-5p	NM_001272068	SHISA5	(((((((((((..((..((((.&))))..))....)))))).))))).	1975	2000	0.8461538461538461	-21.2	17	25	6	3UTR		0	0
hsa-miR-150-5p	NM_001272082	SHISA5	(((((((((((..((..((((.&))))..))....)))))).))))).	1457	1482	0.8461538461538461	-21.2	17	25	6	3UTR		0	0
hsa-miR-150-5p	NM_001272083	SHISA5	(((((((((((..((..((((.&))))..))....)))))).))))).	1631	1656	0.8461538461538461	-21.2	17	25	6	3UTR		0	0
hsa-miR-150-5p	NM_001272107	PAQR6	((((((.(((((((((((((..&))))))...))))).)).)))))).	1920	1945	0.8461538461538461	-20.8	19	25	6	3UTR		0	0
hsa-miR-150-5p	NM_001276260	RGS3	..((((..((((((((((((((&)))).....))))))))))......................)))).	2072	2118	0.8461538461538461	-21.0	18	46	10	3UTR		0	0
hsa-miR-150-5p	NM_001276262	RGS3	..((((..((((((((((((((&)))).....))))))))))......................)))).	879	925	0.8461538461538461	-21.0	18	46	10	3UTR		0	0
hsa-miR-150-5p	NM_001276267	DUOXA1	((.((((.(((((((.((....&.)))))))))..)))).)).	2020	2063	0.8461538461538461	-20.3	15	20	9	3UTR		0	0
hsa-miR-150-5p	NM_001276268	DUOXA1	((.((((.(((((((.((....&.)))))))))..)))).)).	1679	1722	0.8461538461538461	-20.3	15	20	9	3UTR		0	0
hsa-miR-150-5p	NM_001276286	BBX	..((((..(((((((.(((...&))).)))))))...)))).	7306	7325	0.8461538461538461	-21.3	14	19	7	3UTR		0	0
hsa-miR-150-5p	NM_001276294	NISCH	((((((..(((((.((((((((&)))))))).))..........................)))...)))))).	1804	1854	0.8461538461538461	-22.9	19	50	8	3UTR		0	1
hsa-miR-150-5p	NM_001276294	NISCH	((((((....(((((.(((((.&.)))))))))).....)))))).	1923	1987	0.8461538461538461	-22.9	16	23	10	3UTR		0	1
hsa-miR-150-5p	NM_001276309	NOL3	((.(((..(((((((.(((((.&)).))).)))))))..))).)).	1094	1117	0.8461538461538461	-24.0	17	23	7	3UTR		0	0
hsa-miR-150-5p	NM_001276310	STMN3	.((((((.(((((((.(((((.&)))))...))))).)).)))))).	1231	1255	0.8461538461538461	-23.7	18	24	6	3UTR		0	0
hsa-miR-150-5p	NM_001276311	NOL3	((.(((..(((((((.(((((.&.)).))).)))))))..))).)).	1107	1150	0.8461538461538461	-24.4	17	24	7	3UTR		0	0
hsa-miR-150-5p	NM_001276327	SLC22A12	.....(((((((((((((((((&)))))))))))))).))).	2432	2451	0.8461538461538461	-25.4	17	19	14	3UTR		0	0
hsa-miR-150-5p	NM_001276347	TNNT2	.((((((..(((....(((((.&)))))...))))))))).	1188	1206	0.8461538461538461	-19.1	14	18	9	3UTR		0	0
hsa-miR-150-5p	NM_001276464	NR5A2	((((((..(((((.(.(((((.&))))).).)).)))..)))))).	1839	1862	0.8461538461538461	-21.7	17	23	6	3UTR		0	0
hsa-miR-150-5p	NM_001276698	TP53	((((((((((((((...(((((&)))))))))))....)))))))).	1181	1205	0.8461538461538461	-21.3	19	24	11	3UTR	MIRT052652	1	1
hsa-miR-150-5p	NM_001276699	TP53	((((((((((((((...(((((&)))))))))))....)))))))).	1108	1132	0.8461538461538461	-21.3	19	24	11	3UTR	MIRT052652	1	1
hsa-miR-150-5p	NM_001276718	PAK6	(((((..((((((((.(((((.&)))))..)))))).))..))))).	3409	3433	0.8461538461538461	-24.9	18	24	6	3UTR		0	0
hsa-miR-150-5p	NM_001277	CHKA	.((.((..(((.((((((((((&))))))..)))).)))..)).)).	1612	1636	0.8461538461538461	-20.8	17	24	6	3UTR		0	1
hsa-miR-150-5p	NM_001277120	ZNF468	........(((((((((.((((&)))).))))))))).	4411	4426	0.8461538461538461	-19.7	13	15	9	3UTR		0	0
hsa-miR-150-5p	NM_001277155	B3GALNT2	((((((..(((((..((((.(.&).))))))))).)))))).	2349	2368	0.8461538461538461	-21.0	16	19	9	3UTR		0	0
hsa-miR-150-5p	NM_001277197	CNIH4	(((((((.(((..((.((((((&)))))).))..)))....................))))))).	1421	1463	0.8461538461538461	-22.2	18	42	7	3UTR		0	0
hsa-miR-150-5p	NM_001277197	CNIH4	(((((((...((((((..(((.&)))..))))))))))))).	1301	1320	0.8461538461538461	-18.3	16	19	13	3UTR		0	0
hsa-miR-150-5p	NM_001277207	P2RY6	.(((((..(((.....(((((.&))))))))..))))).	1924	1940	0.8461538461538461	-19.9	13	16	8	3UTR		0	0
hsa-miR-150-5p	NM_001277378	C19orf67	.((((..((((((...((((..&))))....)))))).)))).	1235	1255	0.8461538461538461	-20.1	14	20	6	3UTR		0	0
hsa-miR-150-5p	NM_001277378	C19orf67	((((((..(((((((.......&.)))))))....)))))).	1274	1300	0.8461538461538461	-19.6	13	19	7	3UTR		0	0
hsa-miR-150-5p	NM_001277732	AOC3	..(((((.((((.((.((((..&)))))).)))).))))).	1936	1954	0.8461538461538461	-20.3	15	18	6	3UTR		0	1
hsa-miR-150-5p	NM_001277814	YTHDF3	(((((((((...(((((((...&)))))))))).)).)))).	4967	4986	0.8461538461538461	-16.9	16	19	10	3UTR		0	0
hsa-miR-150-5p	NM_001277842	CCNT1	(((((((((((((((((.....&.))))))))))...))))))).	2586	2623	0.8461538461538461	-21.0	17	22	10	3UTR		1	0
hsa-miR-150-5p	NM_001278098	GDNF	(((((((..(((((..((((((&))))..)).....)))))))))))).	2486	2512	0.8461538461538461	-18.5	18	26	12	3UTR		0	0
hsa-miR-150-5p	NM_001278182	EOMES	((((((..((((((((.(((((&)))).....).))))))))....)))))).	2975	3005	0.8461538461538461	-22.9	19	30	8	3UTR		0	0
hsa-miR-150-5p	NM_001278183	EOMES	((((((..((((((((.(((((&)))).....).))))))))....)))))).	2349	2379	0.8461538461538461	-22.9	19	30	8	3UTR		0	0
hsa-miR-150-5p	NM_001278194	GANAB	(((((((((((((...((((..&.))))...))))))))))))).	3585	3616	0.8461538461538461	-31.0	17	22	13	3UTR		0	0
hsa-miR-150-5p	NM_001278199	SNX2	(((((....(((((..((((((&))))))..))))).....))))).	5556	5580	0.8461538461538461	-21.9	16	24	6	3UTR	MIRT679889	0	0
hsa-miR-150-5p	NM_001278262	CARHSP1	(((((((((((((...((((..&))))....)))))).))))))).	764	787	0.8461538461538461	-24.0	17	23	7	3UTR	MIRT721507	0	0
hsa-miR-150-5p	NM_001278263	CARHSP1	(((((((((((((...((((..&))))....)))))).))))))).	616	639	0.8461538461538461	-24.0	17	23	7	3UTR	MIRT721507	0	0
hsa-miR-150-5p	NM_001278263	CARHSP1	(((((((......((((((((.&))))))))))))))).	1165	1181	0.8461538461538461	-21.6	15	16	15	3UTR	MIRT721507	0	0
hsa-miR-150-5p	NM_001278267	NBPF20	(((((..((((((.(((((((.&))))))...........).))))))...))))).	18007	18041	0.8461538461538461	-21.2	18	34	6	3UTR		0	0
hsa-miR-150-5p	NM_001278275	E2F6	((((((..(((((((.(((...&))).))))..)))..)))))).	3083	3105	0.8461538461538461	-22.2	16	22	6	3UTR		0	0
hsa-miR-150-5p	NM_001278277	E2F6	((((((..(((((((.(((...&))).))))..)))..)))))).	3216	3238	0.8461538461538461	-22.2	16	22	6	3UTR		0	0
hsa-miR-150-5p	NM_001278278	E2F6	((((((..(((((((.(((...&))).))))..)))..)))))).	2957	2979	0.8461538461538461	-22.2	16	22	6	3UTR		0	0
hsa-miR-150-5p	NM_001278352	ACO1	((.((((.(((((...((((..&))))..)))))..)))))).	4241	4261	0.8461538461538461	-19.8	15	20	6	3UTR		1	0
hsa-miR-150-5p	NM_001278371	MPP2	..(((((.(((.(((.((((((&))).))).)))))).))))).	3988	4009	0.8461538461538461	-21.1	17	21	6	3UTR		0	0
hsa-miR-150-5p	NM_001278374	MPP2	....(((((((..((.(((((.&))))).)).))))))).	3839	3856	0.8461538461538461	-22.5	14	17	7	3UTR		0	0
hsa-miR-150-5p	NM_001278375	MPP2	....(((((((..((.(((((.&))))).)).))))))).	4112	4129	0.8461538461538461	-22.5	14	17	7	3UTR		0	0
hsa-miR-150-5p	NM_001278376	MPP2	..(((((.(((.(((.((((((&))).))).)))))).))))).	3972	3993	0.8461538461538461	-21.1	17	21	6	3UTR		0	0
hsa-miR-150-5p	NM_001278387	SLC38A1	((((((..(((((((((((...&)))))))....................))))..)))))).	6227	6267	0.8461538461538461	-24.3	17	40	7	3UTR		0	0
hsa-miR-150-5p	NM_001278387	SLC38A1	.(((((.((((((.((((....&))))...))))))..))))).	5499	5520	0.8461538461538461	-21.4	15	21	6	3UTR		0	0
hsa-miR-150-5p	NM_001278411	AMN1	((((((((...((((((.....&))))))...)))))))).	1143	1161	0.8461538461538461	-16.9	14	18	8	3UTR		0	1
hsa-miR-150-5p	NM_001278463	DNM1L	.((((((((((..((.(((.(.&).)))...))..).))))))))).	3316	3340	0.8461538461538461	-20.7	16	24	9	3UTR		0	0
hsa-miR-150-5p	NM_001278464	DNM1L	.((((((((((..((.(((.(.&).)))...))..).))))))))).	3388	3412	0.8461538461538461	-20.7	16	24	9	3UTR		0	0
hsa-miR-150-5p	NM_001278465	DNM1L	.((((((((((..((.(((.(.&).)))...))..).))))))))).	3355	3379	0.8461538461538461	-20.7	16	24	9	3UTR		0	0
hsa-miR-150-5p	NM_001278466	DNM1L	.((((((((((..((.(((.(.&).)))...))..).))))))))).	2945	2969	0.8461538461538461	-20.7	16	24	9	3UTR		0	0
hsa-miR-150-5p	NM_001278497	ADORA2A	.(((((...(((((..(((((.&)))))...)))))...))))).	2390	2412	0.8461538461538461	-23.2	15	22	5	3UTR		0	1
hsa-miR-150-5p	NM_001278498	ADORA2A	.(((((...(((((..(((((.&)))))...)))))...))))).	2284	2306	0.8461538461538461	-23.2	15	22	5	3UTR		0	1
hsa-miR-150-5p	NM_001278542	DIXDC1	((.(((.(((.((.((((....&)))).)).))).))).)).	931	950	0.8461538461538461	-18.0	14	19	4	3UTR		0	0
hsa-miR-150-5p	NM_001278563	COL26A1	((.((((..((((((.(((((.&)))))..))))))..)))).)).	1715	1738	0.8461538461538461	-22.6	17	23	6	3UTR		0	0
hsa-miR-150-5p	NM_001278568	IL36G	..((((....((((((((((((&))))))))).)))...)))).	586	607	0.8461538461538461	-19.6	16	21	9	3UTR		0	0
hsa-miR-150-5p	NM_001278618	PTPN1	..((((((((((((((((((..&))))))))..............................))))).))))).	2400	2450	0.8461538461538461	-24.3	18	50	8	3UTR		0	0
hsa-miR-150-5p	NM_001278657	POLDIP3	..((((.(((((.(((.(((((&))))))))..))))).)))).	3038	3059	0.8461538461538461	-23.1	17	21	8	3UTR		0	1
hsa-miR-150-5p	NM_001278672	NFATC1	((((((..(((((((.((....&.))...)))))).)...)))))).	2343	2385	0.8461538461538461	-19.9	15	24	6	3UTR		0	0
hsa-miR-150-5p	NM_001278673	NFATC1	((((((..(((((((.((....&))...)))))).)...)))))).	1953	1976	0.8461538461538461	-20.1	15	23	6	3UTR		0	0
hsa-miR-150-5p	NM_001278708	PSMD2	((((((((((((((...((((.&)))).)))))))...................))))))).	2530	2569	0.8461538461538461	-22.8	18	39	7	3UTR		0	0
hsa-miR-150-5p	NM_001278709	PSMD2	((((((((((((((...((((.&)))).)))))))...................))))))).	2519	2558	0.8461538461538461	-22.8	18	39	7	3UTR		0	0
hsa-miR-150-5p	NM_001278730	GAS2L1	((((((((((..((((((((.(&).)))..)))))....)))))))))).	1660	1687	0.8461538461538461	-23.1	19	27	10	3UTR		0	0
hsa-miR-150-5p	NM_001278731	HARS2	(((((((..((((((.(((((.&)))).).))))))...))))))).	1933	1957	0.8461538461538461	-24.2	18	24	7	3UTR		0	0
hsa-miR-150-5p	NM_001278736	CCL5	((((((...((((((.......&.))))))..)))))).	1175	1198	0.8461538461538461	-18.2	12	16	6	3UTR		0	0
hsa-miR-150-5p	NM_001280789	SURF4	.((((((((((..((((((((.&)))))))).............)))).......)))))).	1176	1215	0.8461538461538461	-21.0	18	39	8	3UTR		0	0
hsa-miR-150-5p	NM_001281430	TNFRSF8	.((((((((((.(((..(((((&)))))...)))..).))))))))).	2052	2077	0.8461538461538461	-21.9	18	25	9	3UTR		0	0
hsa-miR-150-5p	NM_001281435	MAP2K4	(((((((.(((......(((((&)))))......)).).))))))).	1699	1723	0.8461538461538461	-17.2	15	24	7	3UTR		0	0
hsa-miR-150-5p	NM_001281463	SMC1A	((((((..((((((.((((((.&)))).))..))))))..))).))).	7384	7409	0.8461538461538461	-19.4	18	25	6	3UTR		0	0
hsa-miR-150-5p	NM_001281476	FASTKD1	(((((((..(((((.((((((.&)))))).)))).)....))))))).	3901	3926	0.8461538461538461	-22.5	18	25	7	3UTR		0	0
hsa-miR-150-5p	NM_001281501	FADS2	((((((..(((((((((((((.&.))))))).)...................)))))..)))))).	2651	2702	0.8461538461538461	-25.2	19	43	7	3UTR		0	0
hsa-miR-150-5p	NM_001281502	FADS2	((((((..(((((((((((((.&.))))))).)...................)))))..)))))).	2720	2771	0.8461538461538461	-25.2	19	43	7	3UTR		0	0
hsa-miR-150-5p	NM_001281723	BTD	.(((((..(((((((.((((((&)))))).)))........))))....))))).	7709	7741	0.8461538461538461	-24.2	18	32	6	3UTR		0	0
hsa-miR-150-5p	NM_001281724	BTD	.(((((..(((((((.((((((&)))))).)))........))))....))))).	7628	7660	0.8461538461538461	-24.2	18	32	6	3UTR		0	0
hsa-miR-150-5p	NM_001281726	BTD	.(((((..(((((((.((((((&)))))).)))........))))....))))).	9698	9730	0.8461538461538461	-24.2	18	32	6	3UTR		0	0
hsa-miR-150-5p	NM_001281734	ZFYVE1	..(((((((((.(.(((((((.&))))))).).)))))........)))).	4147	4175	0.8461538461538461	-22.6	17	28	7	3UTR		0	0
hsa-miR-150-5p	NM_001281735	ZFYVE1	..(((((((((.(.(((((((.&))))))).).)))))........)))).	2431	2459	0.8461538461538461	-22.6	17	28	7	3UTR		0	0
hsa-miR-150-5p	NM_001281749	SIK3	(((((((((....(((((((((&))).)))))).....)).))))))).	5764	5790	0.8461538461538461	-20.8	18	26	7	3UTR		0	0
hsa-miR-150-5p	NM_001282164	P2RX2	.((((((.((((((((.(((..&.))))))))))).)))))).	1274	1303	0.8461538461538461	-26.3	17	20	11	3UTR		0	0
hsa-miR-150-5p	NM_001282165	P2RX2	.((((((.((((((((.(((..&.))))))))))).)))))).	1674	1703	0.8461538461538461	-26.3	17	20	11	3UTR		0	0
hsa-miR-150-5p	NM_001282166	SUV39H1	(((((((.(((((((((.....&)))))...........)))).))))))).	2546	2575	0.8461538461538461	-21.0	16	29	7	3UTR		0	0
hsa-miR-150-5p	NM_001282175	CLPTM1	..((((.((((((((.((((..&)))))))))))))))).	2322	2339	0.8461538461538461	-21.6	16	17	16	3UTR		0	0
hsa-miR-150-5p	NM_001282176	CLPTM1	..((((.((((((((.((((..&)))))))))))))))).	2346	2363	0.8461538461538461	-21.6	16	17	16	3UTR		0	0
hsa-miR-150-5p	NM_001282204	PCYT2	.((((((.(((((.(.((((..&))))..).))))).)))))).	2941	2962	0.8461538461538461	-22.9	16	21	6	3UTR		0	0
hsa-miR-150-5p	NM_001282211	NDRG2	..((((..((((((((......&.))))))))..)))).	1489	1510	0.8461538461538461	-20.2	12	16	8	3UTR		0	0
hsa-miR-150-5p	NM_001282236	CDKL1	....((((((.(((((((((((&))).)))))))).).))))).	1797	1818	0.8461538461538461	-20.6	17	21	8	3UTR		0	0
hsa-miR-150-5p	NM_001282307	STK25	((((((.((((..(.(((((((&)))).))))..)))).)))))).	2741	2764	0.8461538461538461	-24.5	18	23	6	3UTR		0	0
hsa-miR-150-5p	NM_001282327	PES1	((((((.(((((((..(((...&.)))..))))))).)))))).	2600	2654	0.8461538461538461	-24.8	16	21	7	3UTR		0	0
hsa-miR-150-5p	NM_001282328	PES1	((((((.(((((((..(((...&.)))..))))))).)))))).	2647	2701	0.8461538461538461	-24.8	16	21	7	3UTR		0	0
hsa-miR-150-5p	NM_001282351	FBXL19	((((((..(((((.((((....&)))).)))))..)))))).	2481	2500	0.8461538461538461	-26.0	15	19	6	3UTR		0	0
hsa-miR-150-5p	NM_001282391	EPC1	(((((((.((((((..((((((&.))))..))..)))))).))))))).	2842	2883	0.8461538461538461	-24.8	19	26	7	3UTR		0	0
hsa-miR-150-5p	NM_001282396	HPCAL4	...(((..(((((.(((((((.&))))))))))))..))).	820	838	0.8461538461538461	-22.3	15	18	12	3UTR		0	0
hsa-miR-150-5p	NM_001282397	HPCAL4	.(((((.(((((.(((((.(((&))).))))).........)))))))))).	2061	2090	0.8461538461538461	-22.9	18	29	10	3UTR		0	0
hsa-miR-150-5p	NM_001282397	HPCAL4	...(((..(((((.(((((((.&))))))))))))..))).	498	516	0.8461538461538461	-22.3	15	18	12	3UTR		0	0
hsa-miR-150-5p	NM_001282402	MIXL1	.(((((..(((.(((.(((((.&)))))))).)).)..))))).	1461	1482	0.8461538461538461	-21.0	16	21	8	3UTR	MIRT516535	0	1
hsa-miR-150-5p	NM_001282431	ARL4C	.(((((..((((((.((((.(.&).))))...))))))....))))).	3525	3550	0.8461538461538461	-22.2	16	25	6	3UTR		0	0
hsa-miR-150-5p	NM_001282444	EHD1	(((((((((((((((.((((((&))))))..............))))))))...))))....))).	3983	4026	0.8461538461538461	-22.4	21	43	8	3UTR		0	1
hsa-miR-150-5p	NM_001282445	EHD1	((((((..((((....((((((&)))).))...))))..)))))).	3554	3577	0.8461538461538461	-23.7	16	23	6	3UTR		0	1
hsa-miR-150-5p	NM_001282445	EHD1	(((((((((((((((.((((((&))))))..............))))))))...))))....))).	3661	3704	0.8461538461538461	-22.4	21	43	8	3UTR		0	1
hsa-miR-150-5p	NM_001282455	CHRNA2	..((((.(((((....(((((.&)))))))))))))).	3534	3549	0.8461538461538461	-20.1	14	15	14	3UTR		0	0
hsa-miR-150-5p	NM_001282463	C14orf132	(((((((.((((.((.((((((&))))))...))..)))).))))))).	1057	1083	0.8461538461538461	-23.0	19	26	7	3UTR		0	0
hsa-miR-150-5p	NM_001282468	GOLGA8M	(((((((((((...((((((((&))))))))..)))...........)))))))).	2583	2616	0.8461538461538461	-21.0	19	33	8	3UTR		0	0
hsa-miR-150-5p	NM_001282484	GOLGA8R	(((((((((((...((((((((&))))))))..)))............)))))))).	2579	2613	0.8461538461538461	-20.9	19	34	8	3UTR		0	0
hsa-miR-150-5p	NM_001282530	UBAP2	...(((((((((((.((((((.&)))))).)))))..))).))).	2061	2083	0.8461538461538461	-21.4	17	22	6	3UTR		0	0
hsa-miR-150-5p	NM_001282550	BTBD3	.((((((..((((((.(((((.&)))))...))))))...)))))).	2140	2164	0.8461538461538461	-18.7	17	24	6	3UTR		0	0
hsa-miR-150-5p	NM_001282585	MXRA8	(((((((.((((.(.((.(((.&))).))).)))).))))))).	1486	1507	0.8461538461538461	-22.3	17	21	7	3UTR		0	0
hsa-miR-150-5p	NM_001282588	SLAMF7	((((((..((((...((((((.&))))))))))...)))))).	1472	1492	0.8461538461538461	-21.6	16	20	10	3UTR		0	0
hsa-miR-150-5p	NM_001282589	SLAMF7	((((((..((((...((((((.&))))))))))...)))))).	1576	1596	0.8461538461538461	-21.6	16	20	10	3UTR		0	0
hsa-miR-150-5p	NM_001282590	SLAMF7	((((((..((((...((((((.&))))))))))...)))))).	1648	1668	0.8461538461538461	-21.6	16	20	10	3UTR		0	0
hsa-miR-150-5p	NM_001282591	SLAMF7	((((((..((((...((((((.&))))))))))...)))))).	1528	1548	0.8461538461538461	-21.6	16	20	10	3UTR		0	0
hsa-miR-150-5p	NM_001282592	SLAMF7	((((((..((((...((((((.&))))))))))...)))))).	1865	1885	0.8461538461538461	-21.6	16	20	10	3UTR		0	0
hsa-miR-150-5p	NM_001282593	SLAMF7	((((((..((((...((((((.&))))))))))...)))))).	1424	1444	0.8461538461538461	-21.6	16	20	10	3UTR		0	0
hsa-miR-150-5p	NM_001282594	SLAMF7	((((((..((((...((((((.&))))))))))...)))))).	1687	1707	0.8461538461538461	-21.6	16	20	10	3UTR		0	0
hsa-miR-150-5p	NM_001282629	GBGT1	.((((((.(((((((.((((((&))))))))))))..............................).)))))).	1271	1322	0.8461538461538461	-22.6	19	51	12	3UTR		0	0
hsa-miR-150-5p	NM_001282630	PFKFB3	((((((...((((((.((((..&)))))))))).)))))).	3725	3743	0.8461538461538461	-24.2	16	18	10	3UTR		0	0
hsa-miR-150-5p	NM_001282656	ZNF143	....(((((((..((((((((.&))))))))..)))...............)))).	2731	2764	0.8461538461538461	-18.9	15	33	8	3UTR		0	0
hsa-miR-150-5p	NM_001282656	ZNF143	.........(((((((((((((&))))).)))))))).	2182	2197	0.8461538461538461	-17.2	13	15	8	3UTR		0	0
hsa-miR-150-5p	NM_001282657	ZNF143	....(((((((..((((((((.&))))))))..)))...............)))).	2641	2674	0.8461538461538461	-18.9	15	33	8	3UTR		0	0
hsa-miR-150-5p	NM_001282657	ZNF143	.........(((((((((((((&))))).)))))))).	2092	2107	0.8461538461538461	-17.2	13	15	8	3UTR		0	0
hsa-miR-150-5p	NM_001282661	MRTFA	((((((..((((((((((((..&)))))........))).))))..).))))).	3433	3464	0.8461538461538461	-19.2	18	31	5	3UTR		0	0
hsa-miR-150-5p	NM_001282662	MRTFA	((((((..((((((((((((..&)))))........))).))))..).))))).	3593	3624	0.8461538461538461	-19.2	18	31	5	3UTR		0	0
hsa-miR-150-5p	NM_001282679	GAPVD1	(((((((((((...((((....&))))..))).)))))).)).	7060	7080	0.8461538461538461	-18.9	15	20	6	3UTR		0	0
hsa-miR-150-5p	NM_001282680	GAPVD1	(((((((((((...((((....&))))..))).)))))).)).	7006	7026	0.8461538461538461	-18.9	15	20	6	3UTR		0	0
hsa-miR-150-5p	NM_001282691	LRRFIP2	((((((.((((((...((..((&))..))..)))))).))).))).	2452	2475	0.8461538461538461	-18.6	16	23	6	3UTR		0	0
hsa-miR-150-5p	NM_001282699	FAM107B	((((((..(((...........&)))..)))))).	2069	2081	0.8461538461538461	-15.3	9	12	6	3UTR		0	0
hsa-miR-150-5p	NM_001282701	FAM107B	((((((..(((...........&)))..)))))).	1718	1730	0.8461538461538461	-15.3	9	12	6	3UTR		0	0
hsa-miR-150-5p	NM_001282703	FAM107B	((((((..(((...........&)))..)))))).	1841	1853	0.8461538461538461	-15.3	9	12	6	3UTR		0	0
hsa-miR-150-5p	NM_001282708	EXOSC2	(((((((..((((((.((((..&))))...)).))))))))))).	1483	1505	0.8461538461538461	-18.4	17	22	11	3UTR		0	0
hsa-miR-150-5p	NM_001282709	EXOSC2	(((((((..((((((.((((..&))))...)).))))))))))).	1471	1493	0.8461538461538461	-18.4	17	22	11	3UTR		0	0
hsa-miR-150-5p	NM_001282715	OLFML2A	(((((..(((((..((((((((&)))))))).)))))))))).	1980	2000	0.8461538461538461	-23.2	18	20	10	3UTR		0	0
hsa-miR-150-5p	NM_001282719	LDAH	.((((((((((.(((.((((((&))))))..)))..).)))...)))))).	3639	3667	0.8461538461538461	-20.1	19	28	6	3UTR		0	0
hsa-miR-150-5p	NM_001282720	LDAH	.((((((((((.(((.((((((&))))))..)))..).)))...)))))).	3621	3649	0.8461538461538461	-20.1	19	28	6	3UTR		0	0
hsa-miR-150-5p	NM_001282721	LDAH	.((((..(((((((((((((((&))))..)))))..))))))..)))).	3618	3644	0.8461538461538461	-21.3	19	26	6	3UTR		0	0
hsa-miR-150-5p	NM_001282722	LDAH	.((((((((((.(((.((((((&))))))..)))..).)))...)))))).	3465	3493	0.8461538461538461	-20.1	19	28	6	3UTR		0	0
hsa-miR-150-5p	NM_001282723	LDAH	.((((((((((.(((.((((((&))))))..)))..).)))...)))))).	3530	3558	0.8461538461538461	-20.1	19	28	6	3UTR		0	0
hsa-miR-150-5p	NM_001282730	SUPT7L	((((....(((((((((((...&.))))....)))))))......)))).	3859	3892	0.8461538461538461	-16.3	15	27	7	3UTR		0	0
hsa-miR-150-5p	NM_001282732	SUPT7L	((((....(((((((((((...&.))))....)))))))......)))).	3241	3274	0.8461538461538461	-16.3	15	27	7	3UTR		0	0
hsa-miR-150-5p	NM_001282735	SPATS2L	((((((..(((((.(((((((.&))))))).)........................)))))))))).	3531	3575	0.8461538461538461	-23.2	18	44	10	3UTR		0	0
hsa-miR-150-5p	NM_001282736	PLXDC2	((((((..(((((...((.((.&))))..)))))..)))))).	10249	10269	0.8461538461538461	-22.4	15	20	6	3UTR		0	0
hsa-miR-150-5p	NM_001282743	SPATS2L	((((((..(((((.(((((((.&))))))).)........................)))))))))).	3470	3514	0.8461538461538461	-23.2	18	44	10	3UTR		0	0
hsa-miR-150-5p	NM_001282744	SPATS2L	((((((..(((((.(((((((.&))))))).)........................)))))))))).	3260	3304	0.8461538461538461	-23.2	18	44	10	3UTR		0	0
hsa-miR-150-5p	NM_001282750	SUCO	((((((..((((...(((....&)))..))))..)))))).	3010	3028	0.8461538461538461	-22.5	13	18	6	3UTR		0	0
hsa-miR-150-5p	NM_001282751	SUCO	((((((..((((...(((....&)))..))))..)))))).	3963	3981	0.8461538461538461	-22.5	13	18	6	3UTR		0	0
hsa-miR-150-5p	NM_001282763	CDV3	((((((..(((((.(.(((.(.&.).))).).)))))...)))))).	1355	1392	0.8461538461538461	-24.1	16	24	6	3UTR		0	0
hsa-miR-150-5p	NM_001282764	CDV3	((((((..(((((.(.(((.(.&.).))).).)))))...)))))).	1103	1140	0.8461538461538461	-24.1	16	24	6	3UTR		0	0
hsa-miR-150-5p	NM_001282765	CDV3	((((((..(((((.(.(((.(.&.).))).).)))))...)))))).	2288	2325	0.8461538461538461	-24.1	16	24	6	3UTR		0	0
hsa-miR-150-5p	NM_001282856	GON4L	..(((((..(((((((((((..&)))))))))))............................))))).	7485	7530	0.8461538461538461	-21.8	16	45	11	3UTR		0	0
hsa-miR-150-5p	NM_001282860	GON4L	..(((((..(((((((((((..&)))))))))))............................))))).	7425	7470	0.8461538461538461	-21.8	16	45	11	3UTR		0	0
hsa-miR-150-5p	NM_001282886	EIF4E3	.((((.((((((.((((((.(.&).)))))).)))))).)))).	3993	4014	0.8461538461538461	-25.9	17	21	6	3UTR		0	0
hsa-miR-150-5p	NM_001282886	EIF4E3	((((((.(((((....(((.(.&.).))).....))))).)))))).	871	948	0.8461538461538461	-22.1	15	24	6	3UTR		0	0
hsa-miR-150-5p	NM_001282916	SPIDR	..(((((((((((((((((...&.))).)))))))))...................))))).	2788	2832	0.8461538461538461	-21.3	17	39	9	3UTR		0	0
hsa-miR-150-5p	NM_001282922	RGS3	..((((..((((((((((((((&)))).....))))))))))......................)))).	2013	2059	0.8461538461538461	-21.0	18	46	10	3UTR		0	0
hsa-miR-150-5p	NM_001282923	RGS3	..((((..((((((((((((((&)))).....))))))))))......................)))).	3647	3693	0.8461538461538461	-21.0	18	46	10	3UTR		0	0
hsa-miR-150-5p	NM_001282934	PRDM15	((((((((((((.((.((.((.&.)).)).)).)))))))))))).	4840	4891	0.8461538461538461	-28.0	18	23	12	3UTR		0	0
hsa-miR-150-5p	NM_001282936	STIL	....(((((((....((((...&.))))))))))).	5058	5076	0.8461538461538461	-15.8	11	13	11	3UTR		0	0
hsa-miR-150-5p	NM_001282937	STIL	....(((((((....((((...&.))))))))))).	5007	5025	0.8461538461538461	-15.8	11	13	11	3UTR		0	0
hsa-miR-150-5p	NM_001282938	STIL	....(((((((....((((...&.))))))))))).	4920	4938	0.8461538461538461	-15.8	11	13	11	3UTR		0	0
hsa-miR-150-5p	NM_001282974	MTSS1	(((((((.(((((.(.(((((.&.))))).).)))))...))))))).	3288	3323	0.8461538461538461	-25.5	18	25	7	3UTR		0	0
hsa-miR-150-5p	NM_001282988	DHRS4	(((((((((((((...((((((&))))))........))))))..))))))).	1038	1068	0.8461538461538461	-27.0	19	30	7	3UTR		0	0
hsa-miR-150-5p	NM_001282991	DHRS4	(((((((((((((...((((((&))))))........))))))..))))))).	780	810	0.8461538461538461	-27.0	19	30	7	3UTR		0	0
hsa-miR-150-5p	NM_001283	AP1S1	((((((..(((((...(((.(.&).)))..)))))..)))))).	1153	1174	0.8461538461538461	-23.3	15	21	6	3UTR		0	0
hsa-miR-150-5p	NM_001283012	DEPTOR	((((((.(((((((.((((...&.))))))))))).....)))))).	1682	1708	0.8461538461538461	-21.1	17	24	11	3UTR		0	0
hsa-miR-150-5p	NM_001283049	USP8	((((((.((((((((((((.((&)).))))))).............................))))))))))).	5461	5512	0.8461538461538461	-25.4	20	51	11	3UTR		0	0
hsa-miR-150-5p	NM_001283051	ICOSLG	((((((((((((.((.(((((.&))))))).))))).))))))).	4608	4630	0.8461538461538461	-28.2	19	22	7	3UTR		0	0
hsa-miR-150-5p	NM_001284206	DCAF5	((((((.((((.....((((((&)))))))))).)))))).	4655	4673	0.8461538461538461	-23.1	16	18	10	3UTR		0	0
hsa-miR-150-5p	NM_001284207	DCAF5	((((((.((((.....(((((.&)))))....)).)).)))))).	4268	4290	0.8461538461538461	-21.4	15	22	6	3UTR		0	0
hsa-miR-150-5p	NM_001284223	LRIT2	((((.(((((..((.(((((((&))))).)).))..))))).)))).	2953	2977	0.8461538461538461	-18.5	18	24	5	3UTR		0	0
hsa-miR-150-5p	NM_001284232	MAP3K9	(((.((((.((((((.(((.((&)).))).))))))))))))).	5577	5598	0.8461538461538461	-21.7	18	21	13	3UTR		0	0
hsa-miR-150-5p	NM_001284263	CCDC117	((((((.((.....((((((((&))))))))...)).)).)))).	3131	3153	0.8461538461538461	-17.2	16	22	8	3UTR		0	0
hsa-miR-150-5p	NM_001284264	CCDC117	((((((.((.....((((((((&))))))))...)).)).)))).	2960	2982	0.8461538461538461	-17.2	16	22	8	3UTR		0	0
hsa-miR-150-5p	NM_001284267	EFCAB11	(((((((((((.((((...(((&)))...)))).)))))..)))))).	619	644	0.8461538461538461	-20.4	18	25	6	3UTR	MIRT517794	0	0
hsa-miR-150-5p	NM_001284269	EFCAB11	(((((((((((.((((...(((&)))...)))).)))))..)))))).	756	781	0.8461538461538461	-20.4	18	25	6	3UTR	MIRT517794	0	0
hsa-miR-150-5p	NM_001284282	VOPP1	(((((((.........((((..&)))).........))))))).	2086	2107	0.8461538461538461	-17.6	11	21	7	3UTR		0	0
hsa-miR-150-5p	NM_001284283	VOPP1	.((((((..((((((.((.(((&)))..)).)))))))))))).	1863	1884	0.8461538461538461	-18.7	17	21	12	3UTR		0	0
hsa-miR-150-5p	NM_001284283	VOPP1	(((((((.........((((..&)))).........))))))).	2027	2048	0.8461538461538461	-17.6	11	21	7	3UTR		0	0
hsa-miR-150-5p	NM_001284337	RRP12	..(((((.(((..(((((((..&)))))))..)).).))))).	3893	3913	0.8461538461538461	-22.4	15	20	7	3UTR		0	0
hsa-miR-150-5p	NM_001284339	NEDD4	..(((((((.((((.(((((..&))))).))))...))))))).	5854	5875	0.8461538461538461	-17.9	16	21	7	3UTR		0	0
hsa-miR-150-5p	NM_001284353	ELAPOR1	..((((.((((((...(((((.&))))).....))))))...)))).	3547	3571	0.8461538461538461	-21.5	15	24	6	3UTR		0	0
hsa-miR-150-5p	NM_001284355	AMZ1	(((((((.(((((((..((((.&)))).)))))).).))))))).	1528	1550	0.8461538461538461	-23.7	18	22	7	3UTR		0	0
hsa-miR-150-5p	NM_001284364	ULK3	((((((...((((((.((((..&)))).))))))...)))))).	2206	2227	0.8461538461538461	-23.7	16	21	6	3UTR		0	0
hsa-miR-150-5p	NM_001284388	NOLC1	(((((((((((.....(((((.&)))))...))))).)))))).	3260	3281	0.8461538461538461	-24.7	16	21	6	3UTR		0	0
hsa-miR-150-5p	NM_001284388	NOLC1	(((((((((((((((..((.((&)).))..))))))))..))...))))).	2166	2194	0.8461538461538461	-20.3	19	28	8	3UTR		0	0
hsa-miR-150-5p	NM_001284391	VGLL4	((((((.(((((....(((...&)))....))))).)))))).	1150	1170	0.8461538461538461	-22.8	14	20	6	3UTR		0	0
hsa-miR-150-5p	NM_001284400	LRRC28	(((((((((((((((.((((((&))))))..)))))...)))...)))).))).	5293	5324	0.8461538461538461	-20.6	21	31	6	3UTR		0	0
hsa-miR-150-5p	NM_001284420	LYSMD4	(((((((.(((((...(((...&)))....))))).))))))).	1923	1944	0.8461538461538461	-23.0	15	21	7	3UTR		0	0
hsa-miR-150-5p	NM_001284422	LYSMD4	(((((((.(((((...(((...&)))....))))).))))))).	2332	2353	0.8461538461538461	-23.0	15	21	7	3UTR		0	0
hsa-miR-150-5p	NM_001284425	MYRIP	((((((..(((((.(.(((((.&.))))).).)))).)..)))))).	3157	3192	0.8461538461538461	-24.7	17	24	6	3UTR		0	0
hsa-miR-150-5p	NM_001284426	MYRIP	((((((..(((((.(.(((((.&))))).).)))).)..)))))).	2844	2867	0.8461538461538461	-24.6	17	23	6	3UTR		0	0
hsa-miR-150-5p	NM_001284517	PHF23	(((((((.((((...(((.(((&)))))).)))).))))))).	1391	1411	0.8461538461538461	-21.2	17	20	7	3UTR		0	0
hsa-miR-150-5p	NM_001285391	RCAN1	(((((((((((((.((((((((&.)))).)))).))))).......)))))))).	2311	2365	0.8461538461538461	-25.8	21	32	8	3UTR		0	0
hsa-miR-150-5p	NM_001285399	AIPL1	..((((...(((((((((.((.&)).))))))))).)))).	2525	2543	0.8461538461538461	-20.9	15	18	9	3UTR		0	0
hsa-miR-150-5p	NM_001285986	POU5F1	((((((..(((((((.(((...&)))...)))))))...)))))).	2046	2069	0.8461538461538461	-24.2	16	23	7	3UTR		0	0
hsa-miR-150-5p	NM_001285986	POU5F1	..(((((((((((((.(((.(.&).)))..)))))))...)))))).	2154	2178	0.8461538461538461	-21.8	17	24	7	3UTR		0	0
hsa-miR-150-5p	NM_001286	CLCN6	.(((((((((.(((.((((((.&))))))))).)))..)))))).	2826	2848	0.8461538461538461	-23.1	18	22	9	3UTR		1	0
hsa-miR-150-5p	NM_001286036	ARNT	(((((((((((..((((((.(.&.).)))....)))..))))...))))))).	4563	4611	0.8461538461538461	-21.7	18	30	7	3UTR		0	0
hsa-miR-150-5p	NM_001286070	C11orf54	..((((((((((((((((.((.&.)).)))))).............))))).))))).	3629	3675	0.8461538461538461	-22.0	18	35	6	3UTR		0	0
hsa-miR-150-5p	NM_001286071	C11orf54	..((((((((((((((((.((.&.)).)))))).............))))).))))).	3604	3650	0.8461538461538461	-22.0	18	35	6	3UTR		0	0
hsa-miR-150-5p	NM_001286113	THEMIS2	..(((((((((((((((((...&.))))..))))))))..............................))))).	2040	2114	0.8461538461538461	-20.3	17	51	8	3UTR		0	0
hsa-miR-150-5p	NM_001286195	C12orf43	((((((..(((((((.(((.(.&).))))))))))..)))))).	1124	1145	0.8461538461538461	-26.0	17	21	10	3UTR		0	0
hsa-miR-150-5p	NM_001286197	C12orf43	((((((..(((((((.(((.(.&.).))))))))))..)))))).	1037	1079	0.8461538461538461	-25.8	17	22	10	3UTR		0	0
hsa-miR-150-5p	NM_001286220	GOT2	((((.....(((((((((((..&))))))))))).....)))).	1257	1278	0.8461538461538461	-22.2	15	21	11	3UTR		0	0
hsa-miR-150-5p	NM_001286247	RALGPS2	..((((.((((((...(((...&.)))...)))))).)))).	7076	7102	0.8461538461538461	-20.6	13	19	6	3UTR		0	0
hsa-miR-150-5p	NM_001286254	KLHL32	.....((((..((((.((((((&)))))).))))..)))).	1709	1727	0.8461538461538461	-15.4	14	18	6	3UTR		0	0
hsa-miR-150-5p	NM_001286264	MRS2	..((((.((((.(((((((...&.))))))).)).)).)))).	3722	3750	0.8461538461538461	-21.6	15	20	7	3UTR		0	0
hsa-miR-150-5p	NM_001286266	MRS2	..((((.((((.(((((((...&.))))))).)).)).)))).	3563	3591	0.8461538461538461	-21.6	15	20	7	3UTR		0	0
hsa-miR-150-5p	NM_001286349	KIRREL1	.(((((((((((...(((((..&)))))..............))))))))))).	4843	4874	0.8461538461538461	-24.7	16	31	11	3UTR		0	0
hsa-miR-150-5p	NM_001286365	MAP7D1	((((((..((((((((((....&)))))))).)).........................)))))).	3044	3087	0.8461538461538461	-22.0	16	43	8	3UTR		0	0
hsa-miR-150-5p	NM_001286366	MAP7D1	((((((..((((((((((....&)))))))).)).........................)))))).	3059	3102	0.8461538461538461	-22.0	16	43	8	3UTR		0	0
hsa-miR-150-5p	NM_001286374	TOMM40L	.((((((((((((((.((....&))...))))))..)))))))).	1812	1834	0.8461538461538461	-20.8	16	22	8	3UTR		0	0
hsa-miR-150-5p	NM_001286381	FAM120B	(((((((((((((.((((((..&)))))).)..................)))))......))))))).	1860	1905	0.8461538461538461	-22.5	19	45	7	3UTR		0	0
hsa-miR-150-5p	NM_001286403	CIITA	.((((((.(((((((.((((((&))).))).)))))))......)))))).	5517	5545	0.8461538461538461	-23.6	19	28	7	3UTR		0	0
hsa-miR-150-5p	NM_001286414	TUBGCP4	(((((((...((((...(((((&)))))..))))...))))))).	2561	2583	0.8461538461538461	-19.4	16	22	7	3UTR		0	0
hsa-miR-150-5p	NM_001286429	THSD4	..(((((((.((((((.(((((&)))))..))))))..))))))).	5389	5412	0.8461538461538461	-21.1	18	23	7	3UTR		0	0
hsa-miR-150-5p	NM_001286457	USP7	((.((((((((((.(.((((((&)))))).).)))).........)))))).)).	4210	4242	0.8461538461538461	-23.7	19	32	6	3UTR		0	0
hsa-miR-150-5p	NM_001286458	USP7	((.((((((((((.(.((((((&)))))).).)))).........)))))).)).	4385	4417	0.8461538461538461	-23.7	19	32	6	3UTR		0	0
hsa-miR-150-5p	NM_001286514	ATF7IP	((((((...(((((((((....&.)))))))))...................)))))).	6775	6842	0.8461538461538461	-22.7	15	36	9	3UTR		0	0
hsa-miR-150-5p	NM_001286514	ATF7IP	((((((((((((((((((((((&)))))))).))))..)))....))))...))).	5855	5888	0.8461538461538461	-20.5	22	33	8	3UTR		0	0
hsa-miR-150-5p	NM_001286531	RAD9B	((((((((((((((..((((((&.))))))))))).)).............................))))))).	2975	3049	0.8461538461538461	-20.3	20	52	11	3UTR		0	0
hsa-miR-150-5p	NM_001286532	RAD9B	((((((((((((((..((((((&.))))))))))).)).............................))))))).	2997	3071	0.8461538461538461	-20.3	20	52	11	3UTR		0	0
hsa-miR-150-5p	NM_001286535	RAD9B	((((((((((((((..((((((&.))))))))))).)).............................))))))).	3004	3078	0.8461538461538461	-20.3	20	52	11	3UTR		0	0
hsa-miR-150-5p	NM_001286536	RAD9B	((((((((((((((..((((((&.))))))))))).)).............................))))))).	1748	1822	0.8461538461538461	-20.3	20	52	11	3UTR		0	0
hsa-miR-150-5p	NM_001286565	KIAA0513	...(((((((((((((((((.(&).)))))....))))))).))))).	6644	6669	0.8461538461538461	-24.0	18	25	7	3UTR		0	0
hsa-miR-150-5p	NM_001286566	KIAA0513	.(((((.(((((((..(((((.&))))))))))))))))).	1768	1786	0.8461538461538461	-25.9	17	18	17	3UTR		0	0
hsa-miR-150-5p	NM_001286566	KIAA0513	.((((((.(((((((...((((&))))...))))))).)))))).	6357	6379	0.8461538461538461	-23.9	17	22	7	3UTR		0	0
hsa-miR-150-5p	NM_001286568	ZRANB3	((((((.((((((.((((....&.)))).)...))))).)))))).	5880	5922	0.8461538461538461	-23.2	16	23	6	3UTR		0	0
hsa-miR-150-5p	NM_001286570	JAML	((((((((.((((...((((..&.))))..)))).)))))).)).	1739	1773	0.8461538461538461	-20.6	16	22	6	3UTR		0	0
hsa-miR-150-5p	NM_001286571	JAML	.(((((..(((((((.(((((.&))))))))........................))))..))))).	1338	1382	0.8461538461538461	-22.2	17	44	8	3UTR		0	0
hsa-miR-150-5p	NM_001286579	KCTD20	((.((((.(((((((..(.(((&))).)..))))))).))))..)).	3366	3390	0.8461538461538461	-20.2	17	24	7	3UTR	MIRT737831	0	1
hsa-miR-150-5p	NM_001286580	KCTD20	..(((.((((((((..((((..&))))..)))))))).))).	2922	2941	0.8461538461538461	-19.5	15	19	8	3UTR	MIRT737831	0	1
hsa-miR-150-5p	NM_001286585	CDIPT	..(((((((((((((.(((((.&))))).)))))))).............................))))).	994	1043	0.8461538461538461	-21.8	18	49	8	3UTR	MIRT708366	0	0
hsa-miR-150-5p	NM_001286588	AIG1	...(((((((((.((((((((.&))))).))).))...))))))).	2973	2996	0.8461538461538461	-21.5	17	23	7	3UTR		0	0
hsa-miR-150-5p	NM_001286589	AIG1	...(((((((((.((((((((.&))))).))).))...))))))).	2732	2755	0.8461538461538461	-21.5	17	23	7	3UTR		0	0
hsa-miR-150-5p	NM_001286620	MAP3K7CL	((((((..(((.....((((..&)))))))..)))))).	1471	1487	0.8461538461538461	-19.2	13	16	7	3UTR		0	0
hsa-miR-150-5p	NM_001286650	ADH1B	((((((.((((.(((...(((.&)))...))))))))))))).	2839	2859	0.8461538461538461	-18.4	16	20	13	3UTR		0	0
hsa-miR-150-5p	NM_001286691	MLLT3	(((((((.((((...(((.((.&))))).)))).))))))).	3131	3150	0.8461538461538461	-20.3	16	19	7	3UTR		0	0
hsa-miR-150-5p	NM_001286691	MLLT3	..((((.((((((((.(((((.&))))).)))))....))))))).	6390	6413	0.8461538461538461	-19.1	17	23	7	3UTR		0	0
hsa-miR-150-5p	NM_001286691	MLLT3	...(((..(((((...(((((.&))))))))))..))).	3864	3880	0.8461538461538461	-19.6	13	16	10	3UTR		0	0
hsa-miR-150-5p	NM_001286707	RMDN1	(((((((.(((.(((.......&)))..))).))))))).	1163	1180	0.8461538461538461	-19.3	13	17	7	3UTR		0	0
hsa-miR-150-5p	NM_001286746	BORA	(((((((.((((....(((((.&)).)))..))))...))))))).	2733	2756	0.8461538461538461	-21.3	16	23	7	3UTR		0	1
hsa-miR-150-5p	NM_001286747	BORA	(((((((.((((....(((((.&)).)))..))))...))))))).	2373	2396	0.8461538461538461	-21.3	16	23	7	3UTR		0	1
hsa-miR-150-5p	NM_001286748	MRPS27	((((((..(((((...((((..&.))))...)))))....)))))).	2685	2730	0.8461538461538461	-21.5	15	24	6	3UTR	MIRT461324	0	0
hsa-miR-150-5p	NM_001286749	TBCCD1	(((((....(((((((((((((&))))))..........)))))))......))))).	1566	1601	0.8461538461538461	-20.1	18	35	7	3UTR		0	0
hsa-miR-150-5p	NM_001286751	MRPS27	((((((..(((((...((((..&.))))...)))))....)))))).	2611	2656	0.8461538461538461	-21.5	15	24	6	3UTR	MIRT461324	0	0
hsa-miR-150-5p	NM_001286752	SETD4	((((((.((((..(........&.)..)))).)))))).	2574	2595	0.8461538461538461	-18.7	11	16	6	3UTR		0	0
hsa-miR-150-5p	NM_001286772	TBC1D13	((.(((((((((.(((((....&)))....))..)))))))))..)).	2085	2110	0.8461538461538461	-19.5	16	25	9	3UTR		0	1
hsa-miR-150-5p	NM_001286798	NTMT1	...(((.(((((.((((((...&))))))...)))))))).	1356	1374	0.8461538461538461	-20.8	14	18	8	3UTR		0	0
hsa-miR-150-5p	NM_001286800	NTMT1	...(((.(((((.((((((...&))))))...)))))))).	1245	1263	0.8461538461538461	-20.8	14	18	8	3UTR		0	0
hsa-miR-150-5p	NM_001286802	NTMT1	...(((.(((((.((((((...&))))))...)))))))).	1140	1158	0.8461538461538461	-20.8	14	18	8	3UTR		0	0
hsa-miR-150-5p	NM_001286803	NTMT1	...(((.(((((.((((((...&))))))...)))))))).	1114	1132	0.8461538461538461	-20.8	14	18	8	3UTR		0	0
hsa-miR-150-5p	NM_001286810	DCAF10	(((((((....((((.(((((.&)))))))))....))))))).	6345	6366	0.8461538461538461	-20.3	16	21	9	3UTR		0	1
hsa-miR-150-5p	NM_001286812	LYSMD3	(((.((.(((((....(((((.&))))).....))))))).))).	726	748	0.8461538461538461	-19.5	15	22	7	3UTR		0	0
hsa-miR-150-5p	NM_001286813	TNFAIP8	(((((((((((.(((((...((&.))...))))).))).)))))))).	3430	3463	0.8461538461538461	-24.1	18	25	8	3UTR		0	0
hsa-miR-150-5p	NM_001286839	FARP1	(((((((((((((((...((((&))))...))))))))).............................)))))).	4949	5001	0.8461538461538461	-22.6	19	52	9	3UTR		0	0
hsa-miR-150-5p	NM_001287002	ST6GALNAC6	.(((((.(((((((..((((((&))))))..))).))))))))).	2287	2309	0.8461538461538461	-24.4	18	22	9	3UTR		0	0
hsa-miR-150-5p	NM_001287055	ZKSCAN1	....(((.((((((((((((((&))))).)))))).)))..))).	5582	5604	0.8461538461538461	-22.5	17	22	6	3UTR		0	1
hsa-miR-150-5p	NM_001287338	CAB39L	(((((..((((((((.......&))))))))...))))).	2206	2223	0.8461538461538461	-18.5	13	17	8	3UTR		0	0
hsa-miR-150-5p	NM_001287345	BTK	((((((..(((.(((((((...&))))).)).......)))..)))))).	2149	2176	0.8461538461538461	-19.1	16	27	6	3UTR		0	0
hsa-miR-150-5p	NM_001287438	COBL	.....((((((((((((.((((&)))).)).)))))))))).	2166	2185	0.8461538461538461	-19.3	16	19	10	3UTR		0	0
hsa-miR-150-5p	NM_001287441	JADE1	..(((((.((((((((((((..&))).)))))))...)).))))).	2370	2393	0.8461538461538461	-20.2	17	23	7	3UTR		0	0
hsa-miR-150-5p	NM_001287491	TET3	..((((..(((((((((..(((&)))..)))))))))..)))).	11060	11081	0.8461538461538461	-24.5	16	21	9	3UTR		1	1
hsa-miR-150-5p	NM_001287518	CDC25B	...((.(((((((((.((....&)))))))))))..)).	2378	2394	0.8461538461538461	-16.7	13	16	11	3UTR		0	0
hsa-miR-150-5p	NM_001287529	MFSD12	(((((((.(((((((((..(((&)))..)))))))))...)).))))).	1616	1642	0.8461538461538461	-24.3	19	26	9	3UTR		0	0
hsa-miR-150-5p	NM_001287594	CLIC1	(((((((.(((((((.((....&)).))))))).......))))))).	970	995	0.8461538461538461	-18.6	16	25	7	3UTR		0	0
hsa-miR-150-5p	NM_001287801	TBCE	.(((((((.((((..((((((.&)))))))))).))))))).	3559	3578	0.8461538461538461	-23.6	17	19	10	3UTR		0	0
hsa-miR-150-5p	NM_001287802	TBCE	.(((((((.((((..((((((.&)))))))))).))))))).	3377	3396	0.8461538461538461	-23.6	17	19	10	3UTR		0	0
hsa-miR-150-5p	NM_001287821	ZWILCH	..(((((((((((...((((((&)))))))))))...................)))))).	2496	2533	0.8461538461538461	-18.0	17	37	11	3UTR		0	0
hsa-miR-150-5p	NM_001287822	ZWILCH	....((((((.(((((((((..&))))))))).)))))).	3182	3199	0.8461538461538461	-19.8	15	17	9	3UTR		0	0
hsa-miR-150-5p	NM_001287823	ZWILCH	..(((((((((((...((((((&)))))))))))...................)))))).	2349	2386	0.8461538461538461	-18.0	17	37	11	3UTR		0	0
hsa-miR-150-5p	NM_001288564	TMEM9	((((((((((((.(..((((..&))))..)...))))))...)))))).	868	894	0.8461538461538461	-21.5	17	26	6	3UTR		0	0
hsa-miR-150-5p	NM_001288570	TMEM9	((((((((((((.(..((((..&))))..)...))))))...)))))).	838	864	0.8461538461538461	-21.5	17	26	6	3UTR		0	0
hsa-miR-150-5p	NM_001288623	ICA1L	(((((((((((.(((.(((((.&)))))))).)).)........................)))))))).	3973	4019	0.8461538461538461	-19.7	19	46	8	3UTR	MIRT662388	0	1
hsa-miR-150-5p	NM_001288656	UBN1	((((((.(((..((..((((((&.))))))..)).))))))))).	3629	3661	0.8461538461538461	-23.3	17	22	9	3UTR		0	0
hsa-miR-150-5p	NM_001288665	HCFC1R1	((((((..(((.(((.(((.(.&).)))..))).)))..)))))).	852	875	0.8461538461538461	-22.0	16	23	6	3UTR		0	0
hsa-miR-150-5p	NM_001288667	HCFC1R1	.((((((.(((((.((((((..&.))))..)).))))).)))))).	893	934	0.8461538461538461	-25.0	17	23	6	3UTR		0	0
hsa-miR-150-5p	NM_001288719	STAT5A	..((((..(((((((.(((.(.&).))))))))))....)))).	3259	3280	0.8461538461538461	-20.4	15	21	10	3UTR		0	0
hsa-miR-150-5p	NM_001288720	STAT5A	..((((..(((((((.(((.(.&).))))))))))....)))).	3256	3277	0.8461538461538461	-20.4	15	21	10	3UTR		0	0
hsa-miR-150-5p	NM_001288725	ELP4	((((((..(((((((((.((.(&.).)).)))))).)))..)))))).	6320	6372	0.8461538461538461	-24.6	18	25	6	3UTR		0	0
hsa-miR-150-5p	NM_001288726	ELP4	((((((..(((((((((.((.(&.).)).)))))).)))..)))))).	6606	6658	0.8461538461538461	-24.6	18	25	6	3UTR		0	0
hsa-miR-150-5p	NM_001288729	DAPK1	((((((...(((((..((((..&)))))))))....)))))).	5148	5168	0.8461538461538461	-19.5	15	20	9	3UTR		0	0
hsa-miR-150-5p	NM_001288730	DAPK1	((((((...(((((..((((..&)))))))))....)))))).	5132	5152	0.8461538461538461	-19.5	15	20	9	3UTR		0	0
hsa-miR-150-5p	NM_001288731	DAPK1	((((((...(((((..((((..&)))))))))....)))))).	5168	5188	0.8461538461538461	-19.5	15	20	9	3UTR		0	0
hsa-miR-150-5p	NM_001288744	CMTM5	(((((((((((((.(.......&).))))).......)))))))).	723	746	0.8461538461538461	-17.6	14	23	8	3UTR		0	0
hsa-miR-150-5p	NM_001288745	CMTM5	(((((((((((((.(.......&).))))).......)))))))).	630	653	0.8461538461538461	-17.6	14	23	8	3UTR		0	0
hsa-miR-150-5p	NM_001288746	CMTM5	(((((((((((((.(.......&).))))).......)))))))).	1077	1100	0.8461538461538461	-17.6	14	23	8	3UTR		0	0
hsa-miR-150-5p	NM_001288747	DKC1	((((((..((((((((((.((.&)).))))....................)))))).)))))).	1507	1548	0.8461538461538461	-19.5	18	41	6	3UTR		0	1
hsa-miR-150-5p	NM_001288767	ARMC5	(((((...((((((..(((((.&))))))))))).))))).	3249	3267	0.8461538461538461	-21.7	16	18	11	3UTR		0	0
hsa-miR-150-5p	NM_001288769	PDE1B	((((((.(((((((..((....&.))..))))))).....)))))).	2521	2553	0.8461538461538461	-23.9	15	24	7	3UTR		0	0
hsa-miR-150-5p	NM_001288805	ZNF707	(((((((((((.((((((((..&))))....))))...)).))))))))).	2677	2705	0.8461538461538461	-24.1	19	28	9	3UTR		0	0
hsa-miR-150-5p	NM_001288834	C19orf44	...(((.(((((....((((((&))))))..))))).))).	2238	2256	0.8461538461538461	-20.8	14	18	6	3UTR		0	0
hsa-miR-150-5p	NM_001288834	C19orf44	..(((((((((.((((((.((.&)).)))))))))))........................)))).	2294	2337	0.8461538461538461	-20.1	17	43	11	3UTR		0	0
hsa-miR-150-5p	NM_001289	CLIC2	.((((..((((((.((((((..&)))))).)))))))))).	1895	1913	0.8461538461538461	-22.9	16	18	10	3UTR		0	0
hsa-miR-150-5p	NM_001289053	PIGG	..((((..(((((((.((((..&)))))))))))......)))).	2426	2448	0.8461538461538461	-22.0	15	22	11	3UTR		1	0
hsa-miR-150-5p	NM_001289057	PIGG	..((((..(((((((.((((..&)))))))))))......)))).	1886	1908	0.8461538461538461	-22.0	15	22	11	3UTR		1	0
hsa-miR-150-5p	NM_001289082	CD300LF	...((((((((((((((((((.&))))))))............................))....)))))))).	1089	1140	0.8461538461538461	-20.4	18	51	8	3UTR		0	0
hsa-miR-150-5p	NM_001289139	C14orf132	(((((((.((((.((.((((((&))))))...))..)))).))))))).	1051	1077	0.8461538461538461	-23.0	19	26	7	3UTR		0	0
hsa-miR-150-5p	NM_001289155	MPI	(((((((..(((((((((.(((&))).)))))...))))..))))))).	1736	1762	0.8461538461538461	-24.6	19	26	7	3UTR		0	0
hsa-miR-150-5p	NM_001289156	MPI	(((((((..(((((((((.(((&))).)))))...))))..))))))).	1817	1843	0.8461538461538461	-24.6	19	26	7	3UTR		0	0
hsa-miR-150-5p	NM_001289157	MPI	(((((((..(((((((((.(((&))).)))))...))))..))))))).	1762	1788	0.8461538461538461	-24.6	19	26	7	3UTR		0	0
hsa-miR-150-5p	NM_001289161	MICB	.((((((((((.((((......&)))))))))).)))).	1640	1656	0.8461538461538461	-18.5	14	16	10	3UTR		0	0
hsa-miR-150-5p	NM_001289905	IL17RA	((((((.(((((..((((....&)))).))))).)))))).	3845	3863	0.8461538461538461	-23.9	15	18	6	3UTR		0	0
hsa-miR-150-5p	NM_001289993	FLACC1	((((..(((((((...((((..&))))))))))).....)))).	1412	1433	0.8461538461538461	-16.0	15	21	11	3UTR		0	1
hsa-miR-150-5p	NM_001289997	THPO	.((((((..((((((((((((.&)))).....))))))))......)))))).	1749	1779	0.8461538461538461	-19.0	18	30	8	3UTR		0	0
hsa-miR-150-5p	NM_001290048	ATL3	....((((((((.(((((((((&)))))....)))).)).)))))).	5593	5617	0.8461538461538461	-18.2	17	24	6	3UTR		0	0
hsa-miR-150-5p	NM_001290095	TMEM114	((((((..((((((..((((((&))))))..)...)))))..)))))).	541	567	0.8461538461538461	-28.3	18	26	6	3UTR		0	0
hsa-miR-150-5p	NM_001290131	PHF12	((((((((((((...((((((.&)))).)).............)))))))))))).	4287	4320	0.8461538461538461	-25.1	18	33	12	3UTR	MIRT535305	0	0
hsa-miR-150-5p	NM_001290194	MYADM	..((((.((((((.((((....&.)))).)))))).)))).	2634	2671	0.8461538461538461	-24.9	14	18	6	3UTR		0	0
hsa-miR-150-5p	NM_001290202	SEZ6	.(((((..((((((((((((((&))))).))......)))))))..))))).	3820	3849	0.8461538461538461	-23.9	19	29	7	3UTR		0	0
hsa-miR-150-5p	NM_001290264	SLC35E2B	...(((.(((.((((((((((.&))))).))))).)))))).	4277	4296	0.8461538461538461	-20.6	16	19	6	3UTR		0	0
hsa-miR-150-5p	NM_001290265	CERS1	((((((..(((((((((((((.&.))))))).))).)))....)))))).	1297	1330	0.8461538461538461	-26.9	19	27	7	3UTR		0	0
hsa-miR-150-5p	NM_001291085	ADGRA1	..((((((.(((((..((.(((&))).))..))))).)))))).	2287	2308	0.8461538461538461	-21.7	16	21	6	3UTR		0	0
hsa-miR-150-5p	NM_001291368	ZNF534	....(((((((((((((((((.&)))))))).................))))....))))).	986	1025	0.8461538461538461	-17.1	17	39	8	3UTR		0	0
hsa-miR-150-5p	NM_001291369	ZNF534	....(((((((((((((((((.&)))))))).................))))....))))).	857	896	0.8461538461538461	-17.1	17	39	8	3UTR		0	0
hsa-miR-150-5p	NM_001291411	SON	(((((((.((((((((((((..&)))))))))).)).))))))).	6800	6822	0.8461538461538461	-21.9	19	22	10	3UTR		0	0
hsa-miR-150-5p	NM_001291488	ZNF285	(((((((((..(((((((.((.&)).))))))).))))..))))).	3927	3950	0.8461538461538461	-19.3	18	23	7	3UTR		0	0
hsa-miR-150-5p	NM_001291587	TMEM106A	((((((...((.((((((....&)).)))).))...)))))).	2902	2922	0.8461538461538461	-19.2	14	20	6	3UTR		0	0
hsa-miR-150-5p	NM_001291726	PGAP3	.(.((((.(((((((((((...&.)).))))))))).)))).).	1649	1682	0.8461538461538461	-23.2	16	21	9	3UTR		0	0
hsa-miR-150-5p	NM_001291825	GRAP2	((((((..(((((((((((...&))))))))).))..............)))))).	3166	3199	0.8461538461538461	-23.5	17	33	9	3UTR		0	0
hsa-miR-150-5p	NM_001291837	IKZF1	(((((((.((((.((.((....&)))).))))..))))))).	6022	6041	0.8461538461538461	-21.9	15	19	7	3UTR		0	0
hsa-miR-150-5p	NM_001291838	IKZF1	(((((((.((((.((.((....&)))).))))..))))))).	5887	5906	0.8461538461538461	-21.9	15	19	7	3UTR		0	0
hsa-miR-150-5p	NM_001291841	IKZF1	(((((((.((((.((.((....&)))).))))..))))))).	5512	5531	0.8461538461538461	-21.9	15	19	7	3UTR		0	0
hsa-miR-150-5p	NM_001291843	IKZF1	(((((((.((((.((.((....&)))).))))..))))))).	5386	5405	0.8461538461538461	-21.9	15	19	7	3UTR		0	0
hsa-miR-150-5p	NM_001291861	IGF2	((((((..(((..((.(((.((&)).)))..)).)))..)))))).	2854	2877	0.8461538461538461	-23.4	16	23	6	3UTR	MIRT005739	0	0
hsa-miR-150-5p	NM_001291867	NHS	((((((.((((((.((((....&.)))).)))))).........)))))).	7514	7547	0.8461538461538461	-23.6	16	28	6	3UTR		0	0
hsa-miR-150-5p	NM_001291868	NHS	((((((.((((((.((((....&.)))).)))))).........)))))).	6429	6462	0.8461538461538461	-23.6	16	28	6	3UTR		0	0
hsa-miR-150-5p	NM_001291880	WNT2B	(((((((((((((.(((((((.&))))))............).)))).))))...))))).	2199	2237	0.8461538461538461	-20.1	20	38	6	3UTR		1	0
hsa-miR-150-5p	NM_001291931	TSNARE1	(((((((.((((.(((((((((&)))).))))).....)))).))))).)).	2127	2156	0.8461538461538461	-22.2	20	29	5	3UTR		0	0
hsa-miR-150-5p	NM_001291932	SEC14L2	(((((.(((((((.(((((((.&))))))).)))))))...............))))).	4036	4072	0.8461538461538461	-26.9	19	36	7	3UTR		0	0
hsa-miR-150-5p	NM_001291932	SEC14L2	..(((((.((((((((((.((.&)).))))...)))))).))))).	3106	3129	0.8461538461538461	-22.7	17	23	6	3UTR		0	0
hsa-miR-150-5p	NM_001291951	GUCY1B1	.(((((((((((((((.((((.&)))).)))).......)))......)))))))).	2820	2854	0.8461538461538461	-19.4	19	34	8	3UTR		0	0
hsa-miR-150-5p	NM_001291952	GUCY1B1	.(((((((((((((((.((((.&)))).)))).......)))......)))))))).	2906	2940	0.8461538461538461	-19.4	19	34	8	3UTR		0	0
hsa-miR-150-5p	NM_001291953	GUCY1B1	.(((((((((((((((.((((.&)))).)))).......)))......)))))))).	3069	3103	0.8461538461538461	-19.4	19	34	8	3UTR		0	0
hsa-miR-150-5p	NM_001291954	GUCY1B1	.(((((((((((((((.((((.&)))).)))).......)))......)))))))).	2655	2689	0.8461538461538461	-19.4	19	34	8	3UTR		0	0
hsa-miR-150-5p	NM_001291955	GUCY1B1	.(((((((((((((((.((((.&)))).)))).......)))......)))))))).	2680	2714	0.8461538461538461	-19.4	19	34	8	3UTR		0	0
hsa-miR-150-5p	NM_001291956	CDH18	....((.(((((((((((((((&)))))))...........)))))))))).	3568	3597	0.8461538461538461	-20.4	17	29	10	3UTR		0	0
hsa-miR-150-5p	NM_001291970	POLH	..((((((((...(((((((..&))))))).))).))))).	2109	2127	0.8461538461538461	-21.4	15	18	7	3UTR		0	1
hsa-miR-150-5p	NM_001292008	SSR1	(((((((((((((((.(((((.&)))))))))))....))..........................))))))).	6915	6966	0.8461538461538461	-20.5	20	51	11	3UTR		0	1
hsa-miR-150-5p	NM_001292039	MAPK4	(((.((((((((.....((((.&))))....)))))))).))).	1467	1488	0.8461538461538461	-20.5	15	21	8	3UTR		0	0
hsa-miR-150-5p	NM_001292040	MAPK4	(((.((((((((.....((((.&))))....)))))))).))).	2507	2528	0.8461538461538461	-20.5	15	21	8	3UTR		0	0
hsa-miR-150-5p	NM_001292048	RAB5A	((((((.(((((((.(((.(((&.)))..)))))))))).)))).)).	1653	1683	0.8461538461538461	-23.1	19	25	10	3UTR		0	0
hsa-miR-150-5p	NM_001293640	WASHC4	...(((.(((((...(((((((&))))))).)))))..))).	4874	4893	0.8461538461538461	-19.8	15	19	7	3UTR		0	0
hsa-miR-150-5p	NM_001294	CLPTM1	..((((.((((((((.((((..&)))))))))))))))).	2317	2334	0.8461538461538461	-21.6	16	17	16	3UTR		0	0
hsa-miR-150-5p	NM_001294328	PABPN1L	((((((..((((((..((((.(&).))))....))))))..)))))).	2318	2343	0.8461538461538461	-23.8	17	25	6	3UTR		0	0
hsa-miR-150-5p	NM_001297417	SLC45A2	..((((((((((((..((....&))...)))))......))))))).	879	903	0.8461538461538461	-15.8	14	24	7	3UTR		0	0
hsa-miR-150-5p	NM_001297442	PDE4B	..(((((.(((((((.((....&)).)))))))....))))).	3142	3162	0.8461538461538461	-20.5	14	20	7	3UTR		0	0
hsa-miR-150-5p	NM_001297553	CHD4	.(((((..(((((...((((((&))))))..)))))..))))).	5935	5956	0.8461538461538461	-28.4	16	21	6	3UTR		0	0
hsa-miR-150-5p	NM_001297570	IL31RA	....((((.((((((.((((((&)))))))))))).)))).	2138	2156	0.8461538461538461	-21.3	16	18	12	3UTR		0	0
hsa-miR-150-5p	NM_001297571	GNB3	(((((((((((.(((.(((.((&)).)))...))).))).........)))))))).	1286	1320	0.8461538461538461	-21.8	19	34	8	3UTR		0	0
hsa-miR-150-5p	NM_001297571	GNB3	...((.(((((((((((((.(.&).)))))))))).))).)).	1516	1536	0.8461538461538461	-19.3	16	20	10	3UTR		0	0
hsa-miR-150-5p	NM_001297576	PEA15	((((((..((((((..((....&))..))))))....)))))).	1051	1072	0.8461538461538461	-24.3	14	21	6	3UTR		0	1
hsa-miR-150-5p	NM_001297578	PEA15	((((((..((((((..((....&))..))))))....)))))).	678	699	0.8461538461538461	-24.3	14	21	6	3UTR		0	1
hsa-miR-150-5p	NM_001297590	POLR1G	((((((..(((..((.((((..&))))))))).)))))).	1816	1833	0.8461538461538461	-18.6	15	17	9	3UTR		0	0
hsa-miR-150-5p	NM_001297600	HSPBP1	((.(((((((((((.(((.(((&))).))).))))))..))))))).	1649	1673	0.8461538461538461	-22.7	19	24	7	3UTR		0	0
hsa-miR-150-5p	NM_001297623	ZNF461	.((((((((((((...((((..&))))...))))).))).)))).	3415	3437	0.8461538461538461	-20.3	16	22	5	3UTR		0	0
hsa-miR-150-5p	NM_001297652	DDR1	((((((.((((((...((((..&.))))..)))))).)))))).	2992	3032	0.8461538461538461	-25.2	16	21	6	3UTR		0	0
hsa-miR-150-5p	NM_001297653	DDR1	((((((.((((((...((((..&.))))..)))))).)))))).	3115	3155	0.8461538461538461	-25.2	16	21	6	3UTR		0	0
hsa-miR-150-5p	NM_001297654	DDR1	((((((.((((((...((((..&.))))..)))))).)))))).	3226	3266	0.8461538461538461	-25.2	16	21	6	3UTR		0	0
hsa-miR-150-5p	NM_001297666	TTC39A	...(((((((((..........&))))))))).	1377	1387	0.8461538461538461	-16.5	9	10	9	3UTR		0	0
hsa-miR-150-5p	NM_001297737	NSL1	(((((((.(((((...(((.((&)).)))))))).))))))).	5163	5183	0.8461538461538461	-24.9	17	20	8	3UTR		0	1
hsa-miR-150-5p	NM_001297744	TENT2	.....(((((((((((((((((&))).)))).))).))))))).	4261	4282	0.8461538461538461	-18.5	17	21	7	3UTR		0	0
hsa-miR-150-5p	NM_001297745	TENT2	.....(((((((((((((((((&))).)))).))).))))))).	4419	4440	0.8461538461538461	-18.5	17	21	7	3UTR		0	0
hsa-miR-150-5p	NM_001297753	MAMSTR	((((((((((...((((((((.&.)).)))))))))))))))).	1329	1371	0.8461538461538461	-23.8	18	21	16	3UTR		0	0
hsa-miR-150-5p	NM_001297760	ETNK2	((((((.((((.(((.((((..&.))))))))))))))))).	1538	1561	0.8461538461538461	-24.3	17	19	17	3UTR		0	0
hsa-miR-150-5p	NM_001299	CNN1	((((((((((((((..(((((.&.))))))))))).....)))))))).	1096	1148	0.8461538461538461	-24.6	19	26	11	3UTR		0	0
hsa-miR-150-5p	NM_001300730	CLEC12A	(((((((....(((((((....&.)).)))))))))))).	1119	1150	0.8461538461538461	-16.7	14	17	12	3UTR		0	0
hsa-miR-150-5p	NM_001300752	TRIM36	((((((.(((....(((((((.&)))))))...................))).)))))).	2500	2537	0.8461538461538461	-18.5	16	37	7	3UTR		0	0
hsa-miR-150-5p	NM_001300754	SLC9B2	.(((((.(((((((........&.))))))).).)))).	3957	3985	0.8461538461538461	-17.6	12	16	7	3UTR		0	0
hsa-miR-150-5p	NM_001300764	TSEN15	(((((...(((((((((((((.&)))))).)))).)))...))))).	1822	1846	0.8461538461538461	-20.7	18	24	6	3UTR		0	0
hsa-miR-150-5p	NM_001300765	LETMD1	...((((.(((((((.((....&)).)))))))...)))).	857	875	0.8461538461538461	-19.4	13	18	7	3UTR		1	0
hsa-miR-150-5p	NM_001300766	TSEN15	(((((...(((((((((((((.&)))))).)))).)))...))))).	1706	1730	0.8461538461538461	-20.7	18	24	6	3UTR		0	0
hsa-miR-150-5p	NM_001300773	SYT7	.((((((.(((((.((((....&)))).))))).)))))).	4979	4997	0.8461538461538461	-23.1	15	18	6	3UTR		0	0
hsa-miR-150-5p	NM_001300795	UBE2D3	((((((..(((...(((((((.&)))).....)))....)))..)))))).	3425	3453	0.8461538461538461	-20.5	16	28	6	3UTR		0	0
hsa-miR-150-5p	NM_001300800	NAA40	(((((...(((((((.(((((.&))))).)))))))..))))).	2133	2154	0.8461538461538461	-26.3	17	21	7	3UTR		0	0
hsa-miR-150-5p	NM_001300801	PITPNM2	..(((((((((..(..((((..&))))..).)).))))))).	5906	5925	0.8461538461538461	-21.2	14	19	7	3UTR		0	1
hsa-miR-150-5p	NM_001300802	RPS6KA4	.(((((((((((....(((((.&)))))....))))..))))))).	2994	3017	0.8461538461538461	-24.0	16	23	7	3UTR		0	0
hsa-miR-150-5p	NM_001300808	BATF2	(((((((((((..((.(((((.&)))).).)).)).)))))).))).	1360	1384	0.8461538461538461	-19.4	18	24	6	3UTR		0	0
hsa-miR-150-5p	NM_001300821	EIF4B	((((((..((((((((((((..&.)))))...)))..))))..)))))).	2201	2248	0.8461538461538461	-24.9	18	27	6	3UTR		1	1
hsa-miR-150-5p	NM_001300851	RC3H1	..((((((.(..((((((((((&)))))))))).....).)))))).	9968	9992	0.8461538461538461	-20.3	17	24	10	3UTR		1	1
hsa-miR-150-5p	NM_001300853	CDKL3	((((.(((((((((((((((((&))))))).............))))))).......)))..)))).	1691	1735	0.8461538461538461	-20.4	21	44	7	3UTR		0	0
hsa-miR-150-5p	NM_001300865	RANBP3	..((((((((((((((((.(((&)))..))).)))))).))))))).	2294	2318	0.8461538461538461	-21.3	19	24	7	3UTR		0	0
hsa-miR-150-5p	NM_001300867	MIA3	((((((((((((((........&.))))))))..................)))))).	3517	3585	0.8461538461538461	-18.6	14	34	8	3UTR		0	0
hsa-miR-150-5p	NM_001300885	ZNF562	.(((((..(((((.........&)))))..))))).	4586	4599	0.8461538461538461	-17.8	10	13	5	3UTR		0	0
hsa-miR-150-5p	NM_001300891	PRAMEF27	((((((((..(((((.((.((.&)).)).)))))..)))))))).	1761	1783	0.8461538461538461	-21.4	17	22	8	3UTR		0	0
hsa-miR-150-5p	NM_001300905	BAZ2A	((((((..(((((...(((((.&)))))...)))))..)))))).	6700	6722	0.8461538461538461	-26.9	16	22	6	3UTR		0	0
hsa-miR-150-5p	NM_001300905	BAZ2A	(((((((.((((((((((((..&))))))))))............................)).))))))).	7921	7970	0.8461538461538461	-24.0	19	49	10	3UTR		0	0
hsa-miR-150-5p	NM_001300983	DLG2	(((((((.((..(((..((((.&))))..)))..)).))))))).	7353	7375	0.8461538461538461	-21.3	16	22	7	3UTR		0	0
hsa-miR-150-5p	NM_001300985	PTBP2	..(((((((((((...((((..&))))....)))).....))))))).	10554	10579	0.8461538461538461	-19.1	15	25	7	3UTR		1	0
hsa-miR-150-5p	NM_001300986	PTBP2	..(((((((((((...((((..&))))....)))).....))))))).	10563	10588	0.8461538461538461	-19.1	15	25	7	3UTR		1	0
hsa-miR-150-5p	NM_001300989	PTBP2	..(((((((((((...((((..&))))....)))).....))))))).	10539	10564	0.8461538461538461	-19.1	15	25	7	3UTR		1	0
hsa-miR-150-5p	NM_001301007	AMOTL1	((((((.((((.(((.(((...&)))))).)))).)))))).	4924	4943	0.8461538461538461	-25.1	16	19	6	3UTR		0	1
hsa-miR-150-5p	NM_001301007	AMOTL1	((((((..(((((...(((((.&))))).)))))..)))).)).	4639	4660	0.8461538461538461	-21.8	16	21	5	3UTR		0	1
hsa-miR-150-5p	NM_001301016	HNRNPUL1	(((((((((((((.((((((..&)))))).).........................)).)))))))))).	3372	3419	0.8461538461538461	-22.8	19	47	10	3UTR		0	0
hsa-miR-150-5p	NM_001301022	NUDT4	((((((..(((((...(((((.&)))))..)))))...)))))).	6761	6783	0.8461538461538461	-26.2	16	22	6	3UTR		0	0
hsa-miR-150-5p	NM_001301023	NUDT4	((((((..(((((...(((((.&)))))..)))))...)))))).	6758	6780	0.8461538461538461	-26.2	16	22	6	3UTR		0	0
hsa-miR-150-5p	NM_001301024	NUDT4	((((((..(((((...(((((.&)))))..)))))...)))))).	6661	6683	0.8461538461538461	-26.2	16	22	6	3UTR		0	0
hsa-miR-150-5p	NM_001301035	ERF	((((((..(((((.(((((.(.&).)))))..)))))..)))))).	1960	1983	0.8461538461538461	-25.3	17	23	6	3UTR		0	0
hsa-miR-150-5p	NM_001301043	CADM1	((((((..((((....((....&)).....))))..)))))).	2368	2388	0.8461538461538461	-20.4	12	20	6	3UTR		0	0
hsa-miR-150-5p	NM_001301044	CADM1	((((((..((((....((....&)).....))))..)))))).	2314	2334	0.8461538461538461	-20.4	12	20	6	3UTR		0	0
hsa-miR-150-5p	NM_001301045	CADM1	((((((..((((....((....&)).....))))..)))))).	2284	2304	0.8461538461538461	-20.4	12	20	6	3UTR		0	0
hsa-miR-150-5p	NM_001301063	NDST1	(((((((.((((...(((((..&))))))))).))))))).	3195	3213	0.8461538461538461	-24.5	16	18	9	3UTR		0	0
hsa-miR-150-5p	NM_001301097	KIRREL3	((((((.((((.(.((((..((&))..)))).).)))).)))))).	2852	2875	0.8461538461538461	-25.1	17	23	6	3UTR		0	0
hsa-miR-150-5p	NM_001301130	POLR2F	((((((..(((((((.((.((.&.)).)).)))))))..)))))).	700	744	0.8461538461538461	-26.5	17	23	7	3UTR		0	0
hsa-miR-150-5p	NM_001301131	POLR2F	((((((..(((((((.((.((.&.)).)).)))))))..)))))).	541	585	0.8461538461538461	-26.5	17	23	7	3UTR		0	0
hsa-miR-150-5p	NM_001301171	SHF	.(((((..(((((((..((((.&))))))))))).))))).	1576	1594	0.8461538461538461	-21.4	16	18	11	3UTR		0	0
hsa-miR-150-5p	NM_001301212	TRPM7	((((((.(((((((...(((((&)))))..))))))).)))))).	7134	7156	0.8461538461538461	-21.2	18	22	7	3UTR		0	1
hsa-miR-150-5p	NM_001301214	TPCN1	(((((..((((((((.((((..&))))..))))))))..))))).	4231	4253	0.8461538461538461	-23.2	17	22	8	3UTR		0	0
hsa-miR-150-5p	NM_001301409	GANC	..(((((((((.((((((((((&.)).))))))..)).))).)))))).	2150	2196	0.8461538461538461	-21.8	19	26	6	3UTR		0	0
hsa-miR-150-5p	NM_001301716	CCR7	.((((((.(((((((((((.(.&.).)).)))))))))...)))))).	1761	1808	0.8461538461538461	-26.8	18	25	9	3UTR		0	0
hsa-miR-150-5p	NM_001301746	TMEM98	.....((.((((((((((((..&)))))))))))).)).	2326	2342	0.8461538461538461	-20.8	14	16	12	3UTR		0	0
hsa-miR-150-5p	NM_001301746	TMEM98	(((((..((((.(((.(((((.&))))).))).)).))..))))).	2580	2603	0.8461538461538461	-20.5	17	23	5	3UTR		0	0
hsa-miR-150-5p	NM_001301780	ZNF202	(((((((((((.((((((.(((&)))..)))))))))))...........)))))).	3560	3594	0.8461538461538461	-23.3	20	34	11	3UTR		0	0
hsa-miR-150-5p	NM_001301871	MTRF1L	(((((((..((..((((((((.&.)).)))))).....))..))))))).	2638	2680	0.8461538461538461	-22.7	17	27	7	3UTR		0	0
hsa-miR-150-5p	NM_001301875	CCL28	(((((((..((((((.((((((&))).)))...)).))))))))))).	793	818	0.8461538461538461	-19.4	19	25	11	3UTR		0	0
hsa-miR-150-5p	NM_001302378	RBSN	(((((..((((((((((.((..&)).))))))))))..))))).	4958	4979	0.8461538461538461	-23.5	17	21	10	3UTR		0	0
hsa-miR-150-5p	NM_001302489	ACP2	(((((((((((((((.(((((.&))))).)))))..))..............)))))))).	1884	1922	0.8461538461538461	-22.1	20	38	8	3UTR		0	0
hsa-miR-150-5p	NM_001302490	ACP2	(((((((((((((((.(((((.&))))).)))))..))..............)))))))).	1783	1821	0.8461538461538461	-22.1	20	38	8	3UTR		0	0
hsa-miR-150-5p	NM_001302491	ACP2	(((((((((((((((.(((((.&))))).)))))..))..............)))))))).	1690	1728	0.8461538461538461	-22.1	20	38	8	3UTR		0	0
hsa-miR-150-5p	NM_001302545	AAMP	.(((((..(((.(((((((((.&))))))).....)).))).................))))).	1614	1655	0.8461538461538461	-20.1	17	41	7	3UTR		0	0
hsa-miR-150-5p	NM_001302545	AAMP	((((((..(((((.((((((..&)))))).)........))))..))).))).	1561	1591	0.8461538461538461	-19.7	17	30	6	3UTR		0	0
hsa-miR-150-5p	NM_001302621	ACHE	((((((...((((((.((((((&))))))))))))...).))))).	2087	2110	0.8461538461538461	-24.5	18	23	12	3UTR		0	0
hsa-miR-150-5p	NM_001302835	LYRM1	((((((.(((((((((...(((&)))...))))))))).......)).)))).	1602	1632	0.8461538461538461	-18.9	18	30	9	3UTR		0	0
hsa-miR-150-5p	NM_001302836	LYRM1	((((((.(((((((((...(((&)))...))))))))).......)).)))).	1577	1607	0.8461538461538461	-18.9	18	30	9	3UTR		0	0
hsa-miR-150-5p	NM_001303020	CRHR1	(((((((((((((((.(((((.&))))))))........))))..)))))))).	2350	2381	0.8461538461538461	-23.1	20	31	8	3UTR		0	0
hsa-miR-150-5p	NM_001303107	PGAP4	((((((..(((((((.......&.)))))))....)))))).	4061	4104	0.8461538461538461	-22.2	13	19	7	3UTR		0	0
hsa-miR-150-5p	NM_001303465	TAZ	....(((.(((((((.(((((.&))))).)).))))).))).	1235	1254	0.8461538461538461	-20.7	15	19	5	3UTR		0	0
hsa-miR-150-5p	NM_001303470	MAP11	(((((((.(((((((..((((.&.))))))))))).))))))).	1581	1627	0.8461538461538461	-24.5	18	21	11	3UTR		0	0
hsa-miR-150-5p	NM_001303482	SMIM21	..((((..(((((((.......&))))))).)))).	2140	2153	0.8461538461538461	-17.0	11	13	7	3UTR		0	0
hsa-miR-150-5p	NM_001303504	PPP4C	...(((..(((.(((.(((((.&)))))))).)))..))).	1062	1080	0.8461538461538461	-21.9	14	18	8	3UTR		0	0
hsa-miR-150-5p	NM_001303504	PPP4C	..(((..(((((((((((....&)))))...))))))..))).	1107	1127	0.8461538461538461	-20.1	14	20	6	3UTR		0	0
hsa-miR-150-5p	NM_001303512	PDZD4	(((((((((((((...(((((.&)))))..)))).)))))).))).	3177	3200	0.8461538461538461	-24.9	18	23	6	3UTR		0	0
hsa-miR-150-5p	NM_001303514	PDZD4	(((((((((((((...(((((.&)))))..)))).)))))).))).	2832	2855	0.8461538461538461	-24.9	18	23	6	3UTR		0	0
hsa-miR-150-5p	NM_001303533	RAPGEFL1	..(((((.(((.((.(((((..&)))))))))).))))).	1988	2005	0.8461538461538461	-21.9	15	17	10	3UTR		0	0
hsa-miR-150-5p	NM_001303534	RAPGEFL1	..(((((.(((.((.(((((..&)))))))))).))))).	2150	2167	0.8461538461538461	-21.9	15	17	10	3UTR		0	0
hsa-miR-150-5p	NM_001303542	RAB11FIP4	(((((((((((((((((((((.&)))))))..))))))..)))))))).	6029	6055	0.8461538461538461	-29.1	21	26	8	3UTR		0	0
hsa-miR-150-5p	NM_001303618	CD226	(((((((((((((((((((.(.&).))))).)).........))))).......))))))).	2573	2612	0.8461538461538461	-20.7	20	39	7	3UTR		0	0
hsa-miR-150-5p	NM_001304271	ARMC7	..((((..(((((((.((((((&))))))))...)))))..)))).	1953	1976	0.8461538461538461	-24.6	17	23	8	3UTR		0	0
hsa-miR-150-5p	NM_001304284	USP6	((((((..((((((((((((((&)))))))).)))))).....................)))))).	7459	7502	0.8461538461538461	-24.9	20	43	8	3UTR		0	0
hsa-miR-150-5p	NM_001304335	ZNF773	(((((.(((((((((.(((...&)))..)))))))))................))))).	3448	3484	0.8461538461538461	-19.9	17	36	9	3UTR		0	0
hsa-miR-150-5p	NM_001304337	ZNF773	(((((.(((((((((.(((...&)))..)))))))))................))))).	3403	3439	0.8461538461538461	-19.9	17	36	9	3UTR		0	0
hsa-miR-150-5p	NM_001304346	ERMN	((((((..((((.(((((((.(&.).))))))).))))....)))))).	3345	3392	0.8461538461538461	-27.8	18	26	7	3UTR		0	0
hsa-miR-150-5p	NM_001304367	CNBD2	.(((((.((((((((((((((.&.)))))..))))))....))).))))).	2147	2183	0.8461538461538461	-23.5	19	28	6	3UTR		0	0
hsa-miR-150-5p	NM_001304428	GAPT	((((((..(((((((.((((((&)))))).))......)))))...............)))))).	1360	1402	0.8461538461538461	-21.8	19	42	6	3UTR		0	0
hsa-miR-150-5p	NM_001304533	NKAIN3	((((((((((((..(((((((.&)))))))))).))))............))))).	13222	13255	0.8461538461538461	-21.3	19	33	10	3UTR		0	0
hsa-miR-150-5p	NM_001304794	DUSP18	((((((((((((((..((((((&)))))).)))))).....))).)).))).	1451	1480	0.8461538461538461	-21.3	20	29	6	3UTR		0	0
hsa-miR-150-5p	NM_001304796	DUSP18	((((((((((((((..((((((&)))))).)))))).....))).)).))).	1174	1203	0.8461538461538461	-21.3	20	29	6	3UTR		0	0
hsa-miR-150-5p	NM_001304799	CIAO3	((((((.(((.((((((.(((.&)))..))))))..))))))))).	1932	1955	0.8461538461538461	-20.7	18	23	9	3UTR		0	0
hsa-miR-150-5p	NM_001304833	OGFOD2	((((((..(((((((.((((..&)))).............................)))))))..)))))).	1278	1327	0.8461538461538461	-23.4	17	49	7	3UTR		0	0
hsa-miR-150-5p	NM_001304834	OGFOD2	((((((..(((((((.((((..&)))).............................)))))))..)))))).	1686	1735	0.8461538461538461	-23.4	17	49	7	3UTR		0	0
hsa-miR-150-5p	NM_001304835	OGFOD2	((((((..(((((((.((((..&)))).............................)))))))..)))))).	1806	1855	0.8461538461538461	-23.4	17	49	7	3UTR		0	0
hsa-miR-150-5p	NM_001304836	OGFOD2	((((((..(((((((.((((..&)))).............................)))))))..)))))).	1575	1624	0.8461538461538461	-23.4	17	49	7	3UTR		0	0
hsa-miR-150-5p	NM_001304837	OGFOD2	((((((..(((((((.((((..&)))).............................)))))))..)))))).	1436	1485	0.8461538461538461	-23.4	17	49	7	3UTR		0	0
hsa-miR-150-5p	NM_001304838	OGFOD2	((((((..(((((((.((((..&)))).............................)))))))..)))))).	1493	1542	0.8461538461538461	-23.4	17	49	7	3UTR		0	0
hsa-miR-150-5p	NM_001304999	OXLD1	...((((.(((((.((((((((&)))))))))))).).)))).	640	660	0.8461538461538461	-20.6	17	20	12	3UTR		0	0
hsa-miR-150-5p	NM_001305225	GVQW3	((((((((((((...(((.((.&))..))))))))....))))))).	4423	4447	0.8461538461538461	-20.1	17	24	8	3UTR		0	0
hsa-miR-150-5p	NM_001305563	TXNL4A	((((((..(((((((((((.(.&.).))))))).))))............)))))).	1938	1977	0.8461538461538461	-24.0	18	34	7	3UTR		0	0
hsa-miR-150-5p	NM_001305581	LRMDA	(((((..((((((.(((.....&)))))))))..))))).	1741	1758	0.8461538461538461	-17.1	14	17	9	3UTR		0	0
hsa-miR-150-5p	NM_001306072	PRAMEF26	(((((((((((((((..((((.&.)))).....)))))))......)))))))).	1702	1747	0.8461538461538461	-23.2	19	32	8	3UTR		0	0
hsa-miR-150-5p	NM_001306161	RABL2A	(((((((.((((.((.(((((.&))))).)).)))).)))).))).	693	716	0.8461538461538461	-24.9	18	23	5	3UTR		0	0
hsa-miR-150-5p	NM_001306171	ADH4	.(((((..(((((((.((((((&)))))).)).....)))))..))))).	1813	1840	0.8461538461538461	-25.2	18	27	6	3UTR		0	0
hsa-miR-150-5p	NM_001306172	ADH4	.(((((..(((((((.((((((&)))))).)).....)))))..))))).	1805	1832	0.8461538461538461	-25.2	18	27	6	3UTR		0	0
hsa-miR-150-5p	NM_001306197	GPX8	..(((((((((((((.......&))))))))))...))).	2108	2125	0.8461538461538461	-17.9	13	17	10	3UTR		0	0
hsa-miR-150-5p	NM_001306198	GPX8	..(((((((((((((.......&))))))))))...))).	1999	2016	0.8461538461538461	-17.9	13	17	10	3UTR		0	0
hsa-miR-150-5p	NM_001306210	TGFBR1	...(((..(((((.((((..((&))..)))).)))))..))).	4516	4536	0.8461538461538461	-20.3	14	20	5	3UTR		0	1
hsa-miR-150-5p	NM_001307930	RASL12	..((((((.((((.((((....&.)))).)))).)))))).	2092	2133	0.8461538461538461	-22.1	14	18	6	3UTR		0	0
hsa-miR-150-5p	NM_001308020	PIK3C3	..(((((((((((.(((((((.&))))))).)))..).))))))).	5181	5204	0.8461538461538461	-22.0	18	23	7	3UTR		0	0
hsa-miR-150-5p	NM_001308043	CFLAR	((((((..((((.((.((((..&))))...)).))))...)))))).	1925	1949	0.8461538461538461	-21.2	16	24	6	3UTR		0	1
hsa-miR-150-5p	NM_001308044	RBM23	(((((((.((((((((.(((..&))).))))))))...))))))).	1787	1810	0.8461538461538461	-27.4	18	23	8	3UTR		0	0
hsa-miR-150-5p	NM_001308056	STARD4	..((((((((.((.(((.....&.))).))..)))))))).	4295	4322	0.8461538461538461	-16.4	13	18	8	3UTR		0	0
hsa-miR-150-5p	NM_001308096	GLYR1	((((((..((((....((((((&))))))....))))..)))))).	3313	3336	0.8461538461538461	-27.8	16	23	6	3UTR		0	0
hsa-miR-150-5p	NM_001308096	GLYR1	.((((((.((((((..((.(((&))).))..))))))..)))))).	1723	1746	0.8461538461538461	-24.5	17	23	6	3UTR		0	0
hsa-miR-150-5p	NM_001308114	NFYC	((((....((((((((((((((&))))))))))...............))))...)))).	1506	1543	0.8461538461538461	-23.1	18	37	10	3UTR		0	0
hsa-miR-150-5p	NM_001308115	NFYC	((((....((((((((((((((&))))))))))...............))))...)))).	1700	1737	0.8461538461538461	-23.1	18	37	10	3UTR		0	0
hsa-miR-150-5p	NM_001308133	FANCM	((((.((((((.....(((...&)))..)))))).)))).	6620	6637	0.8461538461538461	-17.5	13	17	6	3UTR		0	0
hsa-miR-150-5p	NM_001308142	MRTFB	...((((..(((((..((((((&))))))..)))))...)))).	4293	4314	0.8461538461538461	-20.3	15	21	6	3UTR		0	0
hsa-miR-150-5p	NM_001308164	GFM1	((((((.((((((((.((((((&)))))).)).............)))))).......)))))).	5368	5410	0.8461538461538461	-23.3	20	42	6	3UTR		0	0
hsa-miR-150-5p	NM_001308177	NEURL1B	..(((((((((.....((((..&)))).....))))))))).	5731	5750	0.8461538461538461	-24.4	13	19	9	3UTR		0	0
hsa-miR-150-5p	NM_001308177	NEURL1B	((((((..(((((...(((((.&))))).........................)))))..)))))).	1573	1617	0.8461538461538461	-24.0	16	44	6	3UTR		0	0
hsa-miR-150-5p	NM_001308178	NEURL1B	..(((((((((.....((((..&)))).....))))))))).	5557	5576	0.8461538461538461	-24.4	13	19	9	3UTR		0	0
hsa-miR-150-5p	NM_001308178	NEURL1B	((((((..(((((...(((((.&))))).........................)))))..)))))).	1399	1443	0.8461538461538461	-24.0	16	44	6	3UTR		0	0
hsa-miR-150-5p	NM_001308235	DOK3	..((((..((((((((((.((.&))..)))))))).))..)))).	2202	2224	0.8461538461538461	-22.1	16	22	8	3UTR		0	0
hsa-miR-150-5p	NM_001308244	MAPK9	((((((((((((((.(((((..&.)))))))).)))).......))))))).	707	764	0.8461538461538461	-25.0	19	29	8	3UTR		0	0
hsa-miR-150-5p	NM_001308269	ZNF121	(((((..((.((((((((((((&))))))))))).)...))..))))).	1525	1551	0.8461538461538461	-19.1	19	26	11	3UTR		0	0
hsa-miR-150-5p	NM_001308287	PTPN2	(((((..(((..(((.(((((.&)))))))).)))))))).	2860	2878	0.8461538461538461	-18.0	16	18	8	3UTR		0	0
hsa-miR-150-5p	NM_001308293	SH2B1	((((((..(((((((((((...&)))))))))....))...)))))).	2923	2948	0.8461538461538461	-23.3	17	25	9	3UTR		0	0
hsa-miR-150-5p	NM_001308295	NMT2	((((..(((((.(((.((((((&)))))).)))))))).)))).	4374	4395	0.8461538461538461	-22.8	18	21	8	3UTR		0	1
hsa-miR-150-5p	NM_001308325	AKTIP	......(((((((((((((.(.&).))).)))))))))).	2321	2338	0.8461538461538461	-16.8	14	17	10	3UTR		0	0
hsa-miR-150-5p	NM_001308341	CNN1	((((((((((((((..(((((.&.))))))))))).....)))))))).	1371	1423	0.8461538461538461	-24.6	19	26	11	3UTR		0	0
hsa-miR-150-5p	NM_001308342	CNN1	((((((((((((((..(((((.&.))))))))))).....)))))))).	1362	1414	0.8461538461538461	-24.6	19	26	11	3UTR		0	0
hsa-miR-150-5p	NM_001308390	DLGAP1	...(((((((((((((((((..&))))))))).)).)))))).	4722	4742	0.8461538461538461	-22.2	17	20	9	3UTR		0	0
hsa-miR-150-5p	NM_001308418	GIPR	((((((.((((.....(((((.&)))))....)))).)))))).	2600	2621	0.8461538461538461	-22.0	15	21	6	3UTR		0	0
hsa-miR-150-5p	NM_001308426	NME6	.((((((((((((((..((((.&))))..)))))............))))))))).	2415	2448	0.8461538461538461	-23.2	18	33	9	3UTR	MIRT526618	0	1
hsa-miR-150-5p	NM_001308428	NME6	.((((((((((((((..((((.&))))..)))))............))))))))).	2489	2522	0.8461538461538461	-23.2	18	33	9	3UTR	MIRT526618	0	1
hsa-miR-150-5p	NM_001308434	NME6	.((((((((((((((..((((.&))))..)))))............))))))))).	2318	2351	0.8461538461538461	-23.2	18	33	9	3UTR	MIRT526618	0	1
hsa-miR-150-5p	NM_001308434	NME6	(((((..((((((...(((((.&)))))...))).)))...))))).	1498	1522	0.8461538461538461	-21.2	16	24	5	3UTR	MIRT526618	0	1
hsa-miR-150-5p	NM_001308435	NME6	.((((((((((((((..((((.&))))..)))))............))))))))).	2214	2247	0.8461538461538461	-23.2	18	33	9	3UTR	MIRT526618	0	1
hsa-miR-150-5p	NM_001308471	CYSLTR2	(((((((((((((((.(((...&)))))))))))......................))))))).	4354	4395	0.8461538461538461	-23.6	18	41	11	3UTR		0	0
hsa-miR-150-5p	NM_001309842	GNAS	((((((..(((((.(..(((..&)))).)))))..)))))).	682	701	0.8461538461538461	-20.0	15	19	6	3UTR		0	0
hsa-miR-150-5p	NM_001310	CREBL2	.((((((((((..(..(((((.&)))))..)..........))..)))))))).	2392	2423	0.8461538461538461	-19.7	16	31	8	3UTR		0	0
hsa-miR-150-5p	NM_001311162	THY1	(((((((((((((.((..((((&))))..)).))))))..))))))).	3066	3091	0.8461538461538461	-25.4	19	25	7	3UTR		0	0
hsa-miR-150-5p	NM_001311197	RLN3	..(((((..((((((.(((((.&)))))))))))...))))).	408	428	0.8461538461538461	-19.7	16	20	11	3UTR		0	0
hsa-miR-150-5p	NM_001311204	CLTA	((((((...((((...((....&))..))))...)))))).	921	939	0.8461538461538461	-17.1	12	18	6	3UTR		0	0
hsa-miR-150-5p	NM_001313727	ANO3	........(((((((((.((((&))))..))))))))).	4598	4614	0.8461538461538461	-17.8	13	16	9	3UTR		0	0
hsa-miR-150-5p	NM_001313858	ARL6IP1	((((((((((((((((......&.))))))))...)))).)))).	1790	1819	0.8461538461538461	-20.5	16	22	8	3UTR		0	1
hsa-miR-150-5p	NM_001313892	HMGB1	(((.(..((((((((((((.((&)).))))..))))))))..).))).	4841	4866	0.8461538461538461	-20.1	18	25	8	3UTR	MIRT557269	0	0
hsa-miR-150-5p	NM_001313913	F9	((((((((..((((((((....&))))).....))).)))))))).	2024	2047	0.8461538461538461	-18.0	16	23	8	3UTR		0	0
hsa-miR-150-5p	NM_001313915	EIF2AK3	...(((.(((((...((((...&))))...)))))))).	3802	3818	0.8461538461538461	-18.1	12	16	8	3UTR		0	0
hsa-miR-150-5p	NM_001313959	AFF1	.((((((.((((((((((((..&))))))..........................)))))).)))))).	5719	5765	0.8461538461538461	-23.0	18	46	6	3UTR		0	0
hsa-miR-150-5p	NM_001313959	AFF1	(((((((..((((..((((.((&)).))))))))..))))))).	7047	7068	0.8461538461538461	-22.9	17	21	8	3UTR		0	0
hsa-miR-150-5p	NM_001313965	TFRC	(((((((.((((((.(((....&.))).)))))).)).))))).	3992	4025	0.8461538461538461	-20.2	16	21	6	3UTR		0	0
hsa-miR-150-5p	NM_001314048	IL33	((((.((..((((.(.((((((&))))))).))))..)).)))).	788	810	0.8461538461538461	-20.3	17	22	7	3UTR		0	0
hsa-miR-150-5p	NM_001314063	PFKFB3	((((((...((((((.((((..&)))))))))).)))))).	3904	3922	0.8461538461538461	-24.2	16	18	10	3UTR		0	0
hsa-miR-150-5p	NM_001315534	PDE1B	((((((.(((((((..((....&.))..))))))).....)))))).	2471	2503	0.8461538461538461	-23.9	15	24	7	3UTR		0	0
hsa-miR-150-5p	NM_001315535	PDE1B	((((((.(((((((..((....&.))..))))))).....)))))).	2318	2350	0.8461538461538461	-23.9	15	24	7	3UTR		0	0
hsa-miR-150-5p	NM_001316309	WDR97	.((((((.(((((((...((((&))))...)))))))...)))))).	6634	6658	0.8461538461538461	-21.4	17	24	7	3UTR	MIRT530022	0	0
hsa-miR-150-5p	NM_001316897	SPACA9	(((((..((((((.(((((...&)))))))))))....))))).	1378	1399	0.8461538461538461	-19.8	16	21	11	3UTR		1	0
hsa-miR-150-5p	NM_001316898	SPACA9	(((((..((((((.(((((...&)))))))))))....))))).	1354	1375	0.8461538461538461	-19.8	16	21	11	3UTR		1	0
hsa-miR-150-5p	NM_001316968	MACIR	((((((..(((..(((((.(((&))).)))))..))).)))))).	1268	1290	0.8461538461538461	-26.9	17	22	6	3UTR		0	0
hsa-miR-150-5p	NM_001316969	MACIR	((((((..(((..(((((.(((&))).)))))..))).)))))).	1057	1079	0.8461538461538461	-26.9	17	22	6	3UTR		0	0
hsa-miR-150-5p	NM_001317032	SPC24	(((((((..((((((.((((..&))))...)).))))))))))).	645	667	0.8461538461538461	-19.5	17	22	11	3UTR		0	0
hsa-miR-150-5p	NM_001317077	CHTOP	((((((..(((((.((......&)).)))))..)))))).	1130	1147	0.8461538461538461	-18.9	13	17	6	3UTR		0	0
hsa-miR-150-5p	NM_001317086	ZPR1	.(((((...((((((((((((.&)))))....))))))).....))))).	2035	2062	0.8461538461538461	-23.0	17	27	7	3UTR		0	0
hsa-miR-150-5p	NM_001317399	KCTD10	..((((((((((((((((....&.)))))))))....)))..)))).	1556	1585	0.8461538461538461	-20.2	16	24	9	3UTR		0	0
hsa-miR-150-5p	NM_001317779	SFTPC	.((((((..((((...(((((.&))).))...)))).)))))).	605	626	0.8461538461538461	-19.2	15	21	6	3UTR		0	0
hsa-miR-150-5p	NM_001317894	TOR1B	..((((.((((((.(((((...&)).))).)))))))))).	613	631	0.8461538461538461	-19.7	15	18	10	3UTR		0	0
hsa-miR-150-5p	NM_001317896	SMIM14	..((((((.((..(((((((..&))).))))..)).)))))).	5360	5380	0.8461538461538461	-20.7	15	20	6	3UTR		0	1
hsa-miR-150-5p	NM_001317921	BCL2L1	....(((((((..((((((((.&))))))))..)).).)))).	2341	2361	0.8461538461538461	-19.4	15	20	8	3UTR		0	0
hsa-miR-150-5p	NM_001317996	PPIL2	((((((.(((((((((((.(((&))).)))))))).))).)))).)).	3044	3069	0.8461538461538461	-24.5	20	25	8	3UTR		0	0
hsa-miR-150-5p	NM_001318002	ZNF584	..(((((.(((((((((((((.&)))))))).....))))).....))))).	2253	2282	0.8461538461538461	-21.7	18	29	8	3UTR		0	0
hsa-miR-150-5p	NM_001318042	ZNF618	((((((((((((((.((((...&.))))..))))))).))))))).	3116	3169	0.8461538461538461	-23.1	18	23	7	3UTR		0	0
hsa-miR-150-5p	NM_001318139	MRTFA	((((((..((((((((((((..&)))))........))).))))..).))))).	3255	3286	0.8461538461538461	-19.2	18	31	5	3UTR		0	0
hsa-miR-150-5p	NM_001318156	AQP7	((.(((((((.(((((((.((.&.)).))))))).))))))).)).	1892	1925	0.8461538461538461	-25.0	18	23	7	3UTR		0	0
hsa-miR-150-5p	NM_001318158	AQP7	.((((((((((..(..((....&.))..)..)))))))))).	1169	1206	0.8461538461538461	-23.1	13	19	10	3UTR		0	0
hsa-miR-150-5p	NM_001318188	HNRNPK	((((((((((((((((......&.))))...)))))))))))).	1678	1729	0.8461538461538461	-23.4	16	21	12	3UTR		0	0
hsa-miR-150-5p	NM_001318207	TMEM239	(((((..((((.(((((((((.&)))))))))))))..))))).	2950	2971	0.8461538461538461	-25.3	18	21	13	3UTR		0	0
hsa-miR-150-5p	NM_001318234	SNPH	((((((..(((((((.(((((.&))))))))......))))..)))))).	2551	2578	0.8461538461538461	-25.2	18	27	8	3UTR		0	0
hsa-miR-150-5p	NM_030657	LIM2	(((((((((((..((.((((..&))))))...))))...))))))).	823	847	0.8461538461538461	-21.5	17	24	7	3UTR		0	0
hsa-miR-150-5p	NM_030665	RAI1	.((((((.((((....((((..&))))....)))).)))))).	6648	6668	0.8461538461538461	-23.1	14	20	6	3UTR	MIRT706798	0	0
hsa-miR-150-5p	NM_030666	SERPINB1	((((((.(((((((........&)))))....)).)))))).	2318	2337	0.8461538461538461	-15.9	13	19	6	3UTR		0	0
hsa-miR-150-5p	NM_030674	SLC38A1	((((((..(((((((((((...&.)))))))....................))))..)))))).	6081	6144	0.8461538461538461	-24.3	17	41	7	3UTR		0	0
hsa-miR-150-5p	NM_030751	ZEB1	((((((((...(((((.((((.&))))))))))))))))).	3796	3814	0.8461538461538461	-20.3	17	18	17	3UTR	MIRT006984	1	1
hsa-miR-150-5p	NM_030753	WNT3	.((((...(((((((((((((.&))))))))))).)).....................)))).	2676	2716	0.8461538461538461	-22.2	17	40	11	3UTR		0	0
hsa-miR-150-5p	NM_030761	WNT4	((((((..((((((((...(((&)))...)))))).))..)))))).	2215	2239	0.8461538461538461	-21.8	17	24	6	3UTR		0	0
hsa-miR-150-5p	NM_030764	FCRL2	((((((((...(((.(((((..&))))).)))..)))))))).	2285	2305	0.8461538461538461	-20.6	16	20	8	3UTR		0	1
hsa-miR-150-5p	NM_030797	CYRIA	((((((((((.((((.((((((&))))))))....)).)))..............))))))).	1878	1918	0.8461538461538461	-19.3	20	40	8	3UTR		1	1
hsa-miR-150-5p	NM_030799	YIPF5	..(((...(((.(((((((...&)))))))))).))).	2353	2368	0.8461538461538461	-18.2	13	15	10	3UTR		0	0
hsa-miR-150-5p	NM_030813	CLPB	(((((..(((((((..(((((.&)))))....)))).)))))))).	9513	9536	0.8461538461538461	-19.1	17	23	8	3UTR		0	0
hsa-miR-150-5p	NM_030916	NECTIN4	((((((..((((((((((((..&)))))).))))))......................)))))).	3012	3054	0.8461538461538461	-25.7	18	42	6	3UTR		0	0
hsa-miR-150-5p	NM_030918	SNX27	((((((..(((((.....((((&))))......))))).)))))).	6665	6688	0.8461538461538461	-20.0	15	23	6	3UTR		0	0
hsa-miR-150-5p	NM_030919	FAM83D	......((((((((((((((((&))))..)).)))))))))).	1989	2009	0.8461538461538461	-18.8	16	20	10	3UTR		0	0
hsa-miR-150-5p	NM_030929	KAZALD1	((((((.((((((.(.(((((.&)))))).)))))).)))))).	1270	1291	0.8461538461538461	-30.2	18	21	6	3UTR		0	0
hsa-miR-150-5p	NM_030945	C1QTNF3	...(((((((((((..((....&))..)))).))))).)).	1486	1504	0.8461538461538461	-18.7	13	18	5	3UTR		0	0
hsa-miR-150-5p	NM_030949	PPP1R14C	((((((.(((.(((((((((..&))))))))).))).)))))).	772	793	0.8461538461538461	-19.8	18	21	9	3UTR		0	0
hsa-miR-150-5p	NM_030964	SPRY4	(((((((((((((((.((.((.&)).)).)))))).))....))))))).	1419	1446	0.8461538461538461	-21.6	19	27	7	3UTR		0	0
hsa-miR-150-5p	NM_030971	SFXN3	((((((..(((((.(((((.((&)).))))).).))))..))).))).	2957	2982	0.8461538461538461	-22.1	18	25	5	3UTR		0	0
hsa-miR-150-5p	NM_030972	ZNF611	.(((((((..(((((..(((..&))))))))..))))))).	2531	2549	0.8461538461538461	-17.9	15	18	8	3UTR		0	0
hsa-miR-150-5p	NM_031157	HNRNPA1	(((((((((((((.(.((....&.))).))))))..))))))).	2493	2538	0.8461538461538461	-23.2	16	21	7	3UTR		0	0
hsa-miR-150-5p	NM_031220	PITPNM3	.(((((..(((((((.((.(((&))).))...)))))))..))))).	6515	6539	0.8461538461538461	-24.0	17	24	7	3UTR		0	0
hsa-miR-150-5p	NM_031263	HNRNPK	((((((((((((((((......&.))))...)))))))))))).	1738	1789	0.8461538461538461	-23.4	16	21	12	3UTR		0	0
hsa-miR-150-5p	NM_031267	CDK13	((((((.(((((....(((...&.)))..))))).)))))).	5304	5325	0.8461538461538461	-21.9	14	19	6	3UTR		1	1
hsa-miR-150-5p	NM_031268	PDPK1	(((((((.((((((((((((((&.)))))...)))))))))....))..))))).	5511	5558	0.8461538461538461	-20.5	21	32	9	3UTR		0	0
hsa-miR-150-5p	NM_031289	GSG1	((((((.(((((((..((.(((&))).))......)).))))).)))))).	2361	2389	0.8461538461538461	-21.4	18	28	6	3UTR		0	0
hsa-miR-150-5p	NM_031292	PUS7L	((((((((..(.(((.((((((&)))))).))).)..)))))))).	7200	7223	0.8461538461538461	-21.5	18	23	8	3UTR		0	0
hsa-miR-150-5p	NM_031417	MARK4	((((((..(((((((.((.((.&)).)))))))))..)))))).	2936	2957	0.8461538461538461	-24.1	17	21	9	3UTR		0	0
hsa-miR-150-5p	NM_031418	ANO3	........(((((((((.((((&))))..))))))))).	5002	5018	0.8461538461538461	-17.8	13	16	9	3UTR		0	0
hsa-miR-150-5p	NM_031421	TTC25	..(((((.(((((.(((((((.&)))))))....)))))....))))).	2154	2180	0.8461538461538461	-21.0	17	26	7	3UTR		0	0
hsa-miR-150-5p	NM_031421	TTC25	(((((.((((((((((((....&)))))........)))))))...))))).	2364	2393	0.8461538461538461	-20.7	17	29	7	3UTR		0	0
hsa-miR-150-5p	NM_031427	DNAL1	((((((..(((((..(((((((&))).))))....)))))..)))))).	1633	1659	0.8461538461538461	-23.8	18	26	6	3UTR	MIRT704142	0	0
hsa-miR-150-5p	NM_031431	COG3	.......(((((((((((((..&))))))))).)))).	3812	3827	0.8461538461538461	-18.1	13	15	9	3UTR		0	0
hsa-miR-150-5p	NM_031433	MFRP	((.(((((((((((((((....&)))))))..)))).)))).)).	3445	3467	0.8461538461538461	-23.1	17	22	7	3UTR		0	0
hsa-miR-150-5p	NM_031459	SESN2	(((((....((((((.(((((.&)))))))))))..))))).	3173	3192	0.8461538461538461	-20.9	16	19	11	3UTR		0	0
hsa-miR-150-5p	NM_031462	CD99L2	((((((..(((.(((.((((((&))))))...))).))).................)))))).	3195	3235	0.8461538461538461	-23.2	18	40	6	3UTR		0	0
hsa-miR-150-5p	NM_031466	TRAPPC9	((((((..((((((((((((..&))))................)))))))).)))))).	4650	4686	0.8461538461538461	-24.1	18	36	8	3UTR		0	0
hsa-miR-150-5p	NM_031466	TRAPPC9	(((((...((((((((((((..&)))).))))..))))...))))).	5348	5372	0.8461538461538461	-22.1	17	24	5	3UTR		0	0
hsa-miR-150-5p	NM_031468	CALN1	((((((((((((((...((((.&)))).........)))).)))))))))).	2326	2355	0.8461538461538461	-23.1	18	29	10	3UTR		0	0
hsa-miR-150-5p	NM_031477	YPEL3	((((((..(((..(..((((((&))))).)..)..))))))))).	1350	1372	0.8461538461538461	-20.7	16	22	9	3UTR		0	0
hsa-miR-150-5p	NM_031483	ITCH	.((((((.((((((((......&.)))))))).)))))).	5497	5520	0.8461538461538461	-22.8	14	17	8	3UTR		0	0
hsa-miR-150-5p	NM_031484	MARVELD1	((.(((.(((((((((.(((((&)))))..)))).....)))))))).)).	1657	1685	0.8461538461538461	-20.2	19	28	8	3UTR		0	0
hsa-miR-150-5p	NM_031486	ZNF484	((((....(((((((.((((..&))))))))))))))).	3947	3963	0.8461538461538461	-20.1	15	16	15	3UTR		0	0
hsa-miR-150-5p	NM_031845	MAP2	....((((((....(((((((.&))))))))))))).	3437	3451	0.8461538461538461	-18.8	13	14	13	3UTR		0	0
hsa-miR-150-5p	NM_031845	MAP2	(((((((....(((((.(((((&.))))).))))).....))))))).	5252	5299	0.8461538461538461	-20.5	17	25	7	3UTR		0	0
hsa-miR-150-5p	NM_031892	SH3KBP1	..((((.(((((((...((((.&))))..))))))).)))).	3610	3629	0.8461538461538461	-21.0	15	19	7	3UTR		0	0
hsa-miR-150-5p	NM_031895	CACNG8	((((((..(((((((.((....&)).))))))).)))))).	1664	1682	0.8461538461538461	-24.0	15	18	7	3UTR		0	1
hsa-miR-150-5p	NM_031911	C1QTNF7	..((((((((.((.((((((..&)))))).)).)))..))))).	3711	3732	0.8461538461538461	-20.4	16	21	6	3UTR		0	0
hsa-miR-150-5p	NM_031918	KLF16	(((.((.((((((((.((((..&)))).)))))))).)).))).	2644	2665	0.8461538461538461	-23.3	17	21	8	3UTR		0	0
hsa-miR-150-5p	NM_031918	KLF16	((((((..((((((..((((..&.)))).....))))))..)))))).	2415	2447	0.8461538461538461	-22.6	16	25	6	3UTR		0	0
hsa-miR-150-5p	NM_031939	MRO	(((((((((((((...(((...&.)))....))))))..))))))).	1062	1127	0.8461538461538461	-24.5	16	24	7	3UTR		0	0
hsa-miR-150-5p	NM_031944	MIXL1	.(((((..(((.(((.(((((.&)))))))).)).)..))))).	1437	1458	0.8461538461538461	-21.0	16	21	8	3UTR	MIRT516535	0	1
hsa-miR-150-5p	NM_031949	TTLL2	..((((..((((..(((((((.&)))))))....))))..)))).	2687	2709	0.8461538461538461	-21.1	15	22	7	3UTR		0	0
hsa-miR-150-5p	NM_031954	KCTD10	((((((.((((((((..((((.&))))))))))))))..)))).	2326	2347	0.8461538461538461	-20.7	18	21	14	3UTR		0	0
hsa-miR-150-5p	NM_031954	KCTD10	..((((((((((((((((....&.)))))))))....)))..)))).	1625	1654	0.8461538461538461	-20.2	16	24	9	3UTR		0	0
hsa-miR-150-5p	NM_031966	CCNB1	..((((.(((...(((((....&)))))))).)))).	1595	1609	0.8461538461538461	-15.7	12	14	8	3UTR		0	0
hsa-miR-150-5p	NM_032012	TMEM245	((.(((.((((((((((..(((&)))..)))))))))).))).)).	3219	3242	0.8461538461538461	-22.5	18	23	10	3UTR		0	1
hsa-miR-150-5p	NM_032015	RNF26	..((((((((((...(((((..&)))))))).))))))).	2382	2399	0.8461538461538461	-20.5	15	17	8	3UTR		0	0
hsa-miR-150-5p	NM_032023	RASSF4	((((...((((((...((((((&))))))))))))...)))).	3021	3041	0.8461538461538461	-20.1	16	20	12	3UTR		0	0
hsa-miR-150-5p	NM_032024	LRMDA	(((((..((((((.(((.....&)))))))))..))))).	1771	1788	0.8461538461538461	-17.1	14	17	9	3UTR		0	0
hsa-miR-150-5p	NM_032045	KREMEN1	(((((((((((((((.(((((.&)))))))).)).))).......................))))))).	2522	2568	0.8461538461538461	-20.2	20	46	8	3UTR		0	1
hsa-miR-150-5p	NM_032047	B3GNT5	((((((.(((((.((((((((.&)))))).))....))))).........)))))).	2392	2426	0.8461538461538461	-22.0	19	34	6	3UTR		0	0
hsa-miR-150-5p	NM_032047	B3GNT5	..((((..((((((((((....&.)))).))))))..)))).	2083	2112	0.8461538461538461	-20.5	14	19	6	3UTR		0	0
hsa-miR-150-5p	NM_032088	PCDHGA8	.(((((.((((((.((((((((&)))))))).))))))..).)))).	4080	4104	0.8461538461538461	-28.2	19	24	8	3UTR		0	0
hsa-miR-150-5p	NM_032092	PCDHGA11	.(((((.((((((.((((((((&)))))))).))))))..).)))).	3530	3554	0.8461538461538461	-28.2	19	24	8	3UTR		0	0
hsa-miR-150-5p	NM_032111	MRPL14	.(((...(((((.(((((((..&))))))).)))))..))).	827	846	0.8461538461538461	-19.1	15	19	7	3UTR		0	0
hsa-miR-150-5p	NM_032124	HDHD2	((((((..(((.(((.((((((&))))))...))))))..)))))).	1239	1263	0.8461538461538461	-26.6	18	24	6	3UTR		0	0
hsa-miR-150-5p	NM_032129	PLEKHN1	((((((.(((..((..(((((.&)))))..))..)))..)))))).	2112	2135	0.8461538461538461	-23.2	16	23	6	3UTR		0	0
hsa-miR-150-5p	NM_032143	ZRANB3	((((((.((((((.((((....&.)))).)...))))).)))))).	5918	5960	0.8461538461538461	-23.2	16	23	6	3UTR		0	0
hsa-miR-150-5p	NM_032153	ZIC4	(((((((((..(((((((((..&.))))).......))))..))))))))).	2849	2897	0.8461538461538461	-20.6	18	29	9	3UTR		0	0
hsa-miR-150-5p	NM_032172	USP42	((((((....((((((((((((&.)).)))))))))).......)))))).	4392	4428	0.8461538461538461	-24.3	18	28	10	3UTR		0	0
hsa-miR-150-5p	NM_032174	TOMM40L	.((((((((((((((.((....&))...))))))..)))))))).	2007	2029	0.8461538461538461	-20.8	16	22	8	3UTR		0	0
hsa-miR-150-5p	NM_032178	SLC7A6OS	((((((..(((((((..((((.&)))).....)))))))...)))))).	1269	1295	0.8461538461538461	-22.7	17	26	7	3UTR		0	0
hsa-miR-150-5p	NM_032199	ARID5B	(((((((((((((...((((..&.))))....))))))))))).)).	4738	4793	0.8461538461538461	-27.1	17	24	11	3UTR		0	0
hsa-miR-150-5p	NM_032204	ASCC2	((((((.(((((((((((((..&)))))))))))...)).)))))).	2391	2415	0.8461538461538461	-28.2	19	24	11	3UTR		0	0
hsa-miR-150-5p	NM_032214	SLA2	..(((((.((((((((((((((&))))))).........))))).))..))))).	2439	2471	0.8461538461538461	-22.0	19	32	7	3UTR		0	0
hsa-miR-150-5p	NM_032227	TMEM164	.(((((..((((.(((((((((&))))))))).))))..))).)).	4466	4489	0.8461538461538461	-26.3	18	23	9	3UTR		1	0
hsa-miR-150-5p	NM_032228	FAR1	..((((.((.(((((.(((((.&)))).).))))).)).)))).	1956	1977	0.8461538461538461	-18.6	16	21	5	3UTR		0	0
hsa-miR-150-5p	NM_032257	ZMYND12	..((((.((((((...((....&)).)))))).)))).	1495	1510	0.8461538461538461	-17.6	12	15	6	3UTR		0	0
hsa-miR-150-5p	NM_032288	FYTTD1	((((((..(((((.((((((((&))))).))).)))))....)))))).	6580	6606	0.8461538461538461	-26.8	19	26	6	3UTR		0	0
hsa-miR-150-5p	NM_032298	SYT3	(((((((..((((((((((((.&))))))))))))...........................)))....)))).	2409	2460	0.8461538461538461	-20.7	19	51	12	3UTR		0	0
hsa-miR-150-5p	NM_032311	POLDIP3	..((((.(((((.(((.(((((&))))))))..))))).)))).	2987	3008	0.8461538461538461	-23.1	17	21	8	3UTR		0	1
hsa-miR-150-5p	NM_032317	DNAJC30	(((((((((((((((.((((((&))))))......)))))).)))))....)))).	2229	2262	0.8461538461538461	-23.9	21	33	6	3UTR		0	0
hsa-miR-150-5p	NM_032319	PRADC1	(((((.(((((((...(((((.&)))))..)))))..........................)).))))).	684	731	0.8461538461538461	-18.0	17	47	5	3UTR		0	0
hsa-miR-150-5p	NM_032321	C2orf88	((((((..(((((((((((.((&)).))))).))).......))).)))))).	1883	1913	0.8461538461538461	-21.5	19	30	6	3UTR		0	0
hsa-miR-150-5p	NM_032321	C2orf88	....(((.((((((((((..((&.))..)))))).)))).))).	1536	1564	0.8461538461538461	-20.5	15	21	6	3UTR		0	0
hsa-miR-150-5p	NM_032324	NTPCR	.(((((((((((((((((((..&))).))))).....))))))).)))).	5920	5947	0.8461538461538461	-21.8	19	27	7	3UTR		0	0
hsa-miR-150-5p	NM_032325	EIF1AD	((((((..((((((((((((..&.))))))...............)))))).)))))).	995	1043	0.8461538461538461	-23.1	18	36	6	3UTR		0	0
hsa-miR-150-5p	NM_032329	ING5	((((((.(((....(((((((.&)))))))..))))))))).	4576	4595	0.8461538461538461	-22.8	16	19	9	3UTR		0	0
hsa-miR-150-5p	NM_032338	LLPH	.((((..(((.((.(((((((.&)))))))..)).)))..)))).	4484	4506	0.8461538461538461	-18.5	16	22	7	3UTR		0	0
hsa-miR-150-5p	NM_032339	MIEN1	(((((..((((((((.(((...&)))))))...))))..))))).	1272	1294	0.8461538461538461	-19.4	16	22	7	3UTR		0	0
hsa-miR-150-5p	NM_032350	C7orf50	.(((((((..(((.((((((..&)))))).))).))).)))).	1187	1207	0.8461538461538461	-19.3	16	20	6	3UTR		0	0
hsa-miR-150-5p	NM_032353	VPS25	(((((((.(((((((((((((.&))))))))............))))).))))))).	944	978	0.8461538461538461	-29.3	20	34	8	3UTR		0	0
hsa-miR-150-5p	NM_032373	PCGF5	(((((((((((((((((((...&)))).....))))).)...))))))))).	6491	6520	0.8461538461538461	-20.2	19	29	9	3UTR		0	0
hsa-miR-150-5p	NM_032376	TMEM101	.((((..(((((..((((((..&))))))))))))))).	1453	1469	0.8461538461538461	-19.5	15	16	15	3UTR		0	0
hsa-miR-150-5p	NM_032377	ELOF1	........(((((((.((((..&))))))))))).	715	727	0.8461538461538461	-17.6	11	12	11	3UTR		0	0
hsa-miR-150-5p	NM_032385	FAXDC2	..((((.((((((...((((..&)))).....)))))))))).	1526	1546	0.8461538461538461	-21.5	14	20	10	3UTR		0	0
hsa-miR-150-5p	NM_032403	PCDHGC3	.(((((.((((((.((((((((&)))))))).))))))..).)))).	1656	1680	0.8461538461538461	-28.2	19	24	8	3UTR		0	0
hsa-miR-150-5p	NM_032414	PROK1	.(((((..(((((((.(((.(.&.).)))..)))))))...))))).	1257	1301	0.8461538461538461	-23.6	16	24	7	3UTR		0	0
hsa-miR-150-5p	NM_032421	CLIP2	((((((.((((((...(((((.&)))))...)))))).......................)))))).	3837	3881	0.8461538461538461	-22.5	17	44	6	3UTR		0	0
hsa-miR-150-5p	NM_032431	SYVN1	(((((((((.((((((((((..&)))))........))))).))))..))))).	2914	2945	0.8461538461538461	-18.1	19	31	5	3UTR		0	0
hsa-miR-150-5p	NM_032440	LCOR	((((((..(((((.(((.((((&)))).))).)))))...)))))).	3087	3111	0.8461538461538461	-25.7	18	24	6	3UTR		0	0
hsa-miR-150-5p	NM_032458	PHF6	..((((..(((((((((..(((&.)))....)))).)))))..)))).	2841	2876	0.8461538461538461	-20.4	16	25	5	3UTR		0	0
hsa-miR-150-5p	NM_032485	MCM8	(((((((((((.((((((((..&)))))).))...).))))).))))).	6918	6944	0.8461538461538461	-22.7	19	26	6	3UTR		0	0
hsa-miR-150-5p	NM_032486	DCTN5	(((((((..((((...(((((.&)))))..))))....))))))).	10576	10599	0.8461538461538461	-23.4	16	23	7	3UTR	MIRT685188	0	0
hsa-miR-150-5p	NM_032487	ACTRT3	((((((((((((((((......&.))))).))))).)))))).	1281	1306	0.8461538461538461	-19.7	16	20	6	3UTR		1	0
hsa-miR-150-5p	NM_032494	ZC3H8	(((((((((((((.((((....&)))).))).)))).).))))).	1303	1325	0.8461538461538461	-22.0	17	22	5	3UTR		0	0
hsa-miR-150-5p	NM_032498	RHOXF2	(((((.((((((((((((((..&))))))))))))))......))))).	1975	2001	0.8461538461538461	-21.4	19	26	14	3UTR		0	0
hsa-miR-150-5p	NM_032511	FAXC	(((((((..((((...((((..&))))....))))))))))).	6343	6363	0.8461538461538461	-21.5	15	20	11	3UTR	MIRT638739	0	0
hsa-miR-150-5p	NM_032512	PDZD4	(((((((((((((...(((((.&)))))..)))).)))))).))).	3159	3182	0.8461538461538461	-24.9	18	23	6	3UTR		0	0
hsa-miR-150-5p	NM_032513	SLC30A2	((((((...((((.(((((((.&)).))))).))))...)))))).	2006	2029	0.8461538461538461	-23.4	17	23	6	3UTR		0	0
hsa-miR-150-5p	NM_032522	ZBTB37	(((((((((((((((.(((((.&))))))))))).)........................)))))))).	7375	7421	0.8461538461538461	-23.2	20	46	11	3UTR		0	0
hsa-miR-150-5p	NM_032531	KIRREL3	((((((.((((.(.((((..((&))..)))).).)))).)))))).	2788	2811	0.8461538461538461	-25.1	17	23	6	3UTR		0	0
hsa-miR-150-5p	NM_032539	SLITRK2	(((((((((((((((..((.((&)).))...))))))).............)))))))).	3627	3664	0.8461538461538461	-18.7	19	37	8	3UTR		0	1
hsa-miR-150-5p	NM_032547	SCOC	..((((.(((.((.(((((((.&))))))).))........))).)))).	4121	4148	0.8461538461538461	-18.9	16	27	7	3UTR		0	0
hsa-miR-150-5p	NM_032548	ABTB1	..(((((.((((((((((....&))))))))))......))))).	1633	1655	0.8461538461538461	-22.6	15	22	10	3UTR		0	0
hsa-miR-150-5p	NM_032553	GPR174	...(((.(((((((.((((...&))))))))))).))).	4321	4337	0.8461538461538461	-19.1	14	16	11	3UTR		0	0
hsa-miR-150-5p	NM_032566	SPINK7	((((((.((((...........&)))))))))).	416	427	0.8461538461538461	-16.8	10	11	10	3UTR		0	0
hsa-miR-150-5p	NM_032569	GLYR1	((((((..((((....((((((&))))))....))))..)))))).	3331	3354	0.8461538461538461	-27.8	16	23	6	3UTR		0	0
hsa-miR-150-5p	NM_032575	GLIS2	.(((((((((((((((((((..&))))).......................)))))))........................))))))).	2821	2888	0.8461538461538461	-21.6	19	67	7	3UTR		0	0
hsa-miR-150-5p	NM_032575	GLIS2	..(((..((((((.(.(((((.&)))))).))))))...))).	2929	2949	0.8461538461538461	-21.3	15	20	6	3UTR		0	0
hsa-miR-150-5p	NM_032582	USP32	((((((..((((((((((((((&.)))))))).)))))).....................)))))).	5616	5669	0.8461538461538461	-25.0	20	44	8	3UTR		0	0
hsa-miR-150-5p	NM_032594	INSM2	((((((.(((((..((((((..&))))))...)).))).)))))).	2414	2437	0.8461538461538461	-20.3	17	23	6	3UTR		0	0
hsa-miR-150-5p	NM_032682	FOXP1	(((((((((((((...((((((&))))))))).)))).)))))).	3529	3551	0.8461538461538461	-19.8	19	22	9	3UTR		1	1
hsa-miR-150-5p	NM_032683	MPV17L2	((((((..((((((((((((..&.)))))..)))))))..)))))).	1495	1549	0.8461538461538461	-29.2	18	24	7	3UTR		0	0
hsa-miR-150-5p	NM_032718	MFSD9	..((((...((((((((((((.&)))))).))))))...)))).	4820	4841	0.8461538461538461	-23.3	16	21	6	3UTR		0	0
hsa-miR-150-5p	NM_032726	PLCD4	(((((((((((((...((.(((&))).)))))))))...................)))))).	2505	2544	0.8461538461538461	-19.7	18	39	9	3UTR		0	0
hsa-miR-150-5p	NM_032775	KLHL22	((((((..(((((...((((..&)))).....)))))..)))))).	1985	2008	0.8461538461538461	-22.1	15	23	6	3UTR		0	0
hsa-miR-150-5p	NM_032779	CCDC142	(((((((((((((((.(((((.&))))))))))).).......................)))))))).	2558	2603	0.8461538461538461	-24.1	20	45	11	3UTR		0	1
hsa-miR-150-5p	NM_032783	CBR4	(((((((....((.(((((((.&))))))).))....))).)))).	2771	2794	0.8461538461538461	-18.8	16	23	7	3UTR		0	0
hsa-miR-150-5p	NM_032784	RSPO3	((((((.((...((((((....&))))))....))..)))))).	2314	2335	0.8461538461538461	-18.1	14	21	6	3UTR		0	0
hsa-miR-150-5p	NM_032784	RSPO3	......(((((((...(((((.&)))))...))))))).	3436	3452	0.8461538461538461	-17.4	12	16	7	3UTR		0	0
hsa-miR-150-5p	NM_032796	SYAP1	(((((((((((((((.(((((.&)))))))).)).))).......................))))))).	3819	3865	0.8461538461538461	-20.2	20	46	8	3UTR	MIRT625681	0	0
hsa-miR-150-5p	NM_032812	PLXDC2	((((((..(((((...((.((.&))))..)))))..)))))).	10396	10416	0.8461538461538461	-22.4	15	20	6	3UTR		0	0
hsa-miR-150-5p	NM_032824	TMEM87B	((.(((.(((((.((((.....&)))).)))))))).)).	2739	2756	0.8461538461538461	-18.8	14	17	8	3UTR		0	0
hsa-miR-150-5p	NM_032827	ATOH8	((((((..((((...(((((..&)))))))))..)))))).	1383	1401	0.8461538461538461	-24.5	15	18	9	3UTR		0	1
hsa-miR-150-5p	NM_032852	ATG4C	((((((.((((((....((((.&)))).....))))))))).))).	2830	2853	0.8461538461538461	-19.5	16	23	9	3UTR		0	0
hsa-miR-150-5p	NM_032871	RELT	(((((((((((..((.((((..&)))))).)))))).))))).	2123	2143	0.8461538461538461	-22.7	17	20	6	3UTR		0	0
hsa-miR-150-5p	NM_032875	FBXL20	((((((..(((((((.((....&)))))))))..)))))).	10126	10144	0.8461538461538461	-22.8	15	18	9	3UTR		0	0
hsa-miR-150-5p	NM_032900	ARHGAP19	(((((.(((((..(((((((..&))).))))..))))).....))))).	5107	5133	0.8461538461538461	-21.1	17	26	5	3UTR		0	0
hsa-miR-150-5p	NM_032932	RAB11FIP4	(((((((((((((((((((((.&)))))))..))))))..)))))))).	6378	6404	0.8461538461538461	-29.1	21	26	8	3UTR		0	0
hsa-miR-150-5p	NM_032940	POLR2C	.((((((.((((....(((.(.&).)))....)))).)))))).	1496	1517	0.8461538461538461	-21.3	14	21	6	3UTR		0	0
hsa-miR-150-5p	NM_032968	PCDH11X	((((((.((((((((.(((...&)))..)))...))))).)))))).	5616	5640	0.8461538461538461	-21.1	17	24	6	3UTR		0	0
hsa-miR-150-5p	NM_032969	PCDH11X	((((((.((((((((.(((...&)))..)))...))))).)))))).	5586	5610	0.8461538461538461	-21.1	17	24	6	3UTR		0	0
hsa-miR-150-5p	NM_032980	DTNA	(((((((((((((.((((((..&))))).).)))).))))....))))).	4485	4512	0.8461538461538461	-19.8	19	27	5	3UTR		0	0
hsa-miR-150-5p	NM_032992	CASP6	(((((((((((((.(((((...&))))).))))))).)....))))).	1143	1168	0.8461538461538461	-20.8	18	25	7	3UTR		0	0
hsa-miR-150-5p	NM_033020	TRIM33	.((((((.(((((((.......&))))))).)))))).	5222	5237	0.8461538461538461	-21.8	13	15	7	3UTR		0	0
hsa-miR-150-5p	NM_033027	CSRNP1	((.(((.((((((((((((((.&)))))))........))))))).))).)).	2457	2487	0.8461538461538461	-25.0	19	30	7	3UTR		0	0
hsa-miR-150-5p	NM_033049	MUC13	((((((.((((((.((((((..&)))))).)).....................)))).)))))).	2340	2382	0.8461538461538461	-23.4	18	42	6	3UTR		0	0
hsa-miR-150-5p	NM_033100	CDHR1	(((((((((((((((.......&.)))))))......)))))))).	5024	5053	0.8461538461538461	-21.4	15	23	8	3UTR		0	0
hsa-miR-150-5p	NM_033110	GGACT	..((((..(((((((((.(((.&.))).)))))).)))...)))).	1980	2011	0.8461538461538461	-21.0	16	23	6	3UTR		0	0
hsa-miR-150-5p	NM_033114	ZCRB1	..((((((((..((((((....&)))))).)))..))))).	1620	1638	0.8461538461538461	-17.7	14	18	6	3UTR		0	0
hsa-miR-150-5p	NM_033127	SEC16B	((((((..(((((...((((((&)))))).....)))))....)))))).	4266	4293	0.8461538461538461	-23.0	17	27	6	3UTR		0	0
hsa-miR-150-5p	NM_033129	SCRT2	.(((((.((((((...(((((.&)))))))))))..))))).	2388	2407	0.8461538461538461	-23.2	16	19	11	3UTR		0	0
hsa-miR-150-5p	NM_033129	SCRT2	(((((((..(((((((((....&)).)))))))....))))))).	2952	2974	0.8461538461538461	-22.8	16	22	7	3UTR		0	0
hsa-miR-150-5p	NM_033132	ZIC5	.((((((.(((((((((((((.&))))).....))))............)))).)))))).	2459	2497	0.8461538461538461	-21.4	19	38	6	3UTR		0	0
hsa-miR-150-5p	NM_033133	CNP	(((((((..((.(((.(((((.&))))))))))..))))))).	3715	3735	0.8461538461538461	-24.8	17	20	10	3UTR		0	0
hsa-miR-150-5p	NM_033143	FGF5	(((((((((((((((((((((.&)))))..))))).))))).)......))))).	1681	1713	0.8461538461538461	-18.9	21	32	5	3UTR		0	0
hsa-miR-150-5p	NM_033161	SURF4	.((((((((((..((((((((.&)))))))).............)))).......)))))).	1535	1574	0.8461538461538461	-21.0	18	39	8	3UTR		0	0
hsa-miR-150-5p	NM_033164	FGF8	(((((((.(((((...(((((.&.))))).)))).).))))))).	1000	1034	0.8461538461538461	-23.2	17	22	7	3UTR		0	0
hsa-miR-150-5p	NM_033200	LMF2	((((((((((((((..((.((.&.)).))..))))....)))))))))).	2229	2276	0.8461538461538461	-22.7	18	27	10	3UTR		0	0
hsa-miR-150-5p	NM_033207	OPALIN	..(((((((..(((((((((..&)))))))))))))))).	927	944	0.8461538461538461	-23.9	16	17	16	3UTR		0	0
hsa-miR-150-5p	NM_033211	MACIR	((((((..(((..(((((.(((&))).)))))..))).)))))).	1034	1056	0.8461538461538461	-26.9	17	22	6	3UTR		0	0
hsa-miR-150-5p	NM_033223	GABRG3	((((((((((((((...((((.&)))).)))))))..))))))).	10281	10303	0.8461538461538461	-25.7	18	22	7	3UTR		0	0
hsa-miR-150-5p	NM_033223	GABRG3	((((((..(((((((.((....&)).)))))))...)))))).	9867	9887	0.8461538461538461	-24.7	15	20	7	3UTR		0	0
hsa-miR-150-5p	NM_033224	PURB	..((...((((((((((((((.&)))))...)))))))))...)).	5005	5028	0.8461538461538461	-20.4	16	23	9	3UTR	MIRT222062	0	0
hsa-miR-150-5p	NM_033251	RPL13	(((((((.((((....(((((.&))))))))).)))).))).	3241	3260	0.8461538461538461	-20.5	16	19	9	3UTR		0	0
hsa-miR-150-5p	NM_033262	SLC8A3	((((((..(((((.....((((&)))).....)))))..)))))).	4961	4984	0.8461538461538461	-20.9	15	23	6	3UTR		0	0
hsa-miR-150-5p	NM_033276	ATP23	.(((((((((((((((((((..&))))))).........))))).........))))))).	2286	2324	0.8461538461538461	-22.2	19	38	7	3UTR		0	0
hsa-miR-150-5p	NM_033303	ADRA1A	.((((((((..((((.(((((.&.)))))))))..)))))))).	2339	2364	0.8461538461538461	-23.5	17	21	9	3UTR		0	0
hsa-miR-150-5p	NM_033331	CDC14B	..((((..(((..((.((((((&)))))))).))).)))).	4822	4840	0.8461538461538461	-19.6	15	18	8	3UTR	MIRT762859	0	0
hsa-miR-150-5p	NM_033337	CAV3	.((((((.(((((((((((((.&)))))).................)))))))....))).))).	578	620	0.8461538461538461	-20.5	19	42	7	3UTR		0	0
hsa-miR-150-5p	NM_033343	LHX4	.(((((((((((((..(((((.&)))))..))).))))..........)))))).	4478	4510	0.8461538461538461	-22.9	18	32	6	3UTR		0	0
hsa-miR-150-5p	NM_033345	RGS8	((((((..(((((...(((((.&)))))..))))))))))).	4115	4134	0.8461538461538461	-25.4	16	19	11	3UTR		0	0
hsa-miR-150-5p	NM_033358	CASP8	((((..(((((.((((((((((&)))).)).))))))))).)))).	1007	1030	0.8461538461538461	-20.1	19	23	9	3UTR		0	0
hsa-miR-150-5p	NM_033382	SEC14L2	..((((.((((((((((((((.&))))))..)))..))))))))).	1363	1386	0.8461538461538461	-23.1	18	23	9	3UTR		0	0
hsa-miR-150-5p	NM_033405	HELZ2	((((((((((((((..(((.((&.)).)))...)))))))))))))).	7244	7288	0.8461538461538461	-30.8	19	25	14	3UTR		0	0
hsa-miR-150-5p	NM_033420	TMEM259	.(((((...((((((((((((.&))))))..))))))...))))).	2102	2125	0.8461538461538461	-24.3	17	23	6	3UTR		0	0
hsa-miR-150-5p	NM_033426	CIPC	((((((..((((((...(((((&))))).)))).))..)))))).	3637	3659	0.8461538461538461	-20.0	17	22	6	3UTR		0	0
hsa-miR-150-5p	NM_033439	IL33	((((.((..((((.(.((((((&))))))).))))..)).)))).	914	936	0.8461538461538461	-20.3	17	22	7	3UTR		0	0
hsa-miR-150-5p	NM_033449	FCHSD1	((((((..(((.....((((((&))))))....)))...)))))).	2485	2508	0.8461538461538461	-24.6	15	23	6	3UTR		0	0
hsa-miR-150-5p	NM_033449	FCHSD1	((.((((((((((((.((((((&.))).))).)))))).)))))))).	2700	2734	0.8461538461538461	-24.2	20	25	8	3UTR		0	0
hsa-miR-150-5p	NM_033468	ZNF257	(((((((((((...(((((((.&)).)))))..))))...................))))))).	3717	3758	0.8461538461538461	-21.1	18	41	7	3UTR	MIRT783887	0	0
hsa-miR-150-5p	NM_033497	HK1	((((((..((((.((.((((((&)))))).)).))))............)))))).	3153	3186	0.8461538461538461	-23.9	18	33	6	3UTR		0	0
hsa-miR-150-5p	NM_033498	HK1	((((((..((((.((.((((((&)))))).)).))))............)))))).	3207	3240	0.8461538461538461	-23.9	18	33	6	3UTR		0	0
hsa-miR-150-5p	NM_033632	FBXW7	..(((((((((((((((((.((&)).))))))))).....)).)))))).	2391	2418	0.8461538461538461	-23.6	19	27	9	3UTR		0	0
hsa-miR-150-5p	NM_033642	FGF13	.((((((.(((((((((((...&)))))))).)))......)))))).	8121	8146	0.8461538461538461	-23.3	17	25	8	3UTR		0	0
hsa-miR-150-5p	NM_044472	CDC42	((((((..((((..(((.....&.)))..))))..)))))).	1089	1123	0.8461538461538461	-18.3	13	19	6	3UTR		0	0
hsa-miR-150-5p	NM_052847	GNG7	(((((((((((((((.(((((.&)))))...))))))))....................))))))).	3220	3264	0.8461538461538461	-25.8	20	44	8	3UTR		0	0
hsa-miR-150-5p	NM_052850	GADD45GIP1	..((((..(((....((((((.&)))))))))..)))).	978	994	0.8461538461538461	-21.9	13	16	9	3UTR		0	0
hsa-miR-150-5p	NM_052850	GADD45GIP1	((((((..((((..(((((...&)))))))))...)))))).	1022	1041	0.8461538461538461	-21.4	15	19	9	3UTR		0	0
hsa-miR-150-5p	NM_052867	NALCN	......((((((((((((....&.)))))))))))).	5817	5842	0.8461538461538461	-21.1	12	14	12	3UTR		0	0
hsa-miR-150-5p	NM_052870	SNX18	((((((((((((..((((....&)))).))).))).)))))).	2696	2716	0.8461538461538461	-20.0	16	20	6	3UTR		0	0
hsa-miR-150-5p	NM_052874	STX1B	((((((((((((((((((((..&)))))).))))..)))......))))))).	3172	3202	0.8461538461538461	-21.9	20	30	7	3UTR		0	1
hsa-miR-150-5p	NM_052875	VPS26B	..(((((((((((((((.((((&))))..))).))))))...........)))))).	1928	1962	0.8461538461538461	-19.6	19	34	6	3UTR		0	0
hsa-miR-150-5p	NM_052880	PIK3IP1	(((((.....((((((((((((&))))))))))))......................))))).	966	1006	0.8461538461538461	-21.2	17	40	12	3UTR		0	0
hsa-miR-150-5p	NM_052901	SLC25A25	((((((.((((((...((.(((&))).)))))))).)))))).	1600	1620	0.8461538461538461	-23.3	17	20	8	3UTR		0	0
hsa-miR-150-5p	NM_052928	SMYD4	(((((((.((((((((((((..&)).)).)))))))).)).))))).	3727	3751	0.8461538461538461	-21.0	19	24	8	3UTR		0	1
hsa-miR-150-5p	NM_052929	FHAD1	(((((((..((((((.((.(((&))).))..)).))))))))))).	5031	5054	0.8461538461538461	-20.1	18	23	11	3UTR		0	0
hsa-miR-150-5p	NM_052932	TMEM123	...(((((((((((((((....&)))).)))))))).))).	929	947	0.8461538461538461	-23.2	15	18	8	3UTR		0	0
hsa-miR-150-5p	NM_052962	IL22RA2	((((((.((((((.........&)))))).).))))).	2401	2416	0.8461538461538461	-16.3	12	15	6	3UTR		0	0
hsa-miR-150-5p	NM_052965	TSEN15	(((((...(((((((((((((.&)))))).)))).)))...))))).	1810	1834	0.8461538461538461	-20.7	18	24	6	3UTR		0	0
hsa-miR-150-5p	NM_052971	LEAP2	((((((((..((((.((((.(.&.).)))))))).)))))))).	696	745	0.8461538461538461	-20.5	17	21	8	3UTR	MIRT648452	0	0
hsa-miR-150-5p	NM_052972	LRG1	((((((((((((((((((.((.&))..)))))))))).......................)))))))).	1141	1187	0.8461538461538461	-26.4	20	46	10	3UTR		0	0
hsa-miR-150-5p	NM_052972	LRG1	((((((.(((((((..(((((.&))).))..))))))))))))).	1075	1097	0.8461538461538461	-23.9	18	22	13	3UTR		0	0
hsa-miR-150-5p	NM_053016	PALM2AKAP2	..((((((((..(((.(((.(.&).))))))..)))))))).	7204	7223	0.8461538461538461	-21.5	15	19	8	3UTR		0	1
hsa-miR-150-5p	NM_053024	PFN2	((((((((((..(((.......&.))).)))))))))).	1147	1193	0.8461538461538461	-20.0	13	16	10	3UTR		1	0
hsa-miR-150-5p	NM_053031	MYLK	(((((((.((((...(((....&.)))....)))).))))))).	1081	1124	0.8461538461538461	-22.1	14	21	7	3UTR		0	0
hsa-miR-150-5p	NM_053032	MYLK	(((((((.((((...(((....&.)))....)))).))))))).	1084	1127	0.8461538461538461	-22.1	14	21	7	3UTR		0	0
hsa-miR-150-5p	NM_053049	UCN3	((((((..(((((.(.((.((.&))..))..).)))))..)))))).	817	841	0.8461538461538461	-22.8	16	24	6	3UTR		0	0
hsa-miR-150-5p	NM_053282	SH2D1B	.(((((..(((((..(((....&.))))))))...))))).	1020	1053	0.8461538461538461	-18.3	13	18	8	3UTR		0	0
hsa-miR-150-5p	NM_054035	UNC119	(((((((..(((((...(((((&)))))..)))))..))))))).	1551	1573	0.8461538461538461	-21.5	17	22	7	3UTR		0	0
hsa-miR-150-5p	NM_054110	GALNT15	(((((((((((((.((..((((&.)))).)).))))....))))))))).	3259	3310	0.8461538461538461	-21.7	19	27	9	3UTR		0	0
hsa-miR-150-5p	NM_058167	UBE2J2	(((((....((((.(((((((.&))))))).)))).))))).	1780	1799	0.8461538461538461	-22.1	16	19	7	3UTR		0	0
hsa-miR-150-5p	NM_058169	BORCS5	(((((((..(((((..((((((&)))).)).....)))))))))))).	4432	4457	0.8461538461538461	-20.4	18	25	12	3UTR		0	0
hsa-miR-150-5p	NM_058186	FAM3B	(((((((((((((...(((((.&)))))...))))))))))))).	1039	1061	0.8461538461538461	-33.4	18	22	13	3UTR		0	0
hsa-miR-150-5p	NM_058229	FBXO32	((((((..(((((.((((.((.&)).))))..))))).)))))).	3880	3902	0.8461538461538461	-22.3	17	22	6	3UTR		0	0
hsa-miR-150-5p	NM_058238	WNT7B	((((((..((((.(..((((((&))))))..)..))))..).))))).	1905	1930	0.8461538461538461	-23.5	17	25	6	3UTR	MIRT673403	0	0
hsa-miR-150-5p	NM_058240	SLC8A3	((((((..(((((.....((((&)))).....)))))..)))))).	4958	4981	0.8461538461538461	-20.9	15	23	6	3UTR		0	0
hsa-miR-150-5p	NM_078470	COX15	.((((((((((..(((((....&.)))))..))))..)))))).	3732	3782	0.8461538461538461	-22.2	15	21	6	3UTR		0	0
hsa-miR-150-5p	NM_078473	TM2D2	((((((((..((((((((((((&)))..))))))))).................)))))))).	2434	2474	0.8461538461538461	-21.4	20	40	9	3UTR		0	0
hsa-miR-150-5p	NM_078474	TM2D3	.((((((...(((((((((((.&)))).)..))))))...)))))).	1165	1189	0.8461538461538461	-19.3	17	24	6	3UTR		0	0
hsa-miR-150-5p	NM_078474	TM2D3	.((((((...(((((((((((.&)))).)..))))))...)))))).	1121	1145	0.8461538461538461	-19.3	17	24	6	3UTR		0	0
hsa-miR-150-5p	NM_079421	CDKN2D	(((((((.(((((((.((....&.)).))))))).))))))).	906	963	0.8461538461538461	-22.7	16	20	7	3UTR		0	0
hsa-miR-150-5p	NM_080283	ABCA9	.((((((.(((((((.((((..&)))).))......))))).)))))).	5835	5861	0.8461538461538461	-21.2	17	26	6	3UTR		0	0
hsa-miR-150-5p	NM_080429	AQP10	((((((..(((((((.((((..&)))))))))).)..).))))).	1124	1146	0.8461538461538461	-20.2	17	22	10	3UTR		0	0
hsa-miR-150-5p	NM_080590	CAPS	.(((((.((((.((((((((((&)))))))).))....))))))))).	1261	1286	0.8461538461538461	-25.9	19	25	9	3UTR		0	0
hsa-miR-150-5p	NM_080591	PTGS1	...((((.((((((..((((..&.)))).)))))).)))).	3842	3871	0.8461538461538461	-21.5	14	18	6	3UTR		0	0
hsa-miR-150-5p	NM_080591	PTGS1	..(((((..((((.((((....&)))).)))).))))).	4350	4366	0.8461538461538461	-19.5	13	16	5	3UTR		0	0
hsa-miR-150-5p	NM_080599	UPF2	((((((..(((((((.((....&.)).)))))))....)))))).	4665	4713	0.8461538461538461	-24.0	15	22	7	3UTR		0	0
hsa-miR-150-5p	NM_080611	DUSP15	((((((..(((((.(.((.((.&)))).).)))))..)))))).	1370	1391	0.8461538461538461	-23.2	16	21	6	3UTR		0	0
hsa-miR-150-5p	NM_080645	COL12A1	((((((((.((((((.......&)))))).)))))))).	7391	7407	0.8461538461538461	-21.4	14	16	8	3UTR		0	0
hsa-miR-150-5p	NM_080652	TMEM41A	..(((((((((((((((((...&))))...)))))).))).)))).	1441	1464	0.8461538461538461	-18.5	17	23	6	3UTR		1	0
hsa-miR-150-5p	NM_080666	WDR89	..((((..((((..((((((..&.))))))))))..)))).	2308	2336	0.8461538461538461	-22.7	14	18	10	3UTR		0	0
hsa-miR-150-5p	NM_080668	CDCA5	.((((((((((((((((((((.&))))))))........................))))).))))).)).	934	981	0.8461538461538461	-24.7	20	47	8	3UTR		0	0
hsa-miR-150-5p	NM_080669	SLC46A1	((((((..(((((((.(((.(.&).)))...)))))))..)))))).	4705	4729	0.8461538461538461	-26.9	17	24	7	3UTR		0	0
hsa-miR-150-5p	NM_080676	MACROD2	(((((((((((((((((((((.&)))))).))).)).)))).............)))))).	1884	1922	0.8461538461538461	-22.4	21	38	6	3UTR		0	0
hsa-miR-150-5p	NM_080677	DYNLL2	(((((..((((((((((((.((&)).))))))............))))))))))).	2536	2569	0.8461538461538461	-23.6	19	33	11	3UTR		1	0
hsa-miR-150-5p	NM_080683	PTPN13	.((((((..(((((((.(((((&))))).)))))))...))).))).	8212	8236	0.8461538461538461	-19.6	18	24	7	3UTR		0	0
hsa-miR-150-5p	NM_080684	PTPN13	.((((((..(((((((.(((((&))))).)))))))...))).))).	7639	7663	0.8461538461538461	-19.6	18	24	7	3UTR		0	0
hsa-miR-150-5p	NM_080685	PTPN13	.((((((..(((((((.(((((&))))).)))))))...))).))).	8227	8251	0.8461538461538461	-19.6	18	24	7	3UTR		0	0
hsa-miR-150-5p	NM_080725	SRXN1	...((.(((((.(((((((((.&)))))))))))))).)).	2012	2030	0.8461538461538461	-21.3	16	18	14	3UTR		0	0
hsa-miR-150-5p	NM_080792	SIRPA	..(((((...((((((((.((.&))))))))))...))))).	1680	1699	0.8461538461538461	-19.6	15	19	10	3UTR		0	0
hsa-miR-150-5p	NM_080819	GPR78	((((((..(((((((((((((.&))))..))))))).))..).))))).	1801	1827	0.8461538461538461	-22.4	19	26	7	3UTR		0	0
hsa-miR-150-5p	NM_080836	STK35	..((((..(((((...((((((&))))))...)))))..)))).	3215	3236	0.8461538461538461	-24.4	15	21	6	3UTR		0	0
hsa-miR-150-5p	NM_080836	STK35	..((((.(((((((((((((((&)))))....))))....)))))))))).	3607	3635	0.8461538461538461	-21.1	19	28	10	3UTR		0	0
hsa-miR-150-5p	NM_100264	WAC	..((((..(((....((((((.&)).))))...)))..)))).	2982	3002	0.8461538461538461	-18.1	13	20	4	3UTR		0	0
hsa-miR-150-5p	NM_100264	WAC	..((((..(((((((.......&)))))))...)))).	2250	2265	0.8461538461538461	-17.0	11	15	7	3UTR		0	0
hsa-miR-150-5p	NM_130440	PTPRF	((((((..(((....((((.((&)).)))))))..)))))).	6725	6744	0.8461538461538461	-23.3	15	19	7	3UTR		0	0
hsa-miR-150-5p	NM_130446	KLHL6	((((((.((((((.(.......&).))))))..)))))).	5430	5447	0.8461538461538461	-20.5	13	17	6	3UTR		0	0
hsa-miR-150-5p	NM_130446	KLHL6	..(((((((((.....((((..&)))).....))).)))))).	2955	2975	0.8461538461538461	-20.6	13	20	6	3UTR		0	0
hsa-miR-150-5p	NM_130468	CHST14	((((((((((((....((((((&)))))))))).....)))))))).	1568	1592	0.8461538461538461	-20.2	18	24	10	3UTR		0	0
hsa-miR-150-5p	NM_130469	JDP2	(((((..(((((((((((.((.&)).))))))..........))))).))))).	1775	1806	0.8461538461538461	-19.6	18	31	6	3UTR	MIRT657104	0	0
hsa-miR-150-5p	NM_130782	RGS18	(((((((........(((((..&.)))))........))))))).	1332	1375	0.8461538461538461	-18.2	12	22	7	3UTR		0	0
hsa-miR-150-5p	NM_130787	AP2A1	((((((((((((((((((((((&)))))))).))...........)))))).)))))).	3082	3118	0.8461538461538461	-28.5	22	36	8	3UTR		0	0
hsa-miR-150-5p	NM_130795	RGS3	..((((..((((((((((((((&)))).....))))))))))......................)))).	3028	3074	0.8461538461538461	-21.0	18	46	10	3UTR		0	0
hsa-miR-150-5p	NM_130847	AMOTL1	((((((.((((.(((.(((...&)))))).)))).)))))).	5074	5093	0.8461538461538461	-25.1	16	19	6	3UTR		0	1
hsa-miR-150-5p	NM_130847	AMOTL1	((((((..(((((...(((((.&))))).)))))..)))).)).	4789	4810	0.8461538461538461	-21.8	16	21	5	3UTR		0	1
hsa-miR-150-5p	NM_133170	PTPRT	((((((((((((((((((((((&)))))).................)))))))).....................)))))).)).	10792	10854	0.8461538461538461	-23.7	22	62	8	3UTR		0	0
hsa-miR-150-5p	NM_133263	PPARGC1B	..(((((((((((((.(((((.&))))).)))))))......................)))))).	4386	4428	0.8461538461538461	-25.0	18	42	7	3UTR		0	0
hsa-miR-150-5p	NM_133448	TMEM132D	(((((((((((((((((.....&.))))))))........))))))))).	5126	5186	0.8461538461538461	-23.3	17	27	9	3UTR		0	0
hsa-miR-150-5p	NM_133452	RAVER1	(((((((.((((((........&))))))...))))))).	2399	2416	0.8461538461538461	-20.2	13	17	7	3UTR		0	0
hsa-miR-150-5p	NM_133454	SGSM1	.(((((.((((((((.((((..&)))))))...)))))...))))).	3536	3560	0.8461538461538461	-21.8	17	24	7	3UTR		0	0
hsa-miR-150-5p	NM_133476	ZNF384	..(((((((((((.(((((((.&))))))).)))).)..)))))).	2429	2452	0.8461538461538461	-24.2	18	23	7	3UTR		0	0
hsa-miR-150-5p	NM_133486	MBNL3	((((((.((((((....((.((&.)).))..))))))..)))))).	9514	9554	0.8461538461538461	-21.6	16	23	6	3UTR		0	0
hsa-miR-150-5p	NM_133504	DCN	((((((.((((((((.......&)))))....))).)))))).	2163	2183	0.8461538461538461	-17.0	14	20	6	3UTR		0	1
hsa-miR-150-5p	NM_133506	DCN	((((((.((((((((.......&)))))....))).)))))).	1929	1949	0.8461538461538461	-17.0	14	20	6	3UTR		0	1
hsa-miR-150-5p	NM_133629	RAD51D	....((((((((((..(((((.&)))))...))))).))))).	2151	2171	0.8461538461538461	-20.8	15	20	5	3UTR		0	0
hsa-miR-150-5p	NM_133635	POFUT2	.........((((((((((((.&)))))))))))).	1745	1758	0.8461538461538461	-21.7	12	13	12	3UTR		0	0
hsa-miR-150-5p	NM_133639	RHOV	((.((((((((((((.((((..&)))).))))))))...........)))))).	1156	1187	0.8461538461538461	-21.5	18	31	8	3UTR		0	0
hsa-miR-150-5p	NM_133645	MTO1	(((((((.((((((.((((...&.))))...)))))).))))))).	6987	7038	0.8461538461538461	-26.0	17	23	7	3UTR		0	0
hsa-miR-150-5p	NM_133647	SLC12A6	(((..((.(((((.(((((((.&))))))).))))).))..))).	4083	4105	0.8461538461538461	-18.8	17	22	7	3UTR		0	0
hsa-miR-150-5p	NM_134265	WSB1	...((((.(((.(((.(((((.&)))))))).)).).)))).	3170	3189	0.8461538461538461	-18.6	15	19	8	3UTR		0	0
hsa-miR-150-5p	NM_134421	HPCAL1	((((((.((((((((.(((.(.&).)))..)))))).)).)))))).	1491	1515	0.8461538461538461	-24.0	18	24	6	3UTR		0	0
hsa-miR-150-5p	NM_134442	CREB1	...(((((((((((((((((..&))))))))).))))............)))).	6489	6520	0.8461538461538461	-22.0	17	31	9	3UTR	MIRT732237	0	1
hsa-miR-150-5p	NM_134445	CD99L2	((((((..(((.(((.((((((&))))))...))).))).................)))))).	2979	3019	0.8461538461538461	-23.2	18	40	6	3UTR		0	0
hsa-miR-150-5p	NM_138284	IL17D	...((((..((.(((((((((.&)))))))))....))..)))).	1300	1322	0.8461538461538461	-20.4	15	22	9	3UTR		0	0
hsa-miR-150-5p	NM_138287	DTX3L	...(((((.((((.(((((((.&))))).)).))))))))).	3575	3594	0.8461538461538461	-21.3	16	19	9	3UTR		0	0
hsa-miR-150-5p	NM_138317	KCNK10	..((((((((((.((((((.((&)).)).)))).))))))..........)))).	6481	6513	0.8461538461538461	-20.7	18	32	6	3UTR		0	0
hsa-miR-150-5p	NM_138317	KCNK10	..(((((((((..((((((...&)).))))))))))))).	5595	5612	0.8461538461538461	-20.9	15	17	13	3UTR		0	0
hsa-miR-150-5p	NM_138318	KCNK10	..((((((((((.((((((.((&)).)).)))).))))))..........)))).	6132	6164	0.8461538461538461	-20.7	18	32	6	3UTR		0	0
hsa-miR-150-5p	NM_138318	KCNK10	..(((((((((..((((((...&)).))))))))))))).	5246	5263	0.8461538461538461	-20.9	15	17	13	3UTR		0	0
hsa-miR-150-5p	NM_138318	KCNK10	..(((((.((((.((.((((..&)))))).)))).))))).	4608	4626	0.8461538461538461	-20.2	15	18	6	3UTR		0	0
hsa-miR-150-5p	NM_138328	RHBDL3	....(((((((((.(((((((.&))))))).)))..)))))).	4398	4418	0.8461538461538461	-22.4	16	20	7	3UTR		0	0
hsa-miR-150-5p	NM_138350	THAP3	((((((.((((((((((((.(.&).))))))))).))))).)))).	1416	1439	0.8461538461538461	-24.8	19	23	9	3UTR		0	0
hsa-miR-150-5p	NM_138353	DCAF15	(((((((((((((((.(((((.&)))))))))))........)))))...)))).	1975	2007	0.8461538461538461	-21.3	20	32	11	3UTR		0	0
hsa-miR-150-5p	NM_138356	SHF	((.(((((.((((.((((((..&)))))).)))).))))))).	2166	2186	0.8461538461538461	-22.9	17	20	7	3UTR		0	0
hsa-miR-150-5p	NM_138357	MCU	((((((..(((((((.(((...&.)))...))))))).)))))).	2769	2823	0.8461538461538461	-23.2	16	22	7	3UTR		0	0
hsa-miR-150-5p	NM_138358	TIMM29	..((((((((((.(..((((((&))).)))..).))).))))))).	979	1002	0.8461538461538461	-22.9	17	23	7	3UTR		0	0
hsa-miR-150-5p	NM_138373	MYADM	..((((.((((((.((((....&.)))).)))))).)))).	2719	2756	0.8461538461538461	-24.9	14	18	6	3UTR		0	0
hsa-miR-150-5p	NM_138374	ZNF845	....(((((((((((((.(((.&))).))))))))))..............))).	5469	5501	0.8461538461538461	-17.8	16	32	10	3UTR		0	0
hsa-miR-150-5p	NM_138385	TMEM129	.(((((.(((((((..((((..&)))).)))))))))))).	2104	2122	0.8461538461538461	-23.8	16	18	12	3UTR		0	0
hsa-miR-150-5p	NM_138424	KIF12	(((((...(((((((.(((((.&))))).................)))))))......))))).	1920	1961	0.8461538461538461	-20.2	17	41	7	3UTR		0	0
hsa-miR-150-5p	NM_138426	GLCCI1	(((((((((((.(((.((((..&))))))).)))).....)).))))).	2898	2924	0.8461538461538461	-22.0	18	26	7	3UTR		0	0
hsa-miR-150-5p	NM_138453	RAB3C	(((((((((((((((.......&)))))).........))))))))).	5318	5343	0.8461538461538461	-19.5	15	25	9	3UTR		0	0
hsa-miR-150-5p	NM_138457	FOXP4	((((((..(((..(((((....&))))))))..)))))).	4215	4232	0.8461538461538461	-23.3	14	17	8	3UTR		0	0
hsa-miR-150-5p	NM_138460	CMTM5	(((((((((((((.(.......&).))))).......)))))))).	876	899	0.8461538461538461	-17.6	14	23	8	3UTR		0	0
hsa-miR-150-5p	NM_138559	BCL11A	((((((.(((((((........&.))))))).))).))).	1117	1138	0.8461538461538461	-18.1	13	17	7	3UTR		0	0
hsa-miR-150-5p	NM_138573	NRG4	(((((.((.((...(((((((.&)))))))...)).)).)).))).	1392	1415	0.8461538461538461	-16.8	16	23	7	3UTR		0	0
hsa-miR-150-5p	NM_138576	BCL11B	(((((((.(((((.(.((....&)).).)))))..))))))).	7553	7573	0.8461538461538461	-23.3	15	20	7	3UTR	MIRT660332	0	0
hsa-miR-150-5p	NM_138703	MAGEE2	......(((.((((((((((..&)))))))))).))).	2085	2100	0.8461538461538461	-17.6	13	15	10	3UTR		0	0
hsa-miR-150-5p	NM_138720	H2BC5	..(((...((((((.(((((((&)))))))..................))))))...))).	581	619	0.8461538461538461	-19.6	16	38	7	3UTR		0	0
hsa-miR-150-5p	NM_138734	NRXN2	((((((..(((((.(.(((.((&)).))).).))))).)))))).	3282	3304	0.8461538461538461	-23.1	17	22	6	3UTR		0	0
hsa-miR-150-5p	NM_138735	NRXN1	....((((((.((((.(((((.&))))).)))).)))))).	2689	2707	0.8461538461538461	-21.5	15	18	6	3UTR		0	0
hsa-miR-150-5p	NM_138736	GNAO1	((((((..(((((((.(((((.&)).))).)))))))..)))))).	2498	2521	0.8461538461538461	-27.9	18	23	7	3UTR		0	0
hsa-miR-150-5p	NM_138736	GNAO1	((((((.(((((((.(((((..&)))))...))))))).....)))))).	4021	4048	0.8461538461538461	-23.5	18	27	7	3UTR		0	0
hsa-miR-150-5p	NM_138774	R3HDM4	((((((.((((...(((.(((.&))).)))...)))).)))))).	1093	1115	0.8461538461538461	-21.4	16	22	6	3UTR		0	0
hsa-miR-150-5p	NM_138786	TM4SF18	(((((((((((...........&))))))).)))).	2729	2742	0.8461538461538461	-17.8	11	13	7	3UTR		0	0
hsa-miR-150-5p	NM_138793	CANT1	(((.(((((((..(((.((((.&)))))))..)))))))))).	1739	1759	0.8461538461538461	-21.3	17	20	10	3UTR		0	0
hsa-miR-150-5p	NM_138799	MBOAT2	((((((((((((.((.((((((&)))))).))..)))))...))))))).	4654	4681	0.8461538461538461	-24.3	20	27	7	3UTR		0	0
hsa-miR-150-5p	NM_138801	GALM	(((((..((((((((.((((((&))))))..))).........)))))..))))).	2041	2074	0.8461538461538461	-23.7	19	33	6	3UTR		0	0
hsa-miR-150-5p	NM_138802	ZFAND2B	((((((..(((..((.((((..&))))))..)))..)))))).	984	1004	0.8461538461538461	-24.2	15	20	6	3UTR		0	0
hsa-miR-150-5p	NM_138923	TAF1	.(((((..(((((...(((...&))).....)))))..))))).	7405	7426	0.8461538461538461	-20.4	13	21	5	3UTR		0	0
hsa-miR-150-5p	NM_138933	A1CF	((((((..(((((...((....&))..)))))..)))))).	2436	2454	0.8461538461538461	-19.9	13	18	6	3UTR	MIRT516023	0	0
hsa-miR-150-5p	NM_138966	NETO1	..(((((((.(..(((((((((&)))))).)))..).))))))).	3093	3115	0.8461538461538461	-20.4	17	22	7	3UTR		0	0
hsa-miR-150-5p	NM_138972	BACE1	((((((..(((((((.(((.((&.)).)))))).))))....)))))).	4128	4185	0.8461538461538461	-23.7	18	26	6	3UTR		0	0
hsa-miR-150-5p	NM_138973	BACE1	((((((..(((((((.(((.((&.)).)))))).))))....)))))).	3996	4053	0.8461538461538461	-23.7	18	26	6	3UTR		0	0
hsa-miR-150-5p	NM_138980	MAPK10	(((((...((((((((((((((&)))))))....))))).)).....))))).	2951	2981	0.8461538461538461	-20.8	19	30	7	3UTR		0	0
hsa-miR-150-5p	NM_138991	BACE2	(((((((((((((((((((.(.&).)))))))))..)).))).............))))).	1965	2003	0.8461538461538461	-19.9	20	38	9	3UTR		0	0
hsa-miR-150-5p	NM_138992	BACE2	(((((((((((((((((((.(.&).)))))))))..)).))).............))))).	1946	1984	0.8461538461538461	-19.9	20	38	9	3UTR		0	0
hsa-miR-150-5p	NM_139017	IL31RA	..(((((.(((((.(.((((((&))))))..).))))).))).)).	2681	2704	0.8461538461538461	-20.9	17	23	6	3UTR		0	0
hsa-miR-150-5p	NM_139029	CD151	((((((((((((((..(((((.&)))))))))).)....)))))))).	1086	1111	0.8461538461538461	-20.8	19	25	10	3UTR		0	0
hsa-miR-150-5p	NM_139030	CD151	((((((((((((((..(((((.&)))))))))).)....)))))))).	1028	1053	0.8461538461538461	-20.8	19	25	10	3UTR		0	0
hsa-miR-150-5p	NM_139067	SMARCC2	.(((((((.(((((((((....&.)).)))))))..))))))).	4411	4444	0.8461538461538461	-22.3	16	21	7	3UTR		0	1
hsa-miR-150-5p	NM_139163	FLACC1	((((..(((((((...((((..&))))))))))).....)))).	1813	1834	0.8461538461538461	-16.0	15	21	11	3UTR		0	1
hsa-miR-150-5p	NM_139164	STARD4	..(((((((((..((...(((.&))).....))..))))))))).	2892	2914	0.8461538461538461	-17.9	14	22	9	3UTR		0	0
hsa-miR-150-5p	NM_139164	STARD4	..((((((((.((.(((.....&))).))..)))))))).	4311	4328	0.8461538461538461	-16.2	13	17	8	3UTR		0	0
hsa-miR-150-5p	NM_139179	DAGLB	..(((((.(((..(((((....&)))))))).))))).	2586	2601	0.8461538461538461	-19.7	13	15	8	3UTR		0	0
hsa-miR-150-5p	NM_139246	TSTD2	((((((..(((((((.......&)))).)))..)))))).	1870	1887	0.8461538461538461	-18.8	13	17	6	3UTR		0	0
hsa-miR-150-5p	NM_139265	EHD4	((((((..((((((..(((((.&.)))))...)))))).)))))).	6003	6048	0.8461538461538461	-26.7	17	23	6	3UTR		0	0
hsa-miR-150-5p	NM_139276	STAT3	(((((...((((((.((((((.&))))))........))))))))))).	4315	4341	0.8461538461538461	-19.1	17	26	11	3UTR		0	0
hsa-miR-150-5p	NM_139279	MCFD2	(((.(((((.((((((((.(((&)))))))))))..))))).))).	1607	1630	0.8461538461538461	-22.5	19	23	11	3UTR		0	0
hsa-miR-150-5p	NM_139283	PPTC7	(((((((.(((((.((((.(((&.))))))).))).))..))))))).	3015	3047	0.8461538461538461	-23.5	19	25	7	3UTR		0	0
hsa-miR-150-5p	NM_139314	ANGPTL4	(((((...(((((((.((((..&)))))))))))......))))).	1466	1489	0.8461538461538461	-21.0	16	23	11	3UTR		0	0
hsa-miR-150-5p	NM_139318	KCNH5	..((.((((((((((.(((((.&)))))....................)))))))))).)).	8024	8063	0.8461538461538461	-20.8	17	39	10	3UTR		0	0
hsa-miR-150-5p	NM_139322	ATRN	((((((.(((((...((..((.&))..))...))))).)))))).	3948	3970	0.8461538461538461	-20.0	15	22	6	3UTR		0	0
hsa-miR-150-5p	NM_144488	RGS3	..((((..((((((((((((((&)))).....))))))))))......................)))).	4011	4057	0.8461538461538461	-21.0	18	46	10	3UTR		0	0
hsa-miR-150-5p	NM_144489	RGS3	..((((..((((((((((((((&)))).....))))))))))......................)))).	1140	1186	0.8461538461538461	-21.0	18	46	10	3UTR		0	0
hsa-miR-150-5p	NM_144570	JPT2	((((((.(((((((..((....&))..))))))).)))))).	869	888	0.8461538461538461	-23.9	15	19	7	3UTR		0	1
hsa-miR-150-5p	NM_144579	SFXN5	((((((..((((....(((((.&.)))))...))))..)))))).	1490	1559	0.8461538461538461	-25.9	15	22	6	3UTR		0	0
hsa-miR-150-5p	NM_144589	COMTD1	((((((..((((....((((((&))))))..))))..)))))).	942	963	0.8461538461538461	-24.3	16	21	6	3UTR		0	0
hsa-miR-150-5p	NM_144590	ANKRD22	.(((...((((.((((((....&)))))).))))....))).	3627	3646	0.8461538461538461	-19.3	13	19	6	3UTR		0	0
hsa-miR-150-5p	NM_144598	LRRC28	(((((((((((((((.((((((&))))))..)))))...)))...)))).))).	5453	5484	0.8461538461538461	-20.6	21	31	6	3UTR		0	0
hsa-miR-150-5p	NM_144606	FLCN	((((((..(((((((.((((((&))))))..))........))))).)))))).	2853	2884	0.8461538461538461	-23.5	19	31	6	3UTR		0	0
hsa-miR-150-5p	NM_144607	CYB5D1	((((((((((((((((((((((&))))))))..................))))))...)))))))).	2465	2509	0.8461538461538461	-24.4	22	44	8	3UTR		0	0
hsa-miR-150-5p	NM_144609	CCDC43	(((.((((((((((((((((((&))))....)))))))))........)))))..))).	1342	1378	0.8461538461538461	-21.0	21	36	9	3UTR		0	0
hsa-miR-150-5p	NM_144638	TMEM42	....((((((((.((.(((((.&)))))..))...)))))))).	753	774	0.8461538461538461	-20.1	15	21	8	3UTR		0	0
hsa-miR-150-5p	NM_144639	UROC1	(((((((.(((.((.(((....&)))))..))).))))))).	2799	2818	0.8461538461538461	-21.2	15	19	7	3UTR		0	0
hsa-miR-150-5p	NM_144641	PPM1M	..((((((((((.(((((.((.&)).))))).)))).......)))))).	2012	2039	0.8461538461538461	-20.3	17	27	6	3UTR		0	0
hsa-miR-150-5p	NM_144660	SAMD8	(((((((((((((((((((.((&)).))))))))))............))..)).))))).	3455	3493	0.8461538461538461	-22.4	21	38	10	3UTR		0	1
hsa-miR-150-5p	NM_144669	GLT1D1	((((((((.(((((.((((((.&.))))))...)))))...)))))))).	1150	1196	0.8461538461538461	-27.3	19	27	8	3UTR		0	1
hsa-miR-150-5p	NM_144690	ZNF582	((((((((.((((...(((((.&.)))))..)))))))))))).	1886	1913	0.8461538461538461	-26.7	17	21	12	3UTR	MIRT648267	0	0
hsa-miR-150-5p	NM_144703	LSM14B	(((((((((((((((.(((((.&)).)))...))))))))...)))).))).	1849	1878	0.8461538461538461	-22.4	20	29	8	3UTR		0	0
hsa-miR-150-5p	NM_144707	PROM2	((((((..(((((((((..((.&))..)))))))))....)))))).	3265	3289	0.8461538461538461	-23.8	17	24	9	3UTR		0	0
hsa-miR-150-5p	NM_144719	CCDC13	(((((((.(((((((((((.((&)).)).))....))))))).))))..))).	3956	3986	0.8461538461538461	-20.6	20	30	7	3UTR		0	0
hsa-miR-150-5p	NM_144725	TTC23L	...(((..((((((((.(((((&))))).....))))))))...))).	2016	2041	0.8461538461538461	-18.7	16	25	8	3UTR		0	0
hsa-miR-150-5p	NM_144726	RNF145	((.(((.((((((...((....&))..))))))))).)).	2708	2725	0.8461538461538461	-18.2	13	17	9	3UTR		0	0
hsa-miR-150-5p	NM_144732	HNRNPUL1	(((((((((((((...(((.((&)).)))....)))))............)))))))).	3146	3182	0.8461538461538461	-21.8	18	36	8	3UTR		0	0
hsa-miR-150-5p	NM_144781	PDCD2	...(((.((((((((.......&))))))))))).	919	931	0.8461538461538461	-17.8	11	12	11	3UTR		0	0
hsa-miR-150-5p	NM_144975	SLFN5	..((((.(((..((((((((((&))))))))))))).)))).	7343	7362	0.8461538461538461	-23.7	17	19	13	3UTR		0	0
hsa-miR-150-5p	NM_144985	CDH24	((((((..(((((...(((((.&)))))...))))).....)))))).	3335	3360	0.8461538461538461	-23.7	16	25	6	3UTR		0	0
hsa-miR-150-5p	NM_145008	YPEL4	.((((((((((((((.......&)))))))).)))))).	959	975	0.8461538461538461	-22.0	14	16	8	3UTR		0	0
hsa-miR-150-5p	NM_145051	RNF183	(((((((..((((.........&))))..))))))).	878	892	0.8461538461538461	-16.4	11	14	7	3UTR		0	0
hsa-miR-150-5p	NM_145068	TRPV3	(((((((.((((((((((..((&))..).))))))))).....................))))))).	2996	3040	0.8461538461538461	-21.5	19	44	9	3UTR		0	0
hsa-miR-150-5p	NM_145068	TRPV3	(((((...(((.(((.(((((.&)))))))).))).....))))).	4183	4206	0.8461538461538461	-21.2	16	23	8	3UTR		0	0
hsa-miR-150-5p	NM_145117	NAV2	.(((((.(((((....((((((&)))).))...)))))))))).	10931	10952	0.8461538461538461	-20.8	16	21	10	3UTR		0	0
hsa-miR-150-5p	NM_145168	SDR42E1	(((((.(((((((.(((((((.&)))))......)).))))))).))))).	9862	9890	0.8461538461538461	-24.0	19	28	7	3UTR		0	0
hsa-miR-150-5p	NM_145176	SLC2A12	..(((((((((((((.((((((&))))..)).....))))).)))).)))).	4500	4529	0.8461538461538461	-18.2	19	29	5	3UTR		0	0
hsa-miR-150-5p	NM_145177	DHRSX	(((((((((((((((.......&)))))))))...................)))))).	1806	1841	0.8461538461538461	-20.3	15	35	9	3UTR		0	0
hsa-miR-150-5p	NM_145230	ATP6V0E2	((((((.......(((((((((&))))))))).....)))).)).	1426	1448	0.8461538461538461	-20.9	15	22	9	3UTR		0	0
hsa-miR-150-5p	NM_145231	EFCAB11	(((((((((((.((((...(((&)))...)))).)))))..)))))).	719	744	0.8461538461538461	-20.4	18	25	6	3UTR	MIRT517794	0	0
hsa-miR-150-5p	NM_145232	CTU1	....(((((((((.((((.(((&.))).))))...))))))))).	1889	1923	0.8461538461538461	-21.9	16	22	9	3UTR		0	0
hsa-miR-150-5p	NM_145232	CTU1	..((((((((((((..((((..&.)))).....))...)))))))))).	1189	1240	0.8461538461538461	-21.8	16	26	10	3UTR		0	0
hsa-miR-150-5p	NM_145236	B3GNT7	.((((((.((((.((((((((.&)))).))))............)))).)))))).	2633	2666	0.8461538461538461	-22.9	18	33	6	3UTR		0	0
hsa-miR-150-5p	NM_145244	DDIT4L	((((((((.((((((.(((((.&)))))))))))....)))))...))).	2416	2443	0.8461538461538461	-20.4	19	27	11	3UTR		0	0
hsa-miR-150-5p	NM_145246	FRA10AC1	(((((..((((((((((.((..&.)).)).))))))))....))))).	2501	2534	0.8461538461538461	-19.1	17	25	8	3UTR		0	0
hsa-miR-150-5p	NM_145257	CCSAP	.......((((((((.(((((.&))))))))))))).	1618	1632	0.8461538461538461	-20.1	13	14	13	3UTR		0	0
hsa-miR-150-5p	NM_145262	GLYCTK	(((((((((((((((.((((..&))))...))).))))...........)))))))).	3007	3042	0.8461538461538461	-21.5	19	35	8	3UTR		0	1
hsa-miR-150-5p	NM_145279	MOB3C	.((((..((((((((.(((((.&)))).)..))))))))....)))).	2621	2646	0.8461538461538461	-20.9	17	25	8	3UTR		0	0
hsa-miR-150-5p	NM_145280	METTL21A	((((((..(((((...((....&))..)))))...)))))).	4061	4080	0.8461538461538461	-21.1	13	19	6	3UTR	MIRT702046	0	0
hsa-miR-150-5p	NM_145286	STOML3	..((((.((((((.........&)))))))))).	1625	1636	0.8461538461538461	-16.1	10	11	10	3UTR		0	0
hsa-miR-150-5p	NM_145296	CADM4	(((((((((((.....(((.((&)).).))....))))))))))).	1484	1507	0.8461538461538461	-23.6	16	23	11	3UTR		0	0
hsa-miR-150-5p	NM_145296	CADM4	((((((.((((((...((((..&)))).)))))).)))))).	1573	1592	0.8461538461538461	-23.6	16	19	6	3UTR		0	0
hsa-miR-150-5p	NM_145306	FAM241B	...(((.((((((((..((((.&))))))))))))))).	545	561	0.8461538461538461	-19.0	15	16	15	3UTR		0	0
hsa-miR-150-5p	NM_145341	PDCD4	.((((((((((..((.((.((.&))))...))..).))))))))).	3129	3152	0.8461538461538461	-19.9	16	23	9	3UTR	MIRT678643	1	1
hsa-miR-150-5p	NM_145639	APOL3	(((((...(((((((.((((..&)))).))))))).))))).	1375	1394	0.8461538461538461	-23.0	16	19	7	3UTR		0	0
hsa-miR-150-5p	NM_145641	APOL3	(((((...(((((((.((((..&)))).))))))).))))).	2961	2980	0.8461538461538461	-23.0	16	19	7	3UTR		0	0
hsa-miR-150-5p	NM_145642	APOL3	(((((...(((((((.((((..&)))).))))))).))))).	2898	2917	0.8461538461538461	-23.0	16	19	7	3UTR		0	0
hsa-miR-150-5p	NM_145649	GCNT2	((((((((((((((((((....&))).)))))))).............))))).)).	3817	3851	0.8461538461538461	-22.3	18	34	8	3UTR		0	0
hsa-miR-150-5p	NM_145654	RDM1	((((((..(((((.((((((..&)))))).)).)))..)))))).	1059	1081	0.8461538461538461	-24.7	17	22	6	3UTR		0	0
hsa-miR-150-5p	NM_145655	GCNT2	((((((((((((((((((....&))).)))))))).............))))).)).	3512	3546	0.8461538461538461	-22.3	18	34	8	3UTR		0	0
hsa-miR-150-5p	NM_145754	KIFC2	((((((..(((.(((.((((..&.)))).))).)))..)))))).	3029	3073	0.8461538461538461	-25.5	16	22	6	3UTR		0	0
hsa-miR-150-5p	NM_145800	SEPTIN6	.(((((..(((((.((((((((&))))..))))...))))).))))).	1957	1982	0.8461538461538461	-20.1	18	25	5	3UTR		0	0
hsa-miR-150-5p	NM_145802	SEPTIN6	.(((((..(((((.((((((((&))))..))))...))))).))))).	1912	1937	0.8461538461538461	-20.1	18	25	5	3UTR		0	0
hsa-miR-150-5p	NM_145804	ABTB2	(((((...(((((((.((....&)).)))))))...))))).	4238	4257	0.8461538461538461	-22.3	14	19	7	3UTR		0	0
hsa-miR-150-5p	NM_145811	CACNG5	.((((((((((.(((..((((.&)))).....))).)))).)))))).	1230	1255	0.8461538461538461	-21.5	17	25	6	3UTR		0	0
hsa-miR-150-5p	NM_145868	ANXA11	((((((..(((.(((.((....&.))))).)))..)))))).	2624	2665	0.8461538461538461	-20.8	14	19	6	3UTR		0	0
hsa-miR-150-5p	NM_145869	ANXA11	((((((..(((.(((.((....&.))))).)))..)))))).	2820	2861	0.8461538461538461	-20.8	14	19	6	3UTR		0	0
hsa-miR-150-5p	NM_145899	HMGA1	((((((..((((((((((....&))))))))))........................)))))).	1794	1835	0.8461538461538461	-20.3	16	41	10	3UTR		0	0
hsa-miR-150-5p	NM_145901	HMGA1	((((((..((((((((((....&))))))))))........................)))))).	2034	2075	0.8461538461538461	-20.3	16	41	10	3UTR		0	0
hsa-miR-150-5p	NM_145903	HMGA1	((((((..((((((((((....&))))))))))........................)))))).	1647	1688	0.8461538461538461	-20.3	16	41	10	3UTR		0	0
hsa-miR-150-5p	NM_145905	HMGA1	((((((..((((((((((....&))))))))))........................)))))).	1723	1764	0.8461538461538461	-20.3	16	41	10	3UTR		0	0
hsa-miR-150-5p	NM_147129	ALS2CL	...((((.(((((((.(((((.&))))).))))))).)))).	3476	3495	0.8461538461538461	-26.2	16	19	7	3UTR		0	0
hsa-miR-150-5p	NM_147129	ALS2CL	((((((.((((((((.(((((.&))))).))))))))..)))).)).	3076	3100	0.8461538461538461	-24.8	19	24	8	3UTR		0	0
hsa-miR-150-5p	NM_147147	BVES	.(((((...((((.((((....&.)))).))))....))))).	2414	2445	0.8461538461538461	-21.1	13	20	5	3UTR		0	0
hsa-miR-150-5p	NM_147183	KCNIP4	....(((.((((((.(((((((&))))).)).)))))).))).	885	905	0.8461538461538461	-21.5	16	20	6	3UTR		0	0
hsa-miR-150-5p	NM_147187	TNFRSF10B	..((((.((((....((((((.&))))))..)))))))).	2996	3013	0.8461538461538461	-21.6	14	17	8	3UTR		0	0
hsa-miR-150-5p	NM_147196	TMIE	((((((((((((((..(((((.&)))))..)))))))..................))))..))).	1285	1327	0.8461538461538461	-24.9	19	42	7	3UTR		0	0
hsa-miR-150-5p	NM_147196	TMIE	(((((((((((((...((....&.))....))))))...))))))).	1003	1034	0.8461538461538461	-21.0	15	24	7	3UTR		0	0
hsa-miR-150-5p	NM_147200	TRAF3IP2	(((((((((.((((((((((((&.))).)).)))).))).))))))))).	2973	3024	0.8461538461538461	-20.4	21	27	9	3UTR	MIRT528701	0	0
hsa-miR-150-5p	NM_147686	TRAF3IP2	(((((((((.((((((((((((&.))).)).)))).))).))))))))).	2862	2913	0.8461538461538461	-20.4	21	27	9	3UTR	MIRT528701	0	0
hsa-miR-150-5p	NM_148170	CTSC	(((((((.((((((..((((((&)))))).......)))))).))))))).	5449	5477	0.8461538461538461	-28.0	19	28	7	3UTR		0	0
hsa-miR-150-5p	NM_148175	PPIL2	((((((.(((((((((((.(((&))).)))))))).))).)))).)).	2164	2189	0.8461538461538461	-24.5	20	25	8	3UTR		0	0
hsa-miR-150-5p	NM_148176	PPIL2	((((((.(((((((((((.(((&))).)))))))).))).)))).)).	2022	2047	0.8461538461538461	-24.5	20	25	8	3UTR		0	0
hsa-miR-150-5p	NM_148672	CCL28	(((((((..((((((.((((((&.))).)))...)).))))))))))).	800	854	0.8461538461538461	-19.7	19	26	11	3UTR		0	0
hsa-miR-150-5p	NM_148965	TNFRSF25	(((.(((((..(((((((....&)))))))..)))))))).	1906	1924	0.8461538461538461	-18.7	15	18	8	3UTR		0	0
hsa-miR-150-5p	NM_148966	TNFRSF25	(((.(((((..(((((((....&)))))))..)))))))).	1768	1786	0.8461538461538461	-18.7	15	18	8	3UTR		0	0
hsa-miR-150-5p	NM_148967	TNFRSF25	(((.(((((..(((((((....&)))))))..)))))))).	1744	1762	0.8461538461538461	-18.7	15	18	8	3UTR		0	0
hsa-miR-150-5p	NM_148970	TNFRSF25	(((.(((((..(((((((....&)))))))..)))))))).	1330	1348	0.8461538461538461	-18.7	15	18	8	3UTR		0	0
hsa-miR-150-5p	NM_152222	RELT	(((((((((((..((.((((..&)))))).)))))).))))).	2022	2042	0.8461538461538461	-22.7	17	20	6	3UTR		0	0
hsa-miR-150-5p	NM_152236	GAS2L1	((((((((((..((((((((.(&).)))..)))))....)))))))))).	2374	2401	0.8461538461538461	-23.1	19	27	10	3UTR		0	0
hsa-miR-150-5p	NM_152263	TPM3	((((((((((((...((((.(.&).)))))))))).........)))))).	4712	4740	0.8461538461538461	-20.3	17	28	10	3UTR		1	0
hsa-miR-150-5p	NM_152265	BTF3L4	...((((((((((((.((((..&)))))))))............))))))).	3555	3584	0.8461538461538461	-18.4	16	29	9	3UTR		0	0
hsa-miR-150-5p	NM_152277	UBTD2	(((((((((((((...(((((.&)).)))))))))...........................))))))).	1797	1844	0.8461538461538461	-19.0	18	47	9	3UTR		0	0
hsa-miR-150-5p	NM_152290	C1orf158	(((((((((((((...((((..&))))...)))))....................)))))))).	1722	1763	0.8461538461538461	-23.9	17	41	8	3UTR		0	0
hsa-miR-150-5p	NM_152290	C1orf158	((((((.((((((((((((...&.)))..))))))).))..)))))).	2635	2673	0.8461538461538461	-23.2	18	25	7	3UTR		0	0
hsa-miR-150-5p	NM_152307	TRMT61A	.(((((..((((((((((....&)))))))).))))))).	1256	1273	0.8461538461538461	-23.2	15	17	8	3UTR		0	0
hsa-miR-150-5p	NM_152310	ELOVL3	.((((((.(((...((((....&)))).....))).)))))).	1219	1239	0.8461538461538461	-19.7	13	20	6	3UTR		1	1
hsa-miR-150-5p	NM_152318	C12orf45	.(((((.((((.((((((((..&))))))))...........))))))))).	5207	5236	0.8461538461538461	-23.4	17	29	9	3UTR		0	0
hsa-miR-150-5p	NM_152318	C12orf45	..(((((.((((....(((((.&))))).......)))).))))).	19307	19330	0.8461538461538461	-21.5	14	23	5	3UTR		0	0
hsa-miR-150-5p	NM_152344	LSM12	..((((..((((.(((((((((&)))))))....................)).))))..)))).	922	963	0.8461538461538461	-22.6	17	41	7	3UTR		0	0
hsa-miR-150-5p	NM_152346	SLC43A2	((((..((((((((.(((((((&))))...))))))))))).)))).	7132	7156	0.8461538461538461	-21.1	19	24	11	3UTR	MIRT762874	0	1
hsa-miR-150-5p	NM_152348	WDR81	((((((..(((((...(((((.&))).))..)))))..)))))).	3233	3255	0.8461538461538461	-22.8	16	22	6	3UTR		0	0
hsa-miR-150-5p	NM_152354	ZNF285	(((((((((..(((((((.((.&)).))))))).))))..))))).	3906	3929	0.8461538461538461	-19.3	18	23	7	3UTR		0	0
hsa-miR-150-5p	NM_152358	IZUMO2	(((((..(((((((.((((.((&)).)))).)))))))..))))).	755	778	0.8461538461538461	-23.7	18	23	7	3UTR		0	0
hsa-miR-150-5p	NM_152383	DIS3L2	((((((.((((((...((.((.&)).))...)))))).)))..))).	2964	2988	0.8461538461538461	-19.4	16	24	6	3UTR		0	0
hsa-miR-150-5p	NM_152385	CLHC1	((((((((.((((((.(((((.&)))))))))))..........................)))))))).	2965	3011	0.8461538461538461	-23.1	19	46	11	3UTR		0	0
hsa-miR-150-5p	NM_152388	TMEM237	..((((((((((((.((((...&)).))))))))..)))))).	4514	4534	0.8461538461538461	-17.1	16	20	8	3UTR		0	0
hsa-miR-150-5p	NM_152393	KLHL40	((((...((((((((.((((..&)))))))))))))))).	2123	2140	0.8461538461538461	-19.6	16	17	16	3UTR		0	0
hsa-miR-150-5p	NM_152400	FAM241A	(((((((((.((..((((((..&))))))..)).)))))..)))).	4313	4336	0.8461538461538461	-20.8	17	23	6	3UTR	MIRT783881	0	0
hsa-miR-150-5p	NM_152414	BHLHE22	((((((..(((((.((((....&))))..))))).)))))).	1767	1786	0.8461538461538461	-21.9	15	19	6	3UTR		0	0
hsa-miR-150-5p	NM_152416	NDUFAF6	..((((...((((...((((((&))))))..))))....)))).	1362	1383	0.8461538461538461	-20.2	14	21	6	3UTR		0	0
hsa-miR-150-5p	NM_152418	DCAF4L2	((((((((((..(.(((((((.&))))))).).))))...................)))))).	2744	2784	0.8461538461538461	-20.7	18	40	7	3UTR		0	0
hsa-miR-150-5p	NM_152424	AMER1	...(((((((((((((((((((&))).))))))..........)))))))))).	7969	8000	0.8461538461538461	-25.4	19	31	10	3UTR		0	0
hsa-miR-150-5p	NM_152435	AMDHD1	...((((.(((((((.((.(((&))).)).)))))))...........)))).	1946	1976	0.8461538461538461	-18.0	16	30	7	3UTR		0	0
hsa-miR-150-5p	NM_152442	RAD9B	((((((((((((((..((((((&.))))))))))).)).............................))))))).	2064	2138	0.8461538461538461	-20.3	20	52	11	3UTR		0	0
hsa-miR-150-5p	NM_152455	ZSCAN29	((((((....(((((.(((((.&))))).)))))....)))))).	5161	5183	0.8461538461538461	-21.8	16	22	6	3UTR		1	0
hsa-miR-150-5p	NM_152455	ZSCAN29	..(((((((((.....(((((.&)))))..)))))).))).	4721	4739	0.8461538461538461	-21.3	14	18	6	3UTR		1	0
hsa-miR-150-5p	NM_152457	ZNF597	((((((..(((..((.(((((.&))))).....))..)))..)))))).	2150	2176	0.8461538461538461	-23.4	16	26	6	3UTR		0	0
hsa-miR-150-5p	NM_152458	ZNF785	.((((...(((((.(((((((.&))))))).)))))..)))).	1732	1752	0.8461538461538461	-26.1	16	20	7	3UTR		0	0
hsa-miR-150-5p	NM_152470	RNF165	((((((((((((((.(((((((&)))))))))))).)).))))).)).	4394	4419	0.8461538461538461	-27.5	21	25	12	3UTR	MIRT654233	0	1
hsa-miR-150-5p	NM_152493	ZNF362	(((((((.((((((((((....&.)))))........................))))).))))))).	2104	2160	0.8461538461538461	-24.5	17	44	7	3UTR		0	0
hsa-miR-150-5p	NM_152522	ARL6IP6	....(((((..((((.((((((&)))))).))))....))))).	691	712	0.8461538461538461	-16.6	15	21	6	3UTR		0	0
hsa-miR-150-5p	NM_152542	PPM1K	((((((...((((((((.....&)))))))).)))))).	3189	3205	0.8461538461538461	-19.5	14	16	8	3UTR		0	0
hsa-miR-150-5p	NM_152568	NKX6-3	((((((..((((((((((....&))))))))).)..)))))).	1196	1216	0.8461538461538461	-26.8	16	20	9	3UTR		0	0
hsa-miR-150-5p	NM_152588	TMTC2	..(((((((((((((.(((((.&)))))))........................))))))))))).	5381	5424	0.8461538461538461	-24.1	18	43	11	3UTR		0	0
hsa-miR-150-5p	NM_152595	PGBD4	(((((((((((((((.(((((.&)))))))).)).))).......................))))))).	4206	4252	0.8461538461538461	-20.5	20	46	8	3UTR	MIRT618237	0	0
hsa-miR-150-5p	NM_152608	SDE2	((((((((((....((((((((&)))))))).........................))))))).))).	1788	1833	0.8461538461538461	-20.6	18	45	8	3UTR		0	0
hsa-miR-150-5p	NM_152617	RNF168	((.(((.(((((((.((((((.&)))))).)))........)))).))).)).	3730	3760	0.8461538461538461	-21.0	18	30	6	3UTR		0	0
hsa-miR-150-5p	NM_152621	SGMS2	(((((...((((((((((((((&)))).)))...)))))))))))).	2172	2196	0.8461538461538461	-20.9	19	24	12	3UTR		0	0
hsa-miR-150-5p	NM_152624	DCP2	((.(((((((((((((......&)))))).))))))).)).	6559	6577	0.8461538461538461	-20.5	15	18	7	3UTR		0	0
hsa-miR-150-5p	NM_152649	MLKL	...((((..(((((((((.(((&.))).)))))))))..)))).	1913	1945	0.8461538461538461	-22.0	16	21	9	3UTR		0	0
hsa-miR-150-5p	NM_152652	ZNF48	((((((..(((((.(((((.(.&).))))).)))))..................)))))).	2310	2348	0.8461538461538461	-23.5	17	38	6	3UTR		0	0
hsa-miR-150-5p	NM_152655	ZNF585A	((((((.((.(((((.((....&)).))))).)))))))).	7468	7486	0.8461538461538461	-19.9	15	18	8	3UTR		0	0
hsa-miR-150-5p	NM_152687	GAPT	((((((..(((((((.((((((&)))))).))......)))))...............)))))).	1198	1240	0.8461538461538461	-21.8	19	42	6	3UTR		0	0
hsa-miR-150-5p	NM_152707	SLC25A16	.(((((..((((((.(((((..&))))).....))))))..))))).	5282	5306	0.8461538461538461	-23.3	16	24	6	3UTR		0	0
hsa-miR-150-5p	NM_152732	RSPH9	.((((((.((((((((((....&.)))))....))))).)))))).	1846	1893	0.8461538461538461	-23.9	16	23	6	3UTR		0	0
hsa-miR-150-5p	NM_152733	BTBD9	(((((..(((((..(((((((.&))))))))))))...))))).	3963	3984	0.8461538461538461	-23.8	17	21	12	3UTR		1	0
hsa-miR-150-5p	NM_152733	BTBD9	(((((((.((..(((.(((((.&))))).))).)).))))))).	4694	4715	0.8461538461538461	-23.4	17	21	7	3UTR		1	0
hsa-miR-150-5p	NM_152742	GPC2	..((((...((((((((((((.&))))).)))))))...)))).	2321	2342	0.8461538461538461	-24.1	16	21	7	3UTR		0	0
hsa-miR-150-5p	NM_152744	SDK1	(((((((.((((((((((((((&))))))))))................))))..))))))).	7227	7267	0.8461538461538461	-29.8	21	40	10	3UTR		0	0
hsa-miR-150-5p	NM_152753	SCUBE3	..((((..(((((.((((((..&)))))).)....))))..)))).	3810	3833	0.8461538461538461	-21.5	15	23	6	3UTR		0	0
hsa-miR-150-5p	NM_152753	SCUBE3	...(((...(((((..((((..&))))..))))).))).	5715	5731	0.8461538461538461	-18.7	12	16	5	3UTR		0	0
hsa-miR-150-5p	NM_152792	ASPRV1	((((((.((((((((..(((((&.))))).)))))....)))..)))))).	1770	1814	0.8461538461538461	-22.5	19	28	6	3UTR		0	0
hsa-miR-150-5p	NM_152793	MTURN	((((((((((.(((((((....&.)))).))).))).))))))).	2959	2992	0.8461538461538461	-21.7	17	22	7	3UTR		0	0
hsa-miR-150-5p	NM_152835	PDIK1L	((.(((((((((((..((((((&))))))...))))))).)).)).)).	3228	3254	0.8461538461538461	-20.7	19	26	7	3UTR		0	0
hsa-miR-150-5p	NM_152835	PDIK1L	((((((((((.(((((((((((&)))))))).)))...)))..............................))))))).	2240	2296	0.8461538461538461	-20.4	21	56	8	3UTR		0	0
hsa-miR-150-5p	NM_152868	KCNJ4	((((((..(((((((.(((.(.&.).)))))))))).........)))))).	1918	1975	0.8461538461538461	-23.0	17	29	10	3UTR		0	0
hsa-miR-150-5p	NM_152868	KCNJ4	((((((..(((..((.(((((.&)))))))....))).)))))).	1910	1932	0.8461538461538461	-21.8	16	22	7	3UTR		0	0
hsa-miR-150-5p	NM_152879	DGKD	((((((.((((((((((((((.&)))))........))))))))))))...))).	5156	5188	0.8461538461538461	-22.9	20	32	12	3UTR		0	0
hsa-miR-150-5p	NM_152880	PTK7	(((((((.(((.(.((((....&)))).).)))..))))))).	3942	3962	0.8461538461538461	-22.1	15	20	7	3UTR		0	0
hsa-miR-150-5p	NM_152881	PTK7	(((((((.(((.(.((((....&)))).).)))..))))))).	3672	3692	0.8461538461538461	-22.1	15	20	7	3UTR		0	0
hsa-miR-150-5p	NM_152882	PTK7	(((((((.(((.(.((((....&)))).).)))..))))))).	3894	3914	0.8461538461538461	-22.1	15	20	7	3UTR		0	0
hsa-miR-150-5p	NM_152905	NEDD1	....(((((((((((.......&.))).)))))))).	2746	2773	0.8461538461538461	-15.7	11	14	8	3UTR		0	0
hsa-miR-150-5p	NM_152914	NATD1	.(((((.(((((.((.((((..&)))).)).)))))))))).	1348	1367	0.8461538461538461	-23.2	16	19	10	3UTR		0	0
hsa-miR-150-5p	NM_152924	ABHD2	((((((..(((((((.((((((&))))))..))))))).............)))))).	7905	7940	0.8461538461538461	-26.3	19	35	7	3UTR	MIRT669700	0	0
hsa-miR-150-5p	NM_153002	GPR156	((((((((((((.....(((..&.)))..))))).))))))).	3806	3839	0.8461538461538461	-20.7	15	20	7	3UTR		0	0
hsa-miR-150-5p	NM_153035	TCEANC2	.(((((..((((((((..((((&))))..))))))))..))))).	5600	5622	0.8461538461538461	-23.1	17	22	8	3UTR		0	0
hsa-miR-150-5p	NM_153050	MTMR3	(((((((((((.(((((((((.&))))))).))))))......))).)))).	5249	5278	0.8461538461538461	-22.7	20	29	7	3UTR		0	0
hsa-miR-150-5p	NM_153051	MTMR3	.((((((.(((((((.((....&))...)))))))..)))))).	4468	4489	0.8461538461538461	-23.8	15	21	7	3UTR		0	0
hsa-miR-150-5p	NM_153051	MTMR3	(((((((((((.(((((((((.&))))))).))))))......))).)))).	5222	5251	0.8461538461538461	-22.7	20	29	7	3UTR		0	0
hsa-miR-150-5p	NM_153215	LSMEM2	((((((..(((.(.(((.....&))).).)))..)))))).	1015	1033	0.8461538461538461	-20.8	13	18	6	3UTR		0	0
hsa-miR-150-5p	NM_153221	CILP2	.((((((((((....((((((.&))))))...)))).....)))))).	4013	4038	0.8461538461538461	-22.9	16	25	6	3UTR		0	0
hsa-miR-150-5p	NM_153235	TXLNB	..(((((((((((...(((((.&))).)).....)))))))..)))).	3138	3163	0.8461538461538461	-18.4	16	25	7	3UTR		0	0
hsa-miR-150-5p	NM_153252	BRWD3	((((((.((((((((((((((.&))))..)))))......................))))).)))))).	6396	6442	0.8461538461538461	-21.2	20	46	6	3UTR		0	0
hsa-miR-150-5p	NM_153337	SNX20	((((((..(.(((((.((((..&))))..))).)).)..)))))).	2179	2202	0.8461538461538461	-19.4	16	23	6	3UTR		0	0
hsa-miR-150-5p	NM_153369	MFSD4B	((((((.((((.((((.(((((&))))).))))))))...............)))))).	4455	4491	0.8461538461538461	-21.4	19	36	8	3UTR		0	0
hsa-miR-150-5p	NM_153370	PI16	((((((((((((....((((((&))))))...)))))........))))))).	1791	1821	0.8461538461538461	-25.1	18	30	7	3UTR		0	0
hsa-miR-150-5p	NM_153451	LTO1	((((((..(((((.(.......&).)))))..)))))).	1062	1078	0.8461538461538461	-20.3	12	16	6	3UTR		0	0
hsa-miR-150-5p	NM_153453	VGLL2	(((((((..((((((.(((...&.)))))))))...))))))).	708	735	0.8461538461538461	-19.7	16	21	9	3UTR		0	0
hsa-miR-150-5p	NM_153480	IL17RE	.((((((((((.....(((.((&)).))))))))))))).	2592	2609	0.8461538461538461	-22.8	15	17	13	3UTR		0	0
hsa-miR-150-5p	NM_153483	IL17RE	.((((((((((.....(((.((&)).))))))))))))).	2631	2648	0.8461538461538461	-22.8	15	17	13	3UTR		0	0
hsa-miR-150-5p	NM_153620	HOXA1	((((((..(((((((.......&)))))))....)))))).	2095	2113	0.8461538461538461	-18.8	13	18	7	3UTR		0	0
hsa-miR-150-5p	NM_153638	PANK2	(((.(((((((..(((((((((&)))))).)))..)))))))))).	4796	4819	0.8461538461538461	-25.9	19	23	10	3UTR		0	0
hsa-miR-150-5p	NM_153646	SLC24A4	(((((((((((((...((((..&)))).)))))).))))))).	6315	6335	0.8461538461538461	-21.8	17	20	7	3UTR		0	0
hsa-miR-150-5p	NM_153647	SLC24A4	(((((((((((((...((((..&)))).)))))).))))))).	5716	5736	0.8461538461538461	-21.8	17	20	7	3UTR		0	0
hsa-miR-150-5p	NM_153648	SLC24A4	(((((((((((((...((((..&)))).)))))).))))))).	5574	5594	0.8461538461538461	-21.8	17	20	7	3UTR		0	0
hsa-miR-150-5p	NM_153712	TTL	((((((.((((...(((((.(.&).)))))...).))))))))).	5035	5057	0.8461538461538461	-20.5	16	22	9	3UTR		0	0
hsa-miR-150-5p	NM_153746	ZDHHC14	((((((((((((((..((((((&))))))..))))).)).)).))))).	2864	2890	0.8461538461538461	-22.4	20	26	6	3UTR		0	0
hsa-miR-150-5p	NM_153815	RASGRF1	((((((.((((((...(((((.&)))))...)))))))))))).	3051	3072	0.8461538461538461	-26.5	17	21	12	3UTR		0	0
hsa-miR-150-5p	NM_153823	GSG1	((((((.(((((((..((.(((&))).))......)).))))).)))))).	2237	2265	0.8461538461538461	-21.4	18	28	6	3UTR		0	0
hsa-miR-150-5p	NM_156039	CSF3R	...(((..(((((...(((((.&)))))....)))))..))).	3225	3245	0.8461538461538461	-21.3	13	20	5	3UTR		0	0
hsa-miR-150-5p	NM_170662	CBLB	((((((.((((((...((((..&.)))).....)))))).)))))).	5565	5601	0.8461538461538461	-22.7	16	24	6	3UTR		0	0
hsa-miR-150-5p	NM_170672	RASGRP3	.(((((((.....(.(((((((&)))))))).....))))))).	3968	3989	0.8461538461538461	-19.6	15	21	8	3UTR		0	0
hsa-miR-150-5p	NM_170682	P2RX2	.((((((.((((((((.(((..&.))))))))))).)))))).	1577	1606	0.8461538461538461	-26.3	17	20	11	3UTR		0	0
hsa-miR-150-5p	NM_170683	P2RX2	.((((((.((((((((.(((..&.))))))))))).)))))).	1655	1684	0.8461538461538461	-26.3	17	20	11	3UTR		0	0
hsa-miR-150-5p	NM_170696	ALDH1A2	((((((..(((((...(((.(.&).)))....)))))..).))))).	1730	1754	0.8461538461538461	-19.5	15	24	5	3UTR		0	0
hsa-miR-150-5p	NM_170721	MSI2	.((((((((((((.(((((((.&)))))).....).))))))))..............)))).	1183	1223	0.8461538461538461	-21.5	19	40	8	3UTR		0	0
hsa-miR-150-5p	NM_170744	UNC5B	.(((((((((.((((.((((.(&).))))..))))..))))))))).	3524	3548	0.8461538461538461	-23.0	18	24	9	3UTR		0	0
hsa-miR-150-5p	NM_170769	RNF39	((((((.((((((...((.((.&)).))....)))))).)))))).	1572	1595	0.8461538461538461	-20.7	16	23	6	3UTR		0	0
hsa-miR-150-5p	NM_170774	RASSF2	..((((((((((..((((((((&))))).))).))))))..)))).	2215	2238	0.8461538461538461	-20.5	18	23	6	3UTR		0	0
hsa-miR-150-5p	NM_172000	TEDDM1	((((((....(((((((((((.&)))))))))............................))........)))))).	1317	1371	0.8461538461538461	-18.5	17	54	9	3UTR		0	0
hsa-miR-150-5p	NM_172071	RC3H1	..((((((.(..((((((((((&)))))))))).....).)))))).	10317	10341	0.8461538461538461	-20.3	17	24	10	3UTR		1	1
hsa-miR-150-5p	NM_172078	CAMK2B	.(((((((((((((((.(((..&.)))))))))))).........)))))).	3045	3080	0.8461538461538461	-24.4	18	29	12	3UTR		0	0
hsa-miR-150-5p	NM_172081	CAMK2B	.(((((((((((((((.(((..&.)))))))))))).........)))))).	2928	2963	0.8461538461538461	-24.4	18	29	12	3UTR		0	0
hsa-miR-150-5p	NM_172082	CAMK2B	.(((((((((((((((.(((..&.)))))))))))).........)))))).	2895	2930	0.8461538461538461	-24.4	18	29	12	3UTR		0	0
hsa-miR-150-5p	NM_172083	CAMK2B	.(((((((((((((((.(((..&.)))))))))))).........)))))).	2856	2891	0.8461538461538461	-24.4	18	29	12	3UTR		0	0
hsa-miR-150-5p	NM_172084	CAMK2B	.(((((((((((((((.(((..&.)))))))))))).........)))))).	2766	2801	0.8461538461538461	-24.4	18	29	12	3UTR		0	0
hsa-miR-150-5p	NM_172106	KCNQ2	(((((.(((((((((((((((.&)))))))..............))))).))).))))).	4358	4395	0.8461538461538461	-22.6	20	37	7	3UTR		0	0
hsa-miR-150-5p	NM_172107	KCNQ2	(((((.(((((((((((((((.&)))))))..............))))).))).))))).	4412	4449	0.8461538461538461	-22.6	20	37	7	3UTR		0	0
hsa-miR-150-5p	NM_172107	KCNQ2	..((((((((..(((.((((((&))).))))))..)))))))).	5255	5276	0.8461538461538461	-21.3	17	21	8	3UTR		0	0
hsa-miR-150-5p	NM_172108	KCNQ2	(((((.(((((((((((((((.&)))))))..............))))).))).))))).	4319	4356	0.8461538461538461	-22.6	20	37	7	3UTR		0	0
hsa-miR-150-5p	NM_172169	CAMK2G	(((((((.(.(((((.((....&)).))))).).))))))).	3185	3204	0.8461538461538461	-21.1	15	19	7	3UTR		1	1
hsa-miR-150-5p	NM_172171	CAMK2G	(((((((.(.(((((.((....&)).))))).).))))))).	3272	3291	0.8461538461538461	-21.1	15	19	7	3UTR		1	1
hsa-miR-150-5p	NM_172198	KCND3	((((((.((((((((.((((((&)))))).))..............)))))).)))))).	2631	2668	0.8461538461538461	-26.0	20	37	6	3UTR		0	0
hsa-miR-150-5p	NM_172211	CSF1	((((((..(((((((.......&)))))))..)))))).	2053	2069	0.8461538461538461	-23.2	13	16	7	3UTR		0	0
hsa-miR-150-5p	NM_172219	CSF3	(((((((..((((((.(((((.&.)))))))))))..........))))))).	1318	1362	0.8461538461538461	-23.7	18	30	11	3UTR		1	0
hsa-miR-150-5p	NM_172220	CSF3	(((((((..((((((.(((((.&.)))))))))))..........))))))).	1219	1263	0.8461538461538461	-23.7	18	30	11	3UTR		1	0
hsa-miR-150-5p	NM_172230	SYVN1	(((((((((.((((((((((..&)))))........))))).))))..))))).	2917	2948	0.8461538461538461	-18.1	19	31	5	3UTR		0	0
hsa-miR-150-5p	NM_172231	SUGP1	((((((..((..((((((((..&))))..))))..))..)))))).	2193	2216	0.8461538461538461	-20.6	16	23	6	3UTR		0	0
hsa-miR-150-5p	NM_172241	CTAGE1	.((((...(((((((.(((((.&)))).))))))))...)))).	3252	3273	0.8461538461538461	-21.7	16	21	8	3UTR		0	0
hsa-miR-150-5p	NM_172250	MMAA	(((.(((((((.((((..((((&)))).))))))))))).))).	3493	3514	0.8461538461538461	-19.6	18	21	11	3UTR		0	0
hsa-miR-150-5p	NM_172347	KCNG4	(((((((.(((..((.((((..&)))).))..)))...)))).))).	2398	2422	0.8461538461538461	-20.2	16	24	4	3UTR		0	0
hsa-miR-150-5p	NM_172364	CACNA2D4	((((((((((((((..((((..&))))..)))))))))))....))).	4168	4193	0.8461538461538461	-23.0	18	25	11	3UTR		0	0
hsa-miR-150-5p	NM_172373	ELF1	((((((((..(.(((.((((((&.))))))..))))..)))))))).	3240	3276	0.8461538461538461	-20.0	18	24	8	3UTR		0	0
hsa-miR-150-5p	NM_172387	NFATC1	((((((..(((((((.((....&.))...)))))).)...)))))).	3033	3075	0.8461538461538461	-19.9	15	24	6	3UTR		0	0
hsa-miR-150-5p	NM_172389	NFATC1	((((((..(((((((.((....&.))...)))))).)...)))))).	2726	2768	0.8461538461538461	-19.9	15	24	6	3UTR		0	0
hsa-miR-150-5p	NM_173073	SLC35C2	(((((((((((..(((((.(((&))))))))..)....))))).))))).	3687	3714	0.8461538461538461	-21.8	19	27	8	3UTR		0	0
hsa-miR-150-5p	NM_173078	SLITRK4	(((.(((((((((((((((((.&)))))))))............)))........................))))).))).	3124	3182	0.8461538461538461	-19.2	20	58	9	3UTR		0	0
hsa-miR-150-5p	NM_173079	RUNDC1	(((((...(((((((.((.((.&.)).))))))))).))))).	4940	4972	0.8461538461538461	-21.9	16	20	9	3UTR	MIRT679993	0	0
hsa-miR-150-5p	NM_173156	SMG7	(((((...((((((((((((((&)))))....))).))))))...))))).	5618	5646	0.8461538461538461	-21.1	19	28	6	3UTR		0	0
hsa-miR-150-5p	NM_173195	KCNIP2	((((((.((((...(((((.(.&).)))))...).))))))))).	1663	1685	0.8461538461538461	-20.5	16	22	9	3UTR		0	0
hsa-miR-150-5p	NM_173359	EIF4E3	.((((.((((((.((((((.(.&).)))))).)))))).)))).	3994	4015	0.8461538461538461	-25.9	17	21	6	3UTR		0	0
hsa-miR-150-5p	NM_173475	DCUN1D3	((((((..(((((.((((((..&)))))).)..............))))..)))))).	1518	1553	0.8461538461538461	-22.0	17	35	6	3UTR		0	0
hsa-miR-150-5p	NM_173477	USH1G	.((((..(((((.(((((((..&))))))).))))))))).	3453	3471	0.8461538461538461	-24.5	16	18	9	3UTR		0	0
hsa-miR-150-5p	NM_173493	PASD1	.(((((..(((((((.((....&))..)))))))..))))).	2540	2559	0.8461538461538461	-19.2	14	19	7	3UTR		0	0
hsa-miR-150-5p	NM_173509	FAM163A	.((((((.((((((..((((..&))))))))))...)))))).	813	833	0.8461538461538461	-21.8	16	20	10	3UTR		0	0
hsa-miR-150-5p	NM_173515	CNKSR3	(((((((.(((((((((((((.&))))))).))..............)))).))))))).	2561	2598	0.8461538461538461	-25.1	20	37	7	3UTR	MIRT524435	0	0
hsa-miR-150-5p	NM_173547	TRIM65	..(((((((((((((((((((.&))))))..))))))))...............))))).	2445	2482	0.8461538461538461	-25.6	19	37	8	3UTR	MIRT762879	0	0
hsa-miR-150-5p	NM_173548	ZNF584	..(((((.(((((((((((((.&)))))))).....))))).....))))).	2155	2184	0.8461538461538461	-21.7	18	29	8	3UTR		0	0
hsa-miR-150-5p	NM_173554	CABCOCO1	.........(((((((((((..&))))))))))).	968	980	0.8461538461538461	-17.6	11	12	11	3UTR		0	0
hsa-miR-150-5p	NM_173562	KCTD20	((.((((.(((((((..(.(((&))).)..))))))).))))..)).	3864	3888	0.8461538461538461	-20.2	17	24	7	3UTR	MIRT737831	0	1
hsa-miR-150-5p	NM_173564	NYAP1	(((((((.(((((.((((.((.&)).)))).))))).)))).))).	3461	3484	0.8461538461538461	-24.6	18	23	5	3UTR		0	0
hsa-miR-150-5p	NM_173566	PRR14L	.((((((((((.(((.((((..&)))).))).))))...)))))).	8989	9012	0.8461538461538461	-22.6	17	23	6	3UTR		0	0
hsa-miR-150-5p	NM_173569	UBN2	..((((.((((.((..(((((.&)))))..)))))).)))).	10766	10785	0.8461538461538461	-24.1	15	19	6	3UTR		0	0
hsa-miR-150-5p	NM_173570	ZDHHC23	.(((((.(((((((...(((((&)))))))))))).......))))).	2847	2872	0.8461538461538461	-20.7	17	25	12	3UTR		0	0
hsa-miR-150-5p	NM_173575	STK32C	(((((((.((((((((((....&.)))))))))).....)).))))).	1731	1781	0.8461538461538461	-23.8	17	25	10	3UTR		0	0
hsa-miR-150-5p	NM_173587	RCOR2	((((((..((((((((((....&.)).)))))))))))))).	2682	2721	0.8461538461538461	-23.9	16	19	14	3UTR		0	0
hsa-miR-150-5p	NM_173630	RTTN	((((((...((((...((((..&))))))))..)))))).	7727	7744	0.8461538461538461	-17.1	14	17	8	3UTR		0	0
hsa-miR-150-5p	NM_173632	ZNF776	(((((((((.((.(((((((((&)))))).))).))...))))...))))).	2655	2684	0.8461538461538461	-20.7	20	29	6	3UTR		0	0
hsa-miR-150-5p	NM_173641	EPHA10	((((((.(((((..((((.((.&)).)))).))))).)))))).	986	1007	0.8461538461538461	-23.0	17	21	6	3UTR		0	0
hsa-miR-150-5p	NM_173656	ZNF619	((((((.((((..(((((((((&))))).....)))).)))))))))).	3804	3830	0.8461538461538461	-21.2	19	26	10	3UTR		0	0
hsa-miR-150-5p	NM_173676	PNPLA1	((((((((((((((((((....&))))))).)))...)))))....))).	1586	1613	0.8461538461538461	-20.8	18	27	7	3UTR		0	0
hsa-miR-150-5p	NM_173676	PNPLA1	(((((((((((((((.(((((.&))))))))))........)))..........................))))))).	1858	1913	0.8461538461538461	-20.0	20	55	10	3UTR		0	0
hsa-miR-150-5p	NM_173685	NSMCE2	.(((((((((..(((((((((.&))))).))))..).......)))))))).	1040	1069	0.8461538461538461	-20.5	18	29	8	3UTR		0	0
hsa-miR-150-5p	NM_173793	C22orf39	(((((((((((((((((.....&)))))))).))......))))))).	3601	3626	0.8461538461538461	-20.2	17	25	8	3UTR		0	0
hsa-miR-150-5p	NM_173797	TENT2	.....(((((((((((((((((&))).)))).))).))))))).	4307	4328	0.8461538461538461	-18.5	17	21	7	3UTR		0	0
hsa-miR-150-5p	NM_173808	NEGR1	...(((.(((((((((.((((.&)))).)))))).)))))).	10148	10167	0.8461538461538461	-20.6	16	19	6	3UTR		1	0
hsa-miR-150-5p	NM_173809	BLOC1S2	((((((.((((...........&)))).)))))).	1161	1173	0.8461538461538461	-17.4	10	12	6	3UTR		0	0
hsa-miR-150-5p	NM_173822	FAM126B	.(((((((((((.(((((((((&))))..))))).)))))....)))))).	2628	2656	0.8461538461538461	-26.0	20	28	6	3UTR		0	0
hsa-miR-150-5p	NM_173829	SREK1IP1	..(((((((((((...(((((.&))))))))).))))))).	5318	5336	0.8461538461538461	-19.5	16	18	9	3UTR		0	1
hsa-miR-150-5p	NM_173830	CEP57L1	(((((((.(((((((..((((.&))))..))))))).............))))))).	3580	3614	0.8461538461538461	-23.4	18	34	7	3UTR		0	0
hsa-miR-150-5p	NM_173831	ZNF707	(((((((((((.((((((((..&))))....))))...)).))))))))).	2037	2065	0.8461538461538461	-24.1	19	28	9	3UTR		0	0
hsa-miR-150-5p	NM_173834	YIPF6	..(((((((((.(.((((((((&))).))))).).)))).........))))).	2745	2776	0.8461538461538461	-19.4	18	31	5	3UTR		0	0
hsa-miR-150-5p	NM_173834	YIPF6	..((((((..((((((.(((..&))).))))))..)))))).	3556	3575	0.8461538461538461	-18.7	15	19	6	3UTR		0	0
hsa-miR-150-5p	NM_173851	SLC30A8	..(((((.((((((((((((..&))))).))))..)))...))))).	4173	4197	0.8461538461538461	-18.5	17	24	5	3UTR		0	0
hsa-miR-150-5p	NM_174871	PSMD12	((((((((((.(((((((.((.&))..))))))).))...........)))))))).	2814	2848	0.8461538461538461	-21.4	19	34	8	3UTR		0	0
hsa-miR-150-5p	NM_174872	P2RX2	.((((((.((((((((.(((..&.))))))))))).)))))).	1301	1330	0.8461538461538461	-26.3	17	20	11	3UTR		0	0
hsa-miR-150-5p	NM_174873	P2RX2	.((((((.((((((((.(((..&.))))))))))).)))))).	1376	1405	0.8461538461538461	-26.3	17	20	11	3UTR		0	0
hsa-miR-150-5p	NM_174887	IFT20	(((((((...((((((......&))))))..))))))).	800	816	0.8461538461538461	-16.2	13	16	7	3UTR		0	0
hsa-miR-150-5p	NM_174894	TRAPPC5	(((((((..((((.((((((((&))))))))))))..)).))))).	5283	5306	0.8461538461538461	-25.5	19	23	12	3UTR		0	0
hsa-miR-150-5p	NM_174921	SMIM14	..((((((.((..(((((((..&))).))))..)).)))))).	5215	5235	0.8461538461538461	-20.7	15	20	6	3UTR		0	1
hsa-miR-150-5p	NM_174936	PCSK9	..(((((.((((((..((....&))..)))))).))))).	2399	2416	0.8461538461538461	-23.3	13	17	6	3UTR		0	0
hsa-miR-150-5p	NM_174938	FRMD3	..((((.((((((..(((((..&)))))....))))))...)))).	2029	2052	0.8461538461538461	-20.3	15	23	6	3UTR		0	0
hsa-miR-150-5p	NM_174963	ST3GAL3	...(((((((((((...((((.&)))).)))).))))))).	2338	2356	0.8461538461538461	-20.3	15	18	7	3UTR		0	0
hsa-miR-150-5p	NM_174964	ST3GAL3	...(((((((((((...((((.&)))).)))).))))))).	2176	2194	0.8461538461538461	-20.3	15	18	7	3UTR		0	0
hsa-miR-150-5p	NM_174965	ST3GAL3	...(((((((((((...((((.&)))).)))).))))))).	1535	1553	0.8461538461538461	-20.3	15	18	7	3UTR		0	0
hsa-miR-150-5p	NM_174965	ST3GAL3	((((((..(((((...((((..&))))...)))))..))).))).	1054	1076	0.8461538461538461	-19.9	15	22	5	3UTR		0	0
hsa-miR-150-5p	NM_174966	ST3GAL3	...(((((((((((...((((.&)))).)))).))))))).	1837	1855	0.8461538461538461	-20.3	15	18	7	3UTR		0	0
hsa-miR-150-5p	NM_174967	ST3GAL3	...(((((((((((...((((.&)))).)))).))))))).	1490	1508	0.8461538461538461	-20.3	15	18	7	3UTR		0	0
hsa-miR-150-5p	NM_174968	ST3GAL3	...(((((((((((...((((.&)))).)))).))))))).	2293	2311	0.8461538461538461	-20.3	15	18	7	3UTR		0	0
hsa-miR-150-5p	NM_174969	ST3GAL3	...(((((((((((...((((.&)))).)))).))))))).	2083	2101	0.8461538461538461	-20.3	15	18	7	3UTR		0	0
hsa-miR-150-5p	NM_174970	ST3GAL3	...(((((((((((...((((.&)))).)))).))))))).	1442	1460	0.8461538461538461	-20.3	15	18	7	3UTR		0	0
hsa-miR-150-5p	NM_174971	ST3GAL3	...(((((((((((...((((.&)))).)))).))))))).	2245	2263	0.8461538461538461	-20.3	15	18	7	3UTR		0	0
hsa-miR-150-5p	NM_174983	MFSD12	(((((((.(((((((((..(((&.)))..)))))))))...)).))))).	1629	1669	0.8461538461538461	-24.5	19	27	9	3UTR		0	0
hsa-miR-150-5p	NM_175063	EMC10	((((((.((((((.(.((....&)).).)))))))))))).	7583	7601	0.8461538461538461	-24.3	15	18	12	3UTR		0	0
hsa-miR-150-5p	NM_175077	SLA2	..(((((.((((((((((((((&))))))).........))))).))..))))).	2389	2421	0.8461538461538461	-22.0	19	32	7	3UTR		0	0
hsa-miR-150-5p	NM_175635	RUNX1T1	..((((.(((((....((((((&))))))))))))))).	5469	5485	0.8461538461538461	-21.2	15	16	15	3UTR		0	0
hsa-miR-150-5p	NM_175738	RAB37	((((((..(((((...((((..&)))).)))))...)))))).	2751	2771	0.8461538461538461	-20.5	15	20	6	3UTR		0	0
hsa-miR-150-5p	NM_175747	OLIG3	((((((..(((..(((((.(((&)))))))).)))..)))))).	1093	1114	0.8461538461538461	-23.1	17	21	8	3UTR		0	0
hsa-miR-150-5p	NM_175769	TCF23	(((((((((((((((.(((((.&))))))))))).....................)).))))))).	2614	2657	0.8461538461538461	-23.6	20	43	11	3UTR		1	0
hsa-miR-150-5p	NM_175834	KRT79	.((((((((((..((((.....&))))..))))....)))))).	1888	1909	0.8461538461538461	-20.0	14	21	6	3UTR		0	0
hsa-miR-150-5p	NM_175852	TXLNA	(((((...(((((((.((((..&)))).)))))))....))))).	2335	2357	0.8461538461538461	-24.5	16	22	7	3UTR		0	0
hsa-miR-150-5p	NM_175854	PAN3	(((((...(((((((((((((.&))))))..............................)))))))))))).	3637	3686	0.8461538461538461	-20.5	18	49	12	3UTR		0	0
hsa-miR-150-5p	NM_175862	CD86	...(((..((((..((((((..&))))))...))))..))).	2120	2139	0.8461538461538461	-19.9	13	19	6	3UTR		0	0
hsa-miR-150-5p	NM_175862	CD86	((((((..(((((((.((((..&.))))..))))....)))..)))))).	2156	2200	0.8461538461538461	-23.2	17	27	6	3UTR		0	0
hsa-miR-150-5p	NM_175884	CCDC71L	((.(((((.(((((.((((((.&))))))))))).....))))).)).	2117	2142	0.8461538461538461	-20.0	18	25	11	3UTR		0	0
hsa-miR-150-5p	NM_175887	PRR15	(((((((..((((.(((.....&)))))))..))))))).	1520	1537	0.8461538461538461	-17.4	14	17	7	3UTR		0	0
hsa-miR-150-5p	NM_176071	P2RY2	((((((.((((.(((.((((..&)))).))))))).)))))).	7847	7867	0.8461538461538461	-24.2	17	20	7	3UTR		0	0
hsa-miR-150-5p	NM_176072	P2RY2	((((((.((((.(((.((((..&)))).))))))).)))))).	8038	8058	0.8461538461538461	-24.2	17	20	7	3UTR		0	0
hsa-miR-150-5p	NM_176823	S100A7A	..((((((((((....((((..&))))...)))))))..))).	2767	2787	0.8461538461538461	-19.2	14	20	7	3UTR		0	0
hsa-miR-150-5p	NM_176863	PSME3	((((((.(((((.((.((....&.)).)).)))))...)))))).	1428	1464	0.8461538461538461	-20.4	15	22	6	3UTR		0	0
hsa-miR-150-5p	NM_176892	CD86	...(((..((((..((((((..&))))))...))))..))).	2096	2115	0.8461538461538461	-19.9	13	19	6	3UTR		0	0
hsa-miR-150-5p	NM_176892	CD86	((((((..(((((((.((((..&.))))..))))....)))..)))))).	2132	2176	0.8461538461538461	-23.2	17	27	6	3UTR		0	0
hsa-miR-150-5p	NM_177398	LMX1A	((((((((((((((((((....&)))))).))))))).......))))).	2560	2587	0.8461538461538461	-24.7	18	27	7	3UTR		0	0
hsa-miR-150-5p	NM_177401	MIDN	((((((..((((((((((....&.))))))))))........................)))))).	2586	2649	0.8461538461538461	-25.0	16	42	10	3UTR		0	0
hsa-miR-150-5p	NM_177402	SYT2	(((((((((((.((.(((((..&))))).)).))).)))).)))).	4159	4182	0.8461538461538461	-21.4	18	23	5	3UTR		0	0
hsa-miR-150-5p	NM_177422	AGO3	....((((((((((((((....&)))))).))))).))).	17477	17494	0.8461538461538461	-20.7	14	17	6	3UTR	MIRT524962	1	0
hsa-miR-150-5p	NM_177529	SULT1A1	(((((((..((((((.((((..&))))..)).))))))))))).	1155	1176	0.8461538461538461	-18.6	17	21	11	3UTR		0	0
hsa-miR-150-5p	NM_177531	PKHD1L1	((((((...((((((.((((..&)))).)))))).)))))).	14614	14633	0.8461538461538461	-21.8	16	19	6	3UTR		0	0
hsa-miR-150-5p	NM_177532	RASSF6	(((((((..((((((((((((.&)))))))))...........................)))....)))).))).	3013	3065	0.8461538461538461	-21.1	19	52	9	3UTR		0	0
hsa-miR-150-5p	NM_177536	SULT1A1	(((((((..((((((.((((..&))))..)).))))))))))).	950	971	0.8461538461538461	-18.6	17	21	11	3UTR		0	0
hsa-miR-150-5p	NM_177947	ARMCX3	(((((((((.(((...(((((.&)))))...)))...)))).))))).	2348	2373	0.8461538461538461	-21.3	17	25	5	3UTR		0	0
hsa-miR-150-5p	NM_177948	ARMCX3	(((((((((.(((...(((((.&)))))...)))...)))).))))).	2530	2555	0.8461538461538461	-21.3	17	25	5	3UTR		0	0
hsa-miR-150-5p	NM_177967	UBAC2	.((((....(((((.(((((((&))))))).)))))....)))).	2071	2093	0.8461538461538461	-23.3	16	22	7	3UTR		0	0
hsa-miR-150-5p	NM_177968	PPM1B	..(((((((((((...((((((&)))))).....)))))))...........)))).	3112	3146	0.8461538461538461	-20.2	17	34	7	3UTR		0	0
hsa-miR-150-5p	NM_177972	TUB	.(((((((((((.((((((...&.)))))).)))..)))))))).	4431	4463	0.8461538461538461	-24.2	17	22	8	3UTR		0	0
hsa-miR-150-5p	NM_177985	ARL5A	(((((((((((((((((.....&.)))))))))))...).))))).	3201	3236	0.8461538461538461	-20.4	17	23	11	3UTR		0	0
hsa-miR-150-5p	NM_177996	EPB41L1	((((((..(((((.((((....&)))).)))))..))).))).	4596	4616	0.8461538461538461	-24.2	15	20	5	3UTR		0	0
hsa-miR-150-5p	NM_178000	PTPA	((((((.(((((....((((((&))))))...))))))).)))).	1274	1296	0.8461538461538461	-23.3	17	22	7	3UTR		1	0
hsa-miR-150-5p	NM_178000	PTPA	(((((((.(((..(((((....&))))).)))....))))))).	1907	1928	0.8461538461538461	-22.2	15	21	7	3UTR		1	0
hsa-miR-150-5p	NM_178001	PTPA	((((((.(((((....((((((&))))))...))))))).)))).	1379	1401	0.8461538461538461	-23.3	17	22	7	3UTR		1	0
hsa-miR-150-5p	NM_178003	PTPA	((((((.(((((....((((((&))))))...))))))).)))).	1148	1170	0.8461538461538461	-23.3	17	22	7	3UTR		1	0
hsa-miR-150-5p	NM_178003	PTPA	(((((((.(((..(((((....&))))).)))....))))))).	1781	1802	0.8461538461538461	-22.2	15	21	7	3UTR		1	0
hsa-miR-150-5p	NM_178012	TUBB2B	(((((((.(((((((.((....&.))...)))))))..))))))).	1461	1505	0.8461538461538461	-23.5	16	23	7	3UTR		0	0
hsa-miR-150-5p	NM_178033	CYP4X1	(((((((((((((.(((((...&))))).)))).......))))).)))).	1767	1795	0.8461538461538461	-21.7	18	28	5	3UTR		0	1
hsa-miR-150-5p	NM_178136	POLDIP3	..((((.(((((.(((.(((((&))))))))..))))).)))).	2900	2921	0.8461538461538461	-23.1	17	21	8	3UTR		0	1
hsa-miR-150-5p	NM_178160	OTOP2	((((((..((((.(((((.(((&.)))..)))).).))))..)))))).	1971	2017	0.8461538461538461	-22.7	18	26	6	3UTR		0	0
hsa-miR-150-5p	NM_178427	ARNT	(((((((.(((((((.((....&.))))))))).))))))).	2360	2389	0.8461538461538461	-25.1	16	19	9	3UTR		0	0
hsa-miR-150-5p	NM_178427	ARNT	(((((((((((..((((((.(.&.).)))....)))..))))...))))))).	4524	4572	0.8461538461538461	-21.7	18	30	7	3UTR		0	0
hsa-miR-150-5p	NM_178441	ZFYVE1	..(((((((((.(.(((((((.&))))))).).)))))........)))).	2436	2464	0.8461538461538461	-22.6	17	28	7	3UTR		0	0
hsa-miR-150-5p	NM_178454	DRAM2	..(((((((((((((.......&.))))))))..........................))))).	1655	1727	0.8461538461538461	-17.2	13	41	8	3UTR		0	0
hsa-miR-150-5p	NM_178496	MB21D2	((.(((((((((((((((((((&)))).)))))))..........)))).)))))).	1809	1843	0.8461538461538461	-22.4	21	34	7	3UTR		0	0
hsa-miR-150-5p	NM_178500	PHOSPHO1	((((((..(((.(((.((....&)).))))))..)))))).	1232	1250	0.8461538461538461	-20.8	14	18	6	3UTR		0	0
hsa-miR-150-5p	NM_178509	STXBP4	.((((((.((((....(((...&)))....)))).)))))).	11319	11338	0.8461538461538461	-20.7	13	19	6	3UTR		0	0
hsa-miR-150-5p	NM_178517	PIGW	((((((.(((((.....((((.&))))..))))).)))))).	2693	2712	0.8461538461538461	-21.1	15	19	6	3UTR		0	0
hsa-miR-150-5p	NM_178523	ZNF616	..((((.((((((((.((((((&)))))).))........)))))))))).	3806	3834	0.8461538461538461	-23.0	18	28	10	3UTR		0	0
hsa-miR-150-5p	NM_178548	TFAP2E	.((((((.((((((((((((((&)))))))).)))).)).........................)).)))).	1959	2008	0.8461538461538461	-20.1	20	49	8	3UTR		0	0
hsa-miR-150-5p	NM_178566	ZDHHC21	..(((.(((((((((.((....&)).))))))))).))).	3005	3022	0.8461538461538461	-21.5	14	17	9	3UTR		0	0
hsa-miR-150-5p	NM_178578	PSMF1	((((((.((((..((.(((((.&)))))))..)))).)))))).	2469	2490	0.8461538461538461	-26.0	17	21	7	3UTR		0	0
hsa-miR-150-5p	NM_178815	ARL5B	(((((...(((((((.......&)))))))...))))).	5937	5953	0.8461538461538461	-16.6	12	16	7	3UTR		0	0
hsa-miR-150-5p	NM_178819	GPAT4	((((((.(((((((((((((..&))))))).............................))))))..)))))).	5523	5574	0.8461538461538461	-24.6	19	51	7	3UTR		0	0
hsa-miR-150-5p	NM_178834	LAYN	(((((((..(((((..((....&.)).)))))))))))).	2038	2063	0.8461538461538461	-18.2	14	17	12	3UTR		0	0
hsa-miR-150-5p	NM_178858	SFXN2	..((((((((((.(((((((..&)))))....)).))))))).))).	1363	1387	0.8461538461538461	-22.5	17	24	7	3UTR		0	0
hsa-miR-150-5p	NM_178858	SFXN2	((((((((((...(((((((..&))))))).)))))...........))))).	1192	1222	0.8461538461538461	-20.5	17	30	7	3UTR		0	0
hsa-miR-150-5p	NM_180989	GPR180	((((((..((((.((.((((((&))))))...)).)).))..)))))).	5408	5434	0.8461538461538461	-21.8	18	26	6	3UTR		0	0
hsa-miR-150-5p	NM_181042	PBRM1	((((((.((((.....((((((&.)))))))))).)))))).	5122	5149	0.8461538461538461	-22.8	16	19	10	3UTR		0	0
hsa-miR-150-5p	NM_181077	GOLGA8A	(((((((((((...((((((((&.))))))))..)))............)))))))).	2445	2510	0.8461538461538461	-21.1	19	35	8	3UTR		0	0
hsa-miR-150-5p	NM_181303	NLGN3	((((((.(((((....(((((.&)))))))))).....)))))).	3552	3574	0.8461538461538461	-21.6	16	22	10	3UTR		1	0
hsa-miR-150-5p	NM_181309	IL22RA2	((((((.((((((.........&)))))).).))))).	2305	2320	0.8461538461538461	-16.3	12	15	6	3UTR		0	0
hsa-miR-150-5p	NM_181310	IL22RA2	((((((.((((((.........&)))))).).))))).	2135	2150	0.8461538461538461	-16.3	12	15	6	3UTR		0	0
hsa-miR-150-5p	NM_181311	TAZ	....(((.(((((((.(((((.&))))).)).))))).))).	1133	1152	0.8461538461538461	-20.7	15	19	5	3UTR		0	0
hsa-miR-150-5p	NM_181312	TAZ	....(((.(((((((.(((((.&))))).)).))))).))).	1181	1200	0.8461538461538461	-20.7	15	19	5	3UTR		0	0
hsa-miR-150-5p	NM_181313	TAZ	....(((.(((((((.(((((.&))))).)).))))).))).	1091	1110	0.8461538461538461	-20.7	15	19	5	3UTR		0	0
hsa-miR-150-5p	NM_181351	NCAM1	((((((..(((((.((((....&.)).)).)))))..)))))).	4200	4230	0.8461538461538461	-26.1	15	21	6	3UTR		0	0
hsa-miR-150-5p	NM_181352	ATF7IP	((((((...(((((((((....&.)))))))))...................)))))).	6752	6819	0.8461538461538461	-22.7	15	36	9	3UTR		0	0
hsa-miR-150-5p	NM_181352	ATF7IP	((((((((((((((((((((((&)))))))).))))..)))....))))...))).	5832	5865	0.8461538461538461	-20.5	22	33	8	3UTR		0	0
hsa-miR-150-5p	NM_181458	PAX3	(((((((((((((..(((((((&)))))))....))))))..))).....)))).	3211	3243	0.8461538461538461	-21.0	20	32	7	3UTR		0	0
hsa-miR-150-5p	NM_181459	PAX3	(((((((((((((..(((((((&)))))))....))))))..))).....)))).	3040	3072	0.8461538461538461	-21.0	20	32	7	3UTR		0	0
hsa-miR-150-5p	NM_181460	PAX3	(((((((((((((..(((((((&)))))))....))))))..))).....)))).	2793	2825	0.8461538461538461	-21.0	20	32	7	3UTR		0	0
hsa-miR-150-5p	NM_181461	PAX3	(((((((((((((..(((((((&)))))))....))))))..))).....)))).	2964	2996	0.8461538461538461	-21.0	20	32	7	3UTR		0	0
hsa-miR-150-5p	NM_181500	CUX1	..((....(((((((((((((.&)))))))))))))....)).	2765	2785	0.8461538461538461	-19.7	15	20	13	3UTR		0	0
hsa-miR-150-5p	NM_181521	CMTM4	((((((((((((((((((.((.&.)).)))..)))).)).))))))))).	995	1027	0.8461538461538461	-23.2	20	27	9	3UTR		0	0
hsa-miR-150-5p	NM_181581	DUS4L	(((((((.((((....((((((&)))))))))).)))).))).	1588	1608	0.8461538461538461	-19.3	17	20	10	3UTR		0	0
hsa-miR-150-5p	NM_181606	KRTAP7-1	((((((.((((.....(((((.&)))))....)))).)...))))).	655	679	0.8461538461538461	-15.9	15	24	5	3UTR		0	0
hsa-miR-150-5p	NM_181672	OGT	((((..((((((((..((..((&))..))..)))))))).)))).	4654	4676	0.8461538461538461	-18.9	16	22	8	3UTR		0	0
hsa-miR-150-5p	NM_181673	OGT	((((..((((((((..((..((&))..))..)))))))).)))).	4624	4646	0.8461538461538461	-18.9	16	22	8	3UTR		0	0
hsa-miR-150-5p	NM_181675	PPP2R2B	(((((((.(((((((.(((((.&)))).).)))..................)))).))))))).	9423	9464	0.8461538461538461	-22.3	19	41	7	3UTR		0	0
hsa-miR-150-5p	NM_181714	LCA5	(((((((((((((.(((((.(.&).))))).)...)).).))))))).)).	3909	3937	0.8461538461538461	-18.2	19	28	7	3UTR		0	0
hsa-miR-150-5p	NM_181745	FFAR4	((((((..(((((((.((((..&.)))))))......))))..)))))).	3129	3196	0.8461538461538461	-24.5	17	27	7	3UTR	MIRT631508	0	0
hsa-miR-150-5p	NM_181838	UBE2D2	((((((.((((((((.......&.)))))).))..)))))).	1352	1380	0.8461538461538461	-18.9	14	19	6	3UTR		0	0
hsa-miR-150-5p	NM_181839	PKIA	....(((.(((((((.(((((.&))))).)))))))..))).	2015	2034	0.8461538461538461	-20.0	15	19	7	3UTR		0	0
hsa-miR-150-5p	NM_181844	BCL6B	((((((..(((..((.(((((.&))).)).)).)))....)))))).	1741	1765	0.8461538461538461	-20.1	16	24	6	3UTR		0	0
hsa-miR-150-5p	NM_181844	BCL6B	..(((((((((((((.(((...&))).))))))))...........................))))).	3225	3270	0.8461538461538461	-19.7	16	45	8	3UTR		0	0
hsa-miR-150-5p	NM_181888	UBE2D3	((((((..(((..(((((....&))))).......................)))..)))))).	3575	3615	0.8461538461538461	-21.5	14	40	6	3UTR		0	0
hsa-miR-150-5p	NM_181893	UBE2D3	((((((..(((...(((((((.&)))).....)))....)))..)))))).	3402	3430	0.8461538461538461	-20.5	16	28	6	3UTR		0	0
hsa-miR-150-5p	NM_181900	STARD5	(((((((((((((((.......&))))).)))..))))))).	3006	3025	0.8461538461538461	-19.3	15	19	7	3UTR		0	0
hsa-miR-150-5p	NM_182470	PKM	..((((((((....((((((((&)))))))))))))))).	2002	2019	0.8461538461538461	-24.8	16	17	16	3UTR		0	0
hsa-miR-150-5p	NM_182487	OLFML2A	(((((..(((((..((((((((&)))))))).)))))))))).	2586	2606	0.8461538461538461	-23.2	18	20	10	3UTR		0	0
hsa-miR-150-5p	NM_182488	USP12	((((((((((((..........&)))))))))))).	3675	3688	0.8461538461538461	-22.3	12	13	12	3UTR		0	0
hsa-miR-150-5p	NM_182503	ADAT2	.....(((((((((.(((((((&)).)))))))))).)))).	4104	4123	0.8461538461538461	-18.8	16	19	10	3UTR		0	0
hsa-miR-150-5p	NM_182506	MAGEB10	..((((.((((.((.(((....&))))))))))))).	1348	1362	0.8461538461538461	-18.4	13	14	13	3UTR		0	0
hsa-miR-150-5p	NM_182511	CBLN2	((((((((.((((...(((((.&)))))))))..)))))))).	1775	1795	0.8461538461538461	-22.0	17	20	9	3UTR		0	0
hsa-miR-150-5p	NM_182515	ZNF714	....(((((((.(((((((.(.&).))))))).).)))))).	4126	4145	0.8461538461538461	-21.5	15	19	7	3UTR		0	0
hsa-miR-150-5p	NM_182548	LHFPL5	((((((((((((((((((.((.&.)))))))))))........))))..))))).	1192	1248	0.8461538461538461	-21.2	20	32	11	3UTR		0	0
hsa-miR-150-5p	NM_182557	BCL9L	(((((((.(((((.((((....&.)))).))))).))))))).	5192	5221	0.8461538461538461	-27.6	16	20	7	3UTR		1	0
hsa-miR-150-5p	NM_182574	MAMSTR	((((((((((...((((((((.&.)).)))))))))))))))).	1524	1566	0.8461538461538461	-23.8	18	21	16	3UTR		0	0
hsa-miR-150-5p	NM_182597	LSMEM1	(((((((((((.(((((.....&)))))))))).))....)))).	815	837	0.8461538461538461	-17.7	16	22	10	3UTR		0	0
hsa-miR-150-5p	NM_182612	GATD1	..((((((((((((((.(((((&))))))))).....................)))).)))))).	4184	4226	0.8461538461538461	-19.7	19	42	9	3UTR		0	1
hsa-miR-150-5p	NM_182617	ACSM2B	(((((...(((((((.((....&))..)))))))..))))).	2242	2261	0.8461538461538461	-19.1	14	19	7	3UTR		0	0
hsa-miR-150-5p	NM_182620	SKA2	((((.((((((.(((.......&))))))))).)))).	1785	1800	0.8461538461538461	-17.1	13	15	9	3UTR		0	0
hsa-miR-150-5p	NM_182625	GEN1	..((((((((((.(((((((..&)).))))).))...)))))))).	6094	6117	0.8461538461538461	-20.7	17	23	8	3UTR		0	0
hsa-miR-150-5p	NM_182645	VGLL2	(((((((..((((((.(((...&.)))))))))...))))))).	1230	1257	0.8461538461538461	-19.7	16	21	9	3UTR		0	0
hsa-miR-150-5p	NM_182697	UBE2H	((((((..((((.....(((((&)))))....))))..)))))).	2839	2861	0.8461538461538461	-20.9	15	22	6	3UTR		0	0
hsa-miR-150-5p	NM_182701	GPX6	...((((((((((((.((((((&))).)))))))))))...................)))).	1431	1470	0.8461538461538461	-20.3	18	39	11	3UTR		0	0
hsa-miR-150-5p	NM_182705	RFLNB	((((((..(((((((.((((..&.)))).)))))).)..)))))).	1012	1052	0.8461538461538461	-25.3	17	23	6	3UTR		0	1
hsa-miR-150-5p	NM_182708	EBF1	((((((.((((((.(((.....&.))).))))))..)))))).	4506	4542	0.8461538461538461	-23.8	15	20	6	3UTR		0	0
hsa-miR-150-5p	NM_182708	EBF1	..(((((((((((((((((((.&))))......)))))).......))))))))).	4472	4505	0.8461538461538461	-21.9	19	33	9	3UTR		0	0
hsa-miR-150-5p	NM_182715	SYPL1	.(((((((((((.((((((...&)))))).....)))..............)))))))).	1392	1429	0.8461538461538461	-19.1	17	37	8	3UTR		0	0
hsa-miR-150-5p	NM_182728	SLC7A8	((((((.((((((.(((((.((&)).))))).)).........)))))).)))).	1349	1381	0.8461538461538461	-21.4	19	32	6	3UTR		0	0
hsa-miR-150-5p	NM_182762	MACC1	.(((((.((((..((..(((((&)))))..))........))))))))).	4506	4533	0.8461538461538461	-19.8	16	27	9	3UTR		0	0
hsa-miR-150-5p	NM_182762	MACC1	..((((((((((((..((((..&)))))))))).)))).)).	8159	8178	0.8461538461538461	-18.9	16	19	10	3UTR		0	0
hsa-miR-150-5p	NM_182802	MCM8	(((((((((((.((((((((..&)))))).))...).))))).))))).	6924	6950	0.8461538461538461	-22.7	19	26	6	3UTR		0	0
hsa-miR-150-5p	NM_182847	ASIC4	((.(((.(((((((((((....&.)).)))))))))))).)).	2175	2203	0.8461538461538461	-23.6	16	20	12	3UTR		0	0
hsa-miR-150-5p	NM_182852	CCNB1IP1	(((((((..(((((.(((....&.)))))))).))))))).	1505	1531	0.8461538461538461	-18.8	15	18	8	3UTR		0	0
hsa-miR-150-5p	NM_182932	SLC8A3	((((((..(((((.....((((&)))).....)))))..)))))).	4949	4972	0.8461538461538461	-20.9	15	23	6	3UTR		0	0
hsa-miR-150-5p	NM_182964	NAV2	.(((((.(((((....((((((&)))).))...)))))))))).	10940	10961	0.8461538461538461	-20.8	16	21	10	3UTR		0	0
hsa-miR-150-5p	NM_182978	GNAL	.(((((.((((((((..(((((&)))))..)))).........))))))))).	1913	1943	0.8461538461538461	-21.5	18	30	9	3UTR		0	0
hsa-miR-150-5p	NM_183002	SLC8A3	((((((..(((((.....((((&)))).....)))))..)))))).	4967	4990	0.8461538461538461	-20.9	15	23	6	3UTR		0	0
hsa-miR-150-5p	NM_183236	RAB27A	..(((((((((((.((((((((&.)))))))).)..)))).)))))).	1486	1524	0.8461538461538461	-22.6	19	25	8	3UTR		0	0
hsa-miR-150-5p	NM_183374	CYP26C1	(((((((.((..((((((....&)))))).)).))))))).	2374	2392	0.8461538461538461	-23.6	15	18	7	3UTR		0	0
hsa-miR-150-5p	NM_183425	RBM38	(((((..((((((.((((((..&))))))))))))))))).	2048	2066	0.8461538461538461	-20.1	17	18	17	3UTR		0	0
hsa-miR-150-5p	NM_194255	SLC19A1	(((((((((((..(((((....&)))))...)))))).)).))).	3160	3182	0.8461538461538461	-22.3	16	22	6	3UTR		0	0
hsa-miR-150-5p	NM_194286	SRRM4	(((((..((((((.((((((..&)))))).)))).))..))))).	2784	2806	0.8461538461538461	-23.1	17	22	6	3UTR		0	0
hsa-miR-150-5p	NM_194315	UBE2J2	(((((....((((.(((((((.&))))))).)))).))))).	1828	1847	0.8461538461538461	-22.1	16	19	7	3UTR		0	0
hsa-miR-150-5p	NM_194326	RPS19BP1	...(((.((((((.(.((....&)).).))))))))).	775	790	0.8461538461538461	-17.6	12	15	9	3UTR		0	0
hsa-miR-150-5p	NM_194358	RNF41	..((((((((..((((((((((&))))))...........)))))))))))).	2037	2067	0.8461538461538461	-22.3	18	30	12	3UTR		0	0
hsa-miR-150-5p	NM_194359	RNF41	..((((((((..((((((((((&))))))...........)))))))))))).	1798	1828	0.8461538461538461	-22.3	18	30	12	3UTR		0	0
hsa-miR-150-5p	NM_194359	RNF41	.((((((.(((.(((.(((.(.&).))).)))))).)))))).	2265	2285	0.8461538461538461	-22.0	16	20	6	3UTR		0	0
hsa-miR-150-5p	NM_194457	UBE2J2	(((((....((((.(((((((.&))))))).)))).))))).	1649	1668	0.8461538461538461	-22.1	16	19	7	3UTR		0	0
hsa-miR-150-5p	NM_194457	UBE2J2	...(((.((((...(((((((.&.))))))).)))))))	1043	1065	0.8461538461538461	-20.2	14	16	7	3UTR		0	0
hsa-miR-150-5p	NM_197972	NME7	..((((((((..((.((.....&))))..)))))))).	1206	1221	0.8461538461538461	-15.6	12	15	8	3UTR		0	0
hsa-miR-150-5p	NM_197974	BTN3A3	(((((((((...(((((.(((.&))).)))))))))))))).	2192	2211	0.8461538461538461	-19.8	17	19	14	3UTR		0	0
hsa-miR-150-5p	NM_197978	HEMGN	((((((..(((((((((((.((&)).))))............))))))..)..)))))).	1731	1768	0.8461538461538461	-18.1	19	37	6	3UTR		0	0
hsa-miR-150-5p	NM_197978	HEMGN	((((((....(((((((.....&)))))))...)))))).	1712	1729	0.8461538461538461	-17.2	13	17	7	3UTR		0	0
hsa-miR-150-5p	NM_198038	NUDT9	((((((.((((((...((((..&)))).........)))))))))))).	2297	2323	0.8461538461538461	-23.0	16	26	12	3UTR		0	0
hsa-miR-150-5p	NM_198081	SCML4	(((((((((((((...((((..&))))......))))))).)))).)).	2906	2932	0.8461538461538461	-22.2	17	26	7	3UTR		0	0
hsa-miR-150-5p	NM_198081	SCML4	.(((((.((((.(((.(((.(.&).))).)))))))))))).	3016	3035	0.8461538461538461	-21.3	16	19	12	3UTR		0	0
hsa-miR-150-5p	NM_198086	AJUBA	((((((.((((.((((..(((.&))))))).))))...)))))).	1502	1524	0.8461538461538461	-19.8	17	22	7	3UTR		0	0
hsa-miR-150-5p	NM_198087	ZNF200	..((((.....((((((((...&))))))))....)))).	2487	2504	0.8461538461538461	-15.6	12	17	8	3UTR		0	0
hsa-miR-150-5p	NM_198098	AQP1	((((((..(((((...((.((.&.))))...)))))..)))))).	888	931	0.8461538461538461	-22.8	15	22	6	3UTR		0	0
hsa-miR-150-5p	NM_198137	CATSPER4	(((((...(((((((.(((.((&)).))).)))))).)...))))).	1625	1649	0.8461538461538461	-19.8	17	24	6	3UTR		0	0
hsa-miR-150-5p	NM_198149	SHISA4	(((((((((((((((.(((.(.&).))).))).....................)))))))))))).	851	894	0.8461538461538461	-24.5	19	43	12	3UTR		1	1
hsa-miR-150-5p	NM_198180	QRFP	....(((.((.(((((((((((&)))))).))))).)).))).	1363	1383	0.8461538461538461	-19.6	16	20	6	3UTR		0	0
hsa-miR-150-5p	NM_198189	COPS8	...(((..((((((((.(((((&)))))))))))...))..))).	2999	3021	0.8461538461538461	-17.7	16	22	11	3UTR		0	0
hsa-miR-150-5p	NM_198207	CERS1	((((((..(((((((((((((.&.))))))).))).)))....)))))).	1465	1498	0.8461538461538461	-26.9	19	27	7	3UTR		0	0
hsa-miR-150-5p	NM_198212	CAV2	(((((((.(((((((((.....&.))))).....................)))).))))))).	2667	2713	0.8461538461538461	-20.3	16	40	7	3UTR		0	0
hsa-miR-150-5p	NM_198256	E2F6	((((((..(((((((.(((...&))).))))..)))..)))))).	3012	3034	0.8461538461538461	-22.2	16	22	6	3UTR		0	0
hsa-miR-150-5p	NM_198270	NHS	((((((.((((((.((((....&.)))).)))))).........)))))).	7451	7484	0.8461538461538461	-23.6	16	28	6	3UTR		0	0
hsa-miR-150-5p	NM_198273	LYSMD3	..((((((((...((((.....&))))...)))))))).	1671	1687	0.8461538461538461	-17.5	12	16	8	3UTR		0	0
hsa-miR-150-5p	NM_198281	GPRIN3	.(.(((.(((((((..(((((.&))))).)))))))...))).).	11897	11919	0.8461538461538461	-20.8	16	22	7	3UTR	MIRT703087	0	0
hsa-miR-150-5p	NM_198318	PRMT1	((((((..((((((..((((..&.))))..))))))....)))))).	1158	1201	0.8461538461538461	-23.8	16	24	6	3UTR		0	0
hsa-miR-150-5p	NM_198320	CPM	((((((..(((((.((..(((.&))).)).)))))......)))))).	5927	5952	0.8461538461538461	-19.2	16	25	6	3UTR		0	1
hsa-miR-150-5p	NM_198329	UBA5	.((((..(((((((.(((....&.))))))).)))..)))).	3790	3832	0.8461538461538461	-18.6	14	19	7	3UTR		0	0
hsa-miR-150-5p	NM_198332	STAT2	.(((((((((((((((((....&.)))))))))))..)))))).	2836	2875	0.8461538461538461	-27.1	17	21	11	3UTR		0	0
hsa-miR-150-5p	NM_198334	GANAB	(((((((((((((...((((..&.))))...))))))))))))).	3694	3725	0.8461538461538461	-31.0	17	22	13	3UTR		0	0
hsa-miR-150-5p	NM_198335	GANAB	(((((((((((((...((((..&.))))...))))))))))))).	3760	3791	0.8461538461538461	-31.0	17	22	13	3UTR		0	0
hsa-miR-150-5p	NM_198336	INSIG1	..((((((((((((((((((((&)))))))........................))).........))))))................)))).	1947	2017	0.8461538461538461	-15.9	20	70	7	3UTR		0	0
hsa-miR-150-5p	NM_198399	ARPP21	.(((((.((((((.(.(((((.&)))))...).))).)))))))).	1876	1899	0.8461538461538461	-19.5	17	23	8	3UTR		0	0
hsa-miR-150-5p	NM_198400	NEDD4	..(((((((.((((.(((((..&))))).))))...))))))).	5686	5707	0.8461538461538461	-17.9	16	21	7	3UTR		0	0
hsa-miR-150-5p	NM_198428	BBS9	..((((((((((((((((((..&))))........))))........)))))))))).	3269	3304	0.8461538461538461	-21.8	18	35	10	3UTR		0	0
hsa-miR-150-5p	NM_198435	AURKA	((((....(((((((((.....&))))))))))))).	1284	1298	0.8461538461538461	-17.4	13	14	13	3UTR		0	0
hsa-miR-150-5p	NM_198436	AURKA	((((....(((((((((.....&))))))))))))).	1380	1394	0.8461538461538461	-17.4	13	14	13	3UTR		0	0
hsa-miR-150-5p	NM_198437	AURKA	((((....(((((((((.....&))))))))))))).	1270	1284	0.8461538461538461	-17.4	13	14	13	3UTR		0	0
hsa-miR-150-5p	NM_198447	GOLT1A	((((((..(((((..(((((((&)))))))..)))))......)))))).	511	538	0.8461538461538461	-25.3	18	27	7	3UTR		0	0
hsa-miR-150-5p	NM_198447	GOLT1A	(((((((.((((.((.(((((.&))))))).))))............................))))))).	694	742	0.8461538461538461	-21.2	18	48	7	3UTR		0	0
hsa-miR-150-5p	NM_198459	DENND2C	..((((.((((..((((((((.&)))))))).........................))))...)))).	5230	5275	0.8461538461538461	-21.4	16	45	8	3UTR		0	0
hsa-miR-150-5p	NM_198459	DENND2C	.(((((.(((((((..((.((.&)).))....)))))))))))).	3637	3659	0.8461538461538461	-19.7	16	22	12	3UTR		0	0
hsa-miR-150-5p	NM_198461	LONRF2	.(((((((((((((((((....&))))).........)))))))).)))).	7904	7932	0.8461538461538461	-23.8	17	28	8	3UTR		0	0
hsa-miR-150-5p	NM_198461	LONRF2	....((((((..(((((((((.&)))))))))...)))))).	3893	3912	0.8461538461538461	-23.4	15	19	9	3UTR		0	0
hsa-miR-150-5p	NM_198463	CFAP20DC	((.((((((((((((.(((((.&))))).)))............))))).............................)))).)).	2171	2234	0.8461538461538461	-18.1	19	63	5	3UTR		0	0
hsa-miR-150-5p	NM_198467	RSBN1L	((((((.(((((((.((((.(.&).))))...))))))).)))).)).	6102	6127	0.8461538461538461	-21.2	18	25	7	3UTR		1	0
hsa-miR-150-5p	NM_198478	NKPD1	(((((((((((((((.((.((.&.)).))..)))))))).................))))))).	2506	2558	0.8461538461538461	-24.7	19	41	8	3UTR		0	0
hsa-miR-150-5p	NM_198485	TPRG1	((((((...((((((.(((...&))).))))).)...)))))).	4822	4843	0.8461538461538461	-18.9	15	21	6	3UTR		0	0
hsa-miR-150-5p	NM_198511	LANCL3	((.((((.(((((...((.((.&)).))..))))).)))).)).	5527	5548	0.8461538461538461	-18.7	15	21	5	3UTR		0	0
hsa-miR-150-5p	NM_198515	CCDC172	.((((((((((...((((....&.))))...))))..)))))).	1380	1427	0.8461538461538461	-20.6	14	21	6	3UTR		0	0
hsa-miR-150-5p	NM_198526	ZNF710	((((((.((((((((.((((((&.))))))..))).............))))))))))).	3525	3569	0.8461538461538461	-24.8	20	37	11	3UTR		0	0
hsa-miR-150-5p	NM_198530	MXRA7	((((((...(((((.(((((..&))))).))))).....)))))).	1545	1568	0.8461538461538461	-22.2	16	23	6	3UTR		0	0
hsa-miR-150-5p	NM_198573	ENHO	.(((((.(((((.(..(((...&)))..).)))))))))).	789	807	0.8461538461538461	-20.6	14	18	10	3UTR		0	0
hsa-miR-150-5p	NM_198584	CA13	..((((.....(((((((((..&))))))))).....)))).	2575	2594	0.8461538461538461	-18.7	13	19	9	3UTR		0	0
hsa-miR-150-5p	NM_198693	KRTAP10-2	..((((((((..((.(((((((&)))))))))..)))))))).	1050	1070	0.8461538461538461	-24.2	17	20	9	3UTR		0	0
hsa-miR-150-5p	NM_198700	CELF1	((((((((((((((((.((((.&)))).))))......)))).))).))))).	2209	2239	0.8461538461538461	-21.6	20	30	5	3UTR		0	0
hsa-miR-150-5p	NM_198722	AMIGO3	...(((((((((((((((((((&)))))))....)))))))))).)).	1888	1913	0.8461538461538461	-27.6	19	25	10	3UTR		0	0
hsa-miR-150-5p	NM_198799	BCAS4	((((.(((((((((((......&))))))))))).)))).	889	906	0.8461538461538461	-21.7	15	17	11	3UTR	MIRT516252	0	0
hsa-miR-150-5p	NM_198838	ACACA	(((((((((.((((((((....&)))))))).))..............................))))))).	9099	9148	0.8461538461538461	-20.6	17	49	8	3UTR		0	0
hsa-miR-150-5p	NM_198859	PRICKLE2	(((((((((((((((((((.((&)).)))))))................)))....))))))))).	4493	4536	0.8461538461538461	-25.4	21	43	9	3UTR		1	1
hsa-miR-150-5p	NM_198969	TLE5	(((((((.(((((((.((....&)).)))))))................))))))).	1395	1429	0.8461538461538461	-21.5	16	34	7	3UTR		0	0
hsa-miR-150-5p	NM_199040	NUDT4	((((((..(((((...(((((.&)))))..)))))...)))))).	7045	7067	0.8461538461538461	-26.2	16	22	6	3UTR		0	0
hsa-miR-150-5p	NM_199050	C2CD2	..((((((((..(((.((((..&)))))))..)))))))).	2912	2930	0.8461538461538461	-20.1	15	18	8	3UTR		0	0
hsa-miR-150-5p	NM_199076	CNNM2	(((((((((((((...(((.((&.)).))).))).)))))))))).	15300	15331	0.8461538461538461	-25.1	18	23	10	3UTR	MIRT659449	1	0
hsa-miR-150-5p	NM_199078	CNNM3	((((((..((((....(((((.&)))))..)))).)))))).	3108	3127	0.8461538461538461	-20.3	15	19	6	3UTR		0	0
hsa-miR-150-5p	NM_199123	SETD3	(((((((((((((((.......&.)))))).)...)))))))).	1253	1277	0.8461538461538461	-18.5	15	21	8	3UTR		0	0
hsa-miR-150-5p	NM_199126	ZNF585A	((((((.((.(((((.((....&)).))))).)))))))).	7454	7472	0.8461538461538461	-19.9	15	18	8	3UTR		0	0
hsa-miR-150-5p	NM_199169	PMEPA1	((((((.((((((((.......&)))))))))))))).	2553	2568	0.8461538461538461	-19.8	14	15	14	3UTR		0	0
hsa-miR-150-5p	NM_199171	PMEPA1	((((((.((((((((.(((((.&))))).))....................)))))))))))).	2558	2599	0.8461538461538461	-23.4	19	41	12	3UTR		0	0
hsa-miR-150-5p	NM_199227	METAP1D	((((((..((((((..((((((&.))).)).)..))))))..)))))).	2193	2231	0.8461538461538461	-24.4	18	26	6	3UTR		1	0
hsa-miR-150-5p	NM_199231	GDNF	(((((((..(((((..((((((&))))..)).....)))))))))))).	2503	2529	0.8461538461538461	-18.5	18	26	12	3UTR		0	0
hsa-miR-150-5p	NM_199292	TH	...((((.(((((.((((((..&))))))))))).)))).	1682	1699	0.8461538461538461	-22.2	15	17	11	3UTR		0	0
hsa-miR-150-5p	NM_199293	TH	...((((.(((((.((((((..&))))))))))).)))).	1670	1687	0.8461538461538461	-22.2	15	17	11	3UTR		0	0
hsa-miR-150-5p	NM_199334	THRA	(((((((.(((..((((((((.&)))))))).))).))))))).	4567	4588	0.8461538461538461	-29.8	18	21	8	3UTR		0	0
hsa-miR-150-5p	NM_199334	THRA	(((((((.((((((((((((..&)))))).)).......)))).))))))).	4422	4451	0.8461538461538461	-25.1	19	29	7	3UTR		0	0
hsa-miR-150-5p	NM_199341	ZSWIM9	.(((((..(((((.(.(((((.&))))).).)))))..................))))).	3124	3161	0.8461538461538461	-22.9	16	37	5	3UTR		0	0
hsa-miR-150-5p	NM_199359	TPD52L2	..((((.((((((.((((....&.)))))))))))))).	1728	1752	0.8461538461538461	-19.4	14	16	14	3UTR		0	0
hsa-miR-150-5p	NM_199360	TPD52L2	..((((.((((((.((((....&.)))))))))))))).	1857	1881	0.8461538461538461	-19.4	14	16	14	3UTR		0	0
hsa-miR-150-5p	NM_199361	TPD52L2	..((((.((((((.((((....&.)))))))))))))).	1797	1821	0.8461538461538461	-19.4	14	16	14	3UTR		0	0
hsa-miR-150-5p	NM_199362	TPD52L2	..((((.((((((.((((....&.)))))))))))))).	1830	1854	0.8461538461538461	-19.4	14	16	14	3UTR		0	0
hsa-miR-150-5p	NM_199363	TPD52L2	..((((.((((((.((((....&.)))))))))))))).	1770	1794	0.8461538461538461	-19.4	14	16	14	3UTR		0	0
hsa-miR-150-5p	NM_199415	UBOX5	(((((..((((((.((((((((&))).))))).))))))))))).	2311	2333	0.8461538461538461	-24.7	19	22	11	3UTR	MIRT696858	0	0
hsa-miR-150-5p	NM_199415	UBOX5	((((((..(((((...((.(((&))).))...)))))..)))))).	1794	1817	0.8461538461538461	-22.2	16	23	6	3UTR	MIRT696858	0	0
hsa-miR-150-5p	NM_199427	ZFP64	(((((((.(((((((.(((((.&))))))))........................)))).)).))))).	2225	2271	0.8461538461538461	-20.2	19	46	8	3UTR		0	0
hsa-miR-150-5p	NM_199512	CCDC80	((((((..(((((.((((.((.&)).)))).)))))....)))))).	10688	10712	0.8461538461538461	-25.1	17	24	6	3UTR		0	0
hsa-miR-150-5p	NM_201266	NRP2	(((((...(((..((.((((((&)))))))))))..))))).	4637	4656	0.8461538461538461	-20.2	16	19	11	3UTR		0	0
hsa-miR-150-5p	NM_201279	NRP2	(((((...(((..((.((((((&)))))))))))..))))).	4571	4590	0.8461538461538461	-20.2	16	19	11	3UTR		0	0
hsa-miR-150-5p	NM_201280	BLOC1S5	....(((((((((((((((((.&)))))))).............................))))...))))).	2334	2384	0.8461538461538461	-18.4	17	50	8	3UTR		0	0
hsa-miR-150-5p	NM_201431	RASSF6	(((((((..((((((((((((.&)))))))))...........................)))....)))).))).	3057	3109	0.8461538461538461	-21.1	19	52	9	3UTR		0	0
hsa-miR-150-5p	NM_201432	GAS7	((((((((((((.(((((.(((&)))...)))))...........)))))...))))))).	7315	7353	0.8461538461538461	-22.8	20	38	7	3UTR		0	0
hsa-miR-150-5p	NM_201433	GAS7	((((((((((((.(((((.(((&)))...)))))...........)))))...))))))).	7490	7528	0.8461538461538461	-22.8	20	38	7	3UTR		0	0
hsa-miR-150-5p	NM_201440	PPHLN1	..((((...((((.((((....&)))).))))...))))	1721	1737	0.8461538461538461	-17.7	12	16	4	3UTR		0	0
hsa-miR-150-5p	NM_201515	PPHLN1	..((((...((((.((((....&)))).))))...))))	1886	1902	0.8461538461538461	-17.7	12	16	4	3UTR		0	0
hsa-miR-150-5p	NM_201526	ISLR	((((((((((((((..(((((.&.)))))))))))......)))))))).	1714	1773	0.8461538461538461	-25.8	19	27	11	3UTR		0	1
hsa-miR-150-5p	NM_201540	NDRG2	..((((..((((((((......&.))))))))..)))).	1630	1651	0.8461538461538461	-20.2	12	16	8	3UTR		0	0
hsa-miR-150-5p	NM_201541	NDRG2	..((((..((((((((......&.))))))))..)))).	1588	1609	0.8461538461538461	-20.2	12	16	8	3UTR		0	0
hsa-miR-150-5p	NM_201568	SMG7	(((((...((((((((((((((&)))))....))).))))))...))))).	5480	5508	0.8461538461538461	-21.1	19	28	6	3UTR		0	0
hsa-miR-150-5p	NM_201569	SMG7	(((((...((((((((((((((&)))))....))).))))))...))))).	4471	4499	0.8461538461538461	-21.1	19	28	6	3UTR		0	0
hsa-miR-150-5p	NM_201649	SLC6A9	.((((((.(((((.(.(((((.&))))).).))))).)))))).	2351	2372	0.8461538461538461	-28.3	17	21	6	3UTR		0	0
hsa-miR-150-5p	NM_202002	FOXM1	((((((.(((((.....(((..&))).....))))))))))).	3383	3403	0.8461538461538461	-18.2	14	20	11	3UTR		0	0
hsa-miR-150-5p	NM_202003	FOXM1	((((((.(((((.....(((..&))).....))))))))))).	3224	3244	0.8461538461538461	-18.2	14	20	11	3UTR		0	0
hsa-miR-150-5p	NM_203314	BDH1	((((((..(((((.((((((..&.)))))).)))))...)))))).	1437	1468	0.8461538461538461	-29.9	17	23	6	3UTR		0	0
hsa-miR-150-5p	NM_203327	SLC23A2	.(.((((.((((((((((((((&))))))))...))))))....................)))).).	4519	4563	0.8461538461538461	-18.7	19	44	8	3UTR		0	0
hsa-miR-150-5p	NM_203331	CD59	((.((((.(((((((.((((..&))))..)))))))..)))))).	2144	2166	0.8461538461538461	-22.2	17	22	7	3UTR		0	0
hsa-miR-150-5p	NM_203344	SERTAD3	(((((((.(((((.........&.))))).))))))).	1132	1147	0.8461538461538461	-19.7	12	15	7	3UTR		0	0
hsa-miR-150-5p	NM_203373	FBXL22	(((((((((((((((..((((.&))))..)))))))........................)))))))).	1703	1749	0.8461538461538461	-23.3	19	46	8	3UTR		0	0
hsa-miR-150-5p	NM_203382	AMACR	..(((((((((((((((((...&.)))).))))))))..))))).	3272	3321	0.8461538461538461	-24.9	17	22	8	3UTR		0	0
hsa-miR-150-5p	NM_203417	RCAN1	(((((((((((.((((((((..&)))..)))))...))))..............))))))).	1680	1719	0.8461538461538461	-20.8	19	39	7	3UTR		0	0
hsa-miR-150-5p	NM_203434	IER5L	(((((((.((((((..((((((&)))))).)))))).))))))).	2178	2200	0.8461538461538461	-29.0	19	22	7	3UTR		0	0
hsa-miR-150-5p	NM_203456	PPIE	((((((.(((((.(((((((((&.))))....))))).))))))))))).	998	1037	0.8461538461538461	-26.4	20	27	11	3UTR	MIRT647519	0	0
hsa-miR-150-5p	NM_203472	SELENOS	...(((.((((((((.(((.((&)).)))..))))))))))).	877	897	0.8461538461538461	-22.6	16	20	11	3UTR		0	0
hsa-miR-150-5p	NM_205842	NCKAP1	(((.((((((((((((((....&)))))))))))..........................))).))).	10187	10232	0.8461538461538461	-22.6	17	45	11	3UTR		0	0
hsa-miR-150-5p	NM_205843	NFIC	((((((..((((....((((((&))))))))))...)))))).	2112	2132	0.8461538461538461	-23.2	16	20	10	3UTR		1	0
hsa-miR-150-5p	NM_205860	NR5A2	((((((..(((((.(.(((((.&))))).).)).)))..)))))).	1804	1827	0.8461538461538461	-21.7	17	23	6	3UTR		0	0
hsa-miR-150-5p	NM_205860	NR5A2	((((((..((((((.(((....&.))).).)))))...)))))).	3186	3216	0.8461538461538461	-20.6	15	22	6	3UTR		0	0
hsa-miR-150-5p	NM_205861	DHDDS	((((((.(((((((((((....&)))))).)))))......)))))).	2994	3019	0.8461538461538461	-24.7	17	25	6	3UTR		0	0
hsa-miR-150-5p	NM_205861	DHDDS	(((((.(((((.(((.((((..&)))).))))))))...))))).	2710	2732	0.8461538461538461	-22.6	17	22	8	3UTR		0	0
hsa-miR-150-5p	NM_206538	EMC10	((((((.((((((.(.((....&)).).)))))))))))).	7496	7514	0.8461538461538461	-24.3	15	18	12	3UTR		0	0
hsa-miR-150-5p	NM_206827	RASL11A	(((((((((((((((((((...&)))))).))))))......))))))).	2229	2256	0.8461538461538461	-27.7	19	27	7	3UTR		0	0
hsa-miR-150-5p	NM_206895	SNORC	.(((((..(((((((.(((((.&))))).)))))))..))))).	2385	2406	0.8461538461538461	-30.0	17	21	7	3UTR		0	0
hsa-miR-150-5p	NM_206909	PSD3	.(((((((((((((.(((((..&))))))))).........))))))))).	5458	5486	0.8461538461538461	-22.9	18	28	9	3UTR		0	1
hsa-miR-150-5p	NM_206909	PSD3	..(((((((((((((((((((.&)))))....)))))))....)).))))).	4591	4620	0.8461538461538461	-20.7	19	29	7	3UTR		0	1
hsa-miR-150-5p	NM_206909	PSD3	........((((((((((.(((&))))))))))))).	4328	4342	0.8461538461538461	-20.6	13	14	13	3UTR		0	1
hsa-miR-150-5p	NM_206914	EEF1AKMT3	..((((((((...(((((((((&)))))))))....)))))))).	2046	2068	0.8461538461538461	-25.8	17	22	9	3UTR		0	0
hsa-miR-150-5p	NM_206914	EEF1AKMT3	((((((.(((((((((((....&)))))............))))))..)))))).	1202	1234	0.8461538461538461	-21.7	17	32	6	3UTR		0	0
hsa-miR-150-5p	NM_206922	CRIP3	((.((((((((((((.......&.)))))))))))))).	727	749	0.8461538461538461	-20.5	14	16	14	3UTR		0	0
hsa-miR-150-5p	NM_206923	YY2	((((((((((((((((((....&.)))))))))).......................)))))))).	2591	2668	0.8461538461538461	-27.1	18	43	10	3UTR		0	0
hsa-miR-150-5p	NM_206964	FAM3B	(((((((((((((...(((((.&)))))...))))))))))))).	895	917	0.8461538461538461	-33.4	18	22	13	3UTR		0	0
hsa-miR-150-5p	NM_207043	ENSA	(((((((((((((...(((((.&)))))...))).)))).)))))).	1889	1913	0.8461538461538461	-25.5	18	24	6	3UTR		1	1
hsa-miR-150-5p	NM_207044	ENSA	(((((((((((((...(((((.&.)))))...))).)))).)))))).	1831	1865	0.8461538461538461	-25.3	18	25	6	3UTR		1	1
hsa-miR-150-5p	NM_207045	ENSA	(((((((((((((...(((.(.&.).)))......))))))....))))))).	689	729	0.8461538461538461	-22.3	17	30	7	3UTR		1	1
hsa-miR-150-5p	NM_207046	ENSA	(((((((((((((...(((.(.&.).)))......))))))....))))))).	641	681	0.8461538461538461	-22.3	17	30	7	3UTR		1	1
hsa-miR-150-5p	NM_207046	ENSA	((((((((((((..((((((..&)))))).........)))))).)))))).	1120	1149	0.8461538461538461	-21.8	18	29	6	3UTR		1	1
hsa-miR-150-5p	NM_207111	RNF216	((((((.(((((((..((((..&))))..))))))).....)))))).	4718	4743	0.8461538461538461	-23.9	17	25	7	3UTR		0	0
hsa-miR-150-5p	NM_207118	GTF2H5	.((((((.((((((((((....&.))))))))))............................)))))).	2607	2660	0.8461538461538461	-23.2	16	46	10	3UTR		0	1
hsa-miR-150-5p	NM_207118	GTF2H5	.(((((..(((((.((((((..&)))))...).)))))...))))).	2511	2535	0.8461538461538461	-20.5	16	24	5	3UTR		0	1
hsa-miR-150-5p	NM_207122	EXT2	(((((((((((((.(((((((.&)))).))).)......))))))..............)))))).	9465	9508	0.8461538461538461	-20.6	20	43	6	3UTR		0	0
hsa-miR-150-5p	NM_207123	GAB1	(((((((......(..(((((.&)))))..).....))))))).	7375	7396	0.8461538461538461	-19.0	13	21	7	3UTR		1	0
hsa-miR-150-5p	NM_207191	ADAM15	(((((((((((((((..(((..&)))..))))))).))))).))).	2614	2637	0.8461538461538461	-20.8	18	23	7	3UTR		0	0
hsa-miR-150-5p	NM_207194	ADAM15	(((((((((((((((..(((..&)))..))))))).))))).))).	2759	2782	0.8461538461538461	-20.8	18	23	7	3UTR		0	0
hsa-miR-150-5p	NM_207195	ADAM15	(((((((((((((((..(((..&)))..))))))).))))).))).	2756	2779	0.8461538461538461	-20.8	18	23	7	3UTR		0	0
hsa-miR-150-5p	NM_207196	ADAM15	(((((((((((((((..(((..&)))..))))))).))))).))).	2828	2851	0.8461538461538461	-20.8	18	23	7	3UTR		0	0
hsa-miR-150-5p	NM_207197	ADAM15	(((((((((((((((..(((..&)))..))))))).))))).))).	2831	2854	0.8461538461538461	-20.8	18	23	7	3UTR		0	0
hsa-miR-150-5p	NM_207316	TMEM207	((((((..(((((.........&)))).)..)))))).	991	1006	0.8461538461538461	-15.7	11	15	6	3UTR		0	0
hsa-miR-150-5p	NM_207335	KBTBD12	.(((((.((((((...(((((.&))).))))))))))))).	3803	3821	0.8461538461538461	-19.7	16	18	13	3UTR		0	0
hsa-miR-150-5p	NM_207340	ZDHHC24	((.(((..((((((((.((((.&))))))))))).)....))).)).	917	941	0.8461538461538461	-20.3	17	24	11	3UTR		0	0
hsa-miR-150-5p	NM_207361	FREM2	((((((((((((((((((((((&)))))))))....................))))))))).)))).	10548	10592	0.8461538461538461	-28.3	22	44	9	3UTR		0	1
hsa-miR-150-5p	NM_207370	GPR153	((((((..((((((.....(((&)))....))))))..)))))).	2669	2691	0.8461538461538461	-22.9	15	22	6	3UTR		0	0
hsa-miR-150-5p	NM_207380	CCDC9B	(((((((.(((((((((((((.&))))).)))..))))).))))))).	3630	3655	0.8461538461538461	-26.5	20	25	7	3UTR		0	0
hsa-miR-150-5p	NM_207422	FLJ44635	((((((((((((((..((((..&))))))))))...)))...................))))).	1171	1212	0.8461538461538461	-17.1	18	41	10	3UTR		0	0
hsa-miR-150-5p	NM_207426	FOXI2	((((((.((((((...((((..&.))))..)))))))))))).	2629	2669	0.8461538461538461	-24.0	16	20	12	3UTR		0	0
hsa-miR-150-5p	NM_207521	RTN4	((((((.((((((...((.(((&)))))..))))))..)))).)).	3157	3180	0.8461538461538461	-18.3	17	23	6	3UTR		0	0
hsa-miR-150-5p	NM_207582	ERVFRD-1	((((((...((((((.......&))))))...)))))).	2259	2275	0.8461538461538461	-18.4	12	16	6	3UTR		0	0
hsa-miR-150-5p	NM_207660	ZC3H14	(((((((((......(((((..&)))))....))))))))).	14519	14538	0.8461538461538461	-21.2	14	19	9	3UTR		0	1
hsa-miR-150-5p	NM_207662	ZC3H14	(((((((((......(((((..&)))))....))))))))).	13910	13929	0.8461538461538461	-21.2	14	19	9	3UTR		0	1
hsa-miR-150-5p	NM_212554	EEF1AKMT2	(((((((((((((((((((((.&))))))).........................)))).)))))))....))).	1155	1207	0.8461538461538461	-19.1	21	52	7	3UTR		0	0
hsa-miR-150-5p	NM_212559	XKRX	.(((((((((((.(((((((..&)))).)))...)))....)))))))).	1972	1999	0.8461538461538461	-20.2	18	27	8	3UTR		0	0
hsa-miR-150-5p	NM_213566	DFFA	((((((.(((.((((.((((..&)))).)))).))))))))).	1618	1638	0.8461538461538461	-19.6	17	20	9	3UTR		0	1
hsa-miR-150-5p	NM_213601	TMED8	(((((((..((((((((((((.&))))))))..........................))))....))))))).	1071	1121	0.8461538461538461	-21.6	19	50	8	3UTR		0	0
hsa-miR-150-5p	NM_213606	SLC16A12	(((((((.(.(((((.......&.))))).).))))))).	3365	3392	0.8461538461538461	-16.7	13	17	7	3UTR		0	1
hsa-miR-150-5p	NM_213607	CCDC103	..((((((..(((.(((((((.&))))))).))).)))))).	3307	3326	0.8461538461538461	-22.0	16	19	7	3UTR		0	0
hsa-miR-150-5p	NM_213649	SFXN4	(((((((...(((.(.(((((.&.)))))).)))....))))))).	1234	1284	0.8461538461538461	-20.9	16	23	7	3UTR		0	0
hsa-miR-150-5p	NM_214710	PRSS57	..(((((((((.((.(((((..&)))..)).))))))))))).	950	970	0.8461538461538461	-19.5	16	20	11	3UTR		0	0
hsa-miR-150-5p	XM_005244719	UBE2J2	(((((....((((.(((((((.&))))))).)))).))))).	1946	1965	0.8461538461538461	-22.1	16	19	7	3UTR		0	0
hsa-miR-150-5p	XM_005245005	POGZ	.((((((.((((((((((....&))).)))))))..)).)))).	4146	4167	0.8461538461538461	-19.9	16	21	7	3UTR		0	0
hsa-miR-150-5p	XM_005245790	PLEKHM2	..(((((.((((((..((((..&))))..)))))).))))).	3635	3654	0.8461538461538461	-21.7	15	19	6	3UTR		0	0
hsa-miR-150-5p	XM_005246384	IKZF2	..((((..(((((((..(((((&.)))))..)))))))..)))).	7252	7304	0.8461538461538461	-24.9	16	22	7	3UTR		0	1
hsa-miR-150-5p	XM_005246469	GPD2	.((((((.((((((((((.(((&))).))))))))....)).................)))))).	2926	2968	0.8461538461538461	-18.3	19	42	8	3UTR		0	0
hsa-miR-150-5p	XM_005246708	NYAP2	((((((..((((((..(((...&)))..))))))....)))))).	3103	3125	0.8461538461538461	-21.0	15	22	6	3UTR		0	0
hsa-miR-150-5p	XM_005246708	NYAP2	((((((((((..((((((....&)))))).))))).....))))).	3903	3926	0.8461538461538461	-19.9	16	23	6	3UTR		0	0
hsa-miR-150-5p	XM_005246865	CSRNP3	..((((.(((((.(((((.(((&)))))))).......))))).)))).	2743	2769	0.8461538461538461	-20.7	17	26	8	3UTR		0	1
hsa-miR-150-5p	XM_005247552	KLHL24	(((((((...((((...(((((&)))))...)))).))))))).	2216	2237	0.8461538461538461	-19.3	16	21	7	3UTR		0	0
hsa-miR-150-5p	XM_005247816	FXR1	..(((((.(((.(.(((((.(.&.).))))).).))).))))).	2160	2192	0.8461538461538461	-21.9	15	21	5	3UTR		0	0
hsa-miR-150-5p	XM_005248299	IL7R	.((((((((.(((((.(((.((&)).)))))))).))...................)))))).	3466	3506	0.8461538461538461	-18.0	18	40	8	3UTR		0	0
hsa-miR-150-5p	XM_005248307	MYO10	(((((...(((((...(((.(.&).)))..)))))...))))).	5476	5497	0.8461538461538461	-20.0	14	21	5	3UTR		0	0
hsa-miR-150-5p	XM_005248827	BTN3A2	(((((..((((((...((((..&)))).........))))))))))).	1339	1364	0.8461538461538461	-19.0	15	25	11	3UTR	MIRT607666	0	0
hsa-miR-150-5p	XM_005248833	BTN3A1	.(((((((((((((...(((((&))))))))).))))).)))).	2520	2541	0.8461538461538461	-20.4	18	21	9	3UTR		0	0
hsa-miR-150-5p	XM_005248853	C6orf141	((((((.....((((((((((.&)))))))))).......)))))).	996	1020	0.8461538461538461	-23.3	16	24	10	3UTR		0	0
hsa-miR-150-5p	XM_005249635	ETV1	.(((((((((((((....((((&)))).....)))))))...)))))).	1825	1851	0.8461538461538461	-20.1	17	26	7	3UTR		0	0
hsa-miR-150-5p	XM_005249669	AVL9	((((((.((....(((((((..&)))))))....)).)))))).	5793	5814	0.8461538461538461	-21.3	15	21	7	3UTR		0	0
hsa-miR-150-5p	XM_005249869	ZMIZ2	((((((.(((((....((..((&))..))....))))))))))).	3499	3521	0.8461538461538461	-20.2	15	22	11	3UTR		0	0
hsa-miR-150-5p	XM_005249873	ZMIZ2	((((((.(((((....((..((&))..))....))))))))))).	3403	3425	0.8461538461538461	-20.2	15	22	11	3UTR		0	0
hsa-miR-150-5p	XM_005250636	RBM48	(((((((((.(..(((((....&)))))..).)).))))))).	2107	2127	0.8461538461538461	-20.7	15	20	7	3UTR		0	1
hsa-miR-150-5p	XM_005251403	CCDC107	(((((((..((((((((((((.&))))))).))...)))..))))))).	708	734	0.8461538461538461	-22.0	19	26	7	3UTR		0	0
hsa-miR-150-5p	XM_005251403	CCDC107	(((((....((((((.(((.(.&).))).)))))).....))))).	782	805	0.8461538461538461	-18.3	15	23	6	3UTR		0	0
hsa-miR-150-5p	XM_005251439	FBXO10	..(((((.((((...((((.(.&).)))))))).))))).	2362	2379	0.8461538461538461	-19.1	14	17	8	3UTR		0	0
hsa-miR-150-5p	XM_005251934	CRB2	.(((((.((((((.((((.(((&))).))..)).))))))...))))).	5415	5441	0.8461538461538461	-22.4	18	26	6	3UTR		0	0
hsa-miR-150-5p	XM_005253109	TUB	((((((..(((((((..(((((&)))))..)))))))....).))))).	1831	1857	0.8461538461538461	-21.4	18	26	7	3UTR		0	0
hsa-miR-150-5p	XM_005253961	KDM2B	((((((..(((..(..((.((.&.)).))..).)))..)))))).	2430	2457	0.8461538461538461	-20.2	14	22	6	3UTR		0	0
hsa-miR-150-5p	XM_005254079	STK24	((((((.((((...........&)))).)))))).	1677	1689	0.8461538461538461	-17.6	10	12	6	3UTR		0	0
hsa-miR-150-5p	XM_005254289	ULK3	(((((((.(((((.(.((((((&))))))..).)))))........))))))).	1742	1773	0.8461538461538461	-24.7	19	31	7	3UTR		0	0
hsa-miR-150-5p	XM_005254289	ULK3	((((((...((((((.((((..&)))).))))))...)))))).	2282	2303	0.8461538461538461	-23.7	16	21	6	3UTR		0	0
hsa-miR-150-5p	XM_005254673	PEAK1	(((((((.((((((((((.((.&)))))))...)))))............................))))))).	10346	10397	0.8461538461538461	-20.3	19	51	7	3UTR		0	0
hsa-miR-150-5p	XM_005254673	PEAK1	((.((((((((..(((((....&.))))))))))).)).)).	9227	9254	0.8461538461538461	-19.7	15	19	11	3UTR		0	0
hsa-miR-150-5p	XM_005254675	PEAK1	(((((((.((((((((((.((.&)))))))...)))))............................))))))).	10065	10116	0.8461538461538461	-20.3	19	51	7	3UTR		0	0
hsa-miR-150-5p	XM_005254675	PEAK1	((.((((((((..(((((....&.))))))))))).)).)).	8946	8973	0.8461538461538461	-19.7	15	19	11	3UTR		0	0
hsa-miR-150-5p	XM_005255119	ANKS3	(((((((.((((.((((((((.&)))).)))).))))..)).))))).	2009	2034	0.8461538461538461	-23.7	19	25	5	3UTR		0	0
hsa-miR-150-5p	XM_005255760	CDH8	(((((((((.((((((((....&)))))).))................))))))))).	5632	5667	0.8461538461538461	-20.5	17	35	9	3UTR		0	0
hsa-miR-150-5p	XM_005256181	CMIP	((((((((((((((.(((....&))).)))))))....))))))).	2399	2422	0.8461538461538461	-21.9	17	23	7	3UTR		0	0
hsa-miR-150-5p	XM_005256318	DEF8	(((((((..(((((..((((((&))))))..))....)))..))))))).	2826	2853	0.8461538461538461	-25.0	18	27	7	3UTR		0	0
hsa-miR-150-5p	XM_005256573	WSCD1	(((((((.(((((...((((((&))))))................)))))...))))))).	3565	3603	0.8461538461538461	-22.4	18	38	7	3UTR		0	0
hsa-miR-150-5p	XM_005256580	PIK3R5	(((((((.(((.(((((((((.&))))))))).)))...)))...................)))).	4007	4050	0.8461538461538461	-23.4	19	43	9	3UTR		0	0
hsa-miR-150-5p	XM_005257262	SNX11	((((((((((((((((((....&))))))))))..)))............................))))).	1798	1847	0.8461538461538461	-21.4	18	49	10	3UTR		0	0
hsa-miR-150-5p	XM_005257552	RARA	.(((((..(((((((.(((.(.&).))).)))))))..))))).	3114	3135	0.8461538461538461	-26.2	16	21	7	3UTR		0	0
hsa-miR-150-5p	XM_005257922	SLFN13	((((((((((((..........&)))).)))))))).	3457	3471	0.8461538461538461	-19.4	12	14	8	3UTR	MIRT653393	0	0
hsa-miR-150-5p	XM_005258459	HNRNPUL1	(((((((((((((.((((((..&)))))).).........................)).)))))))))).	3566	3613	0.8461538461538461	-22.8	19	47	10	3UTR		0	0
hsa-miR-150-5p	XM_005258464	HNRNPUL1	(((((((((((((.((((((..&)))))).).........................)).)))))))))).	3203	3250	0.8461538461538461	-22.8	19	47	10	3UTR		0	0
[truncated: 124,723 more rows]

## Sheet: mirnet_mir_target_
ID	Accession	Target	TargetID	Experiment	Literature	Tissue
hsa-mir-99a-5p	MIMAT0000097	ADCY9	115	CLASH	23622248	Unspecified
hsa-mir-99a-5p	MIMAT0000097	AP2B1	163	CLASH	23622248	Unspecified
hsa-mir-99a-5p	MIMAT0000097	AKT1	207	Luciferase reporter assay	25187230|27158364	Unspecified
hsa-mir-99a-5p	MIMAT0000097	APEX1	328	CLASH	23622248	Unspecified
hsa-mir-99a-5p	MIMAT0000097	ATP1A1	476	CLASH	23622248	Unspecified
hsa-mir-99a-5p	MIMAT0000097	ATP5E	514	CLASH	23622248	Unspecified
hsa-mir-99a-5p	MIMAT0000097	CAPNS1	826	CLASH//Luciferase reporter assay//qRT-PCR//Western blot	23622248|27994509	Unspecified
hsa-mir-99a-5p	MIMAT0000097	COL4A1	1282	CLASH	23622248	Unspecified
hsa-mir-99a-5p	MIMAT0000097	DDX3X	1654	CLASH	23622248	Unspecified
hsa-mir-99a-5p	MIMAT0000097	DHCR24	1718	CLASH	23622248	Unspecified
hsa-mir-99a-5p	MIMAT0000097	DLD	1738	CLASH	23622248	Unspecified
hsa-mir-99a-5p	MIMAT0000097	E4F1	1877	CLASH	23622248	Unspecified
hsa-mir-99a-5p	MIMAT0000097	EIF5A	1984	CLASH	23622248	Unspecified
hsa-mir-99a-5p	MIMAT0000097	MARK2	2011	CLASH	23622248	Unspecified
hsa-mir-99a-5p	MIMAT0000097	EXTL3	2137	CLASH	23622248	Unspecified
hsa-mir-99a-5p	MIMAT0000097	FGFR3	2261	Luciferase reporter assay//qRT-PCR//Reporter assay//Western blot	19843843|21383697|24456664	Unspecified
hsa-mir-99a-5p	MIMAT0000097	FKBP5	2289	FACS//Luciferase reporter assay//qRT-PCR//Western blot	24030073	Unspecified
hsa-mir-99a-5p	MIMAT0000097	FOSL2	2355	CLASH	23622248	Unspecified
hsa-mir-99a-5p	MIMAT0000097	MTOR	2475	ChIP-seq//FACS//Flow//Immunoblot//Immunohistochemistry//Immunoprecipitaion//Luciferase reporter assay//Microarray//qRT-PCR//Reporter assay//Western blot	21878637|22299047|23292834|21383697|22751686|23762265|23173671|24668416|24637915|24810364|24312487|25348507|23893385|24030073|27158364|28387375	Unspecified
hsa-mir-99a-5p	MIMAT0000097	GLUD1	2746	CLASH	23622248	Unspecified
hsa-mir-99a-5p	MIMAT0000097	GNAL	2774	CLASH	23622248	Unspecified
hsa-mir-99a-5p	MIMAT0000097	GOLGA3	2802	CLASH	23622248	Unspecified
hsa-mir-99a-5p	MIMAT0000097	GTF2H1	2965	CLASH	23622248	Unspecified
hsa-mir-99a-5p	MIMAT0000097	GTF2I	2969	CLASH	23622248	Unspecified
hsa-mir-99a-5p	MIMAT0000097	HADHB	3032	CLASH	23622248	Unspecified
hsa-mir-99a-5p	MIMAT0000097	HOXA1	3198	Luciferase reporter assay//Microarray//qRT-PCR//Western blot	24312487|28228659|26417931	Unspecified
hsa-mir-99a-5p	MIMAT0000097	IFIT3	3437	HITS-CLIP	28735896	Unspecified
hsa-mir-99a-5p	MIMAT0000097	IGF1R	3480	Immunoblot//Luciferase reporter assay//qRT-PCR//Western blot	21878637|21687694|23503464|24410957|28315335|26455324	Unspecified
hsa-mir-99a-5p	MIMAT0000097	MEF2D	4209	Sequencing	20371350	Unspecified
hsa-mir-99a-5p	MIMAT0000097	COX2	4513	CLASH	23622248	Unspecified
hsa-mir-99a-5p	MIMAT0000097	ND3	4537	CLASH	23622248	Unspecified
hsa-mir-99a-5p	MIMAT0000097	MYL2	4633	CLASH	23622248	Unspecified
hsa-mir-99a-5p	MIMAT0000097	NDUFA2	4695	CLASH	23622248	Unspecified
hsa-mir-99a-5p	MIMAT0000097	NFE2L1	4779	CLASH	23622248	Unspecified
hsa-mir-99a-5p	MIMAT0000097	ORC5	5001	CLASH	23622248	Unspecified
hsa-mir-99a-5p	MIMAT0000097	P2RY11	5032	CLASH	23622248	Unspecified
hsa-mir-99a-5p	MIMAT0000097	SERPINE1	5054	Luciferase reporter assay	21175428	Unspecified
hsa-mir-99a-5p	MIMAT0000097	PLSCR1	5359	CLASH	23622248	Unspecified
hsa-mir-99a-5p	MIMAT0000097	PPM1A	5494	CLASH	23622248	Unspecified
hsa-mir-99a-5p	MIMAT0000097	PPP1CB	5500	Microarray//qRT-PCR	22815788	Unspecified
hsa-mir-99a-5p	MIMAT0000097	MAPK6	5597	CLASH	23622248	Unspecified
hsa-mir-99a-5p	MIMAT0000097	PSMA2	5683	CLASH	23622248	Unspecified
hsa-mir-99a-5p	MIMAT0000097	RAD51C	5889	CLASH	23622248	Unspecified
hsa-mir-99a-5p	MIMAT0000097	RARS	5917	CLASH	23622248	Unspecified
hsa-mir-99a-5p	MIMAT0000097	RB1	5925	CLASH	23622248	Unspecified
hsa-mir-99a-5p	MIMAT0000097	RCN2	5955	CLASH	23622248	Unspecified
hsa-mir-99a-5p	MIMAT0000097	RPL37A	6168	CLASH	23622248	Unspecified
hsa-mir-99a-5p	MIMAT0000097	RPL36A	6173	CLASH	23622248	Unspecified
hsa-mir-99a-5p	MIMAT0000097	RPS6	6194	CLASH	23622248	Unspecified
hsa-mir-99a-5p	MIMAT0000097	RPS15	6209	CLASH	23622248	Unspecified
hsa-mir-99a-5p	MIMAT0000097	RPS26	6231	CLASH	23622248	Unspecified
hsa-mir-99a-5p	MIMAT0000097	SALL2	6297	CLASH	23622248	Unspecified
hsa-mir-99a-5p	MIMAT0000097	SEC13	6396	CLASH	23622248	Unspecified
hsa-mir-99a-5p	MIMAT0000097	SKI	6497	Sequencing	20371350	Unspecified
hsa-mir-99a-5p	MIMAT0000097	SRPK1	6732	CLASH	23622248	Unspecified
hsa-mir-99a-5p	MIMAT0000097	TUBG1	7283	CLASH	23622248	Unspecified
hsa-mir-99a-5p	MIMAT0000097	TYMS	7298	CLASH	23622248	Unspecified
hsa-mir-99a-5p	MIMAT0000097	UBB	7314	CLASH	23622248	Unspecified
hsa-mir-99a-5p	MIMAT0000097	CCDC6	8030	CLASH	23622248	Unspecified
hsa-mir-99a-5p	MIMAT0000097	CUL3	8452	CLASH	23622248	Unspecified
hsa-mir-99a-5p	MIMAT0000097	CUL2	8453	CLASH	23622248	Unspecified
hsa-mir-99a-5p	MIMAT0000097	SMARCA5	8467	Luciferase reporter assay//Microarray//PAR-CLIP//qRT-PCR//Western blot	22525276|24312487|23446348|21572407|20371350|26701625	Unspecified
hsa-mir-99a-5p	MIMAT0000097	DDX18	8886	CLASH	23622248	Unspecified
hsa-mir-99a-5p	MIMAT0000097	MTMR3	8897	Luciferase reporter assay//qRT-PCR//Western blot	23731011	Unspecified
hsa-mir-99a-5p	MIMAT0000097	DNAJA3	9093	CLASH	23622248	Unspecified
hsa-mir-99a-5p	MIMAT0000097	ITM2B	9445	CLASH	23622248	Unspecified
hsa-mir-99a-5p	MIMAT0000097	RASAL2	9462	CLASH	23622248	Unspecified
hsa-mir-99a-5p	MIMAT0000097	PUM1	9698	CLASH	23622248	Unspecified
hsa-mir-99a-5p	MIMAT0000097	DDX46	9879	CLASH	23622248	Unspecified
hsa-mir-99a-5p	MIMAT0000097	MED12	9968	CLASH	23622248	Unspecified
hsa-mir-99a-5p	MIMAT0000097	UBA2	10054	CLASH	23622248	Unspecified
hsa-mir-99a-5p	MIMAT0000097	CTDSPL	10217	Luciferase reporter assay	24191888	Unspecified
hsa-mir-99a-5p	MIMAT0000097	TRIB1	10221	PAR-CLIP//Sequencing	20371350|26701625	Unspecified
hsa-mir-99a-5p	MIMAT0000097	NPM3	10360	CLASH	23622248	Unspecified
hsa-mir-99a-5p	MIMAT0000097	CERS1	10715	CLASH	23622248	Unspecified
hsa-mir-99a-5p	MIMAT0000097	SRSF10	10772	CLASH	23622248	Unspecified
hsa-mir-99a-5p	MIMAT0000097	LMAN2	10960	CLASH	23622248	Unspecified
hsa-mir-99a-5p	MIMAT0000097	AKAP2	11217	CLASH	23622248	Unspecified
hsa-mir-99a-5p	MIMAT0000097	VPS45	11311	CLASH	23622248	Unspecified
hsa-mir-99a-5p	MIMAT0000097	DDX42	11325	CLASH	23622248	Unspecified
hsa-mir-99a-5p	MIMAT0000097	MON1B	22879	CLASH	23622248	Unspecified
hsa-mir-99a-5p	MIMAT0000097	SNRNP200	23020	CLASH	23622248	Unspecified
hsa-mir-99a-5p	MIMAT0000097	TNRC6B	23112	CLASH	23622248	Unspecified
hsa-mir-99a-5p	MIMAT0000097	AGO1	26523	CLASH	23622248	Unspecified
hsa-mir-99a-5p	MIMAT0000097	AGO2	27161	Luciferase reporter assay//qRT-PCR//Sequencing//Western blot	20371350|24732044	Unspecified
hsa-mir-99a-5p	MIMAT0000097	COQ2	27235	Sequencing	20371350	Unspecified
hsa-mir-99a-5p	MIMAT0000097	NFU1	27247	CLASH	23622248	Unspecified
hsa-mir-99a-5p	MIMAT0000097	SMPDL3B	27293	PAR-CLIP	22012620|20371350	Unspecified
hsa-mir-99a-5p	MIMAT0000097	TRIB2	28951	Luciferase reporter assay	24191888	Unspecified
hsa-mir-99a-5p	MIMAT0000097	N6AMT1	29104	CLASH	23622248	Unspecified
hsa-mir-99a-5p	MIMAT0000097	BRD7	29117	CLASH	23622248	Unspecified
hsa-mir-99a-5p	MIMAT0000097	UQCR10	29796	CLASH	23622248	Unspecified
hsa-mir-99a-5p	MIMAT0000097	GRHL1	29841	Microarray//qRT-PCR	22815788	Unspecified
hsa-mir-99a-5p	MIMAT0000097	NOX4	50507	Luciferase reporter assay//qRT-PCR//Western blot	26986073	Unspecified
hsa-mir-99a-5p	MIMAT0000097	GDE1	51573	CLASH	23622248	Unspecified
hsa-mir-99a-5p	MIMAT0000097	MRPS33	51650	CLASH	23622248	Unspecified
hsa-mir-99a-5p	MIMAT0000097	TPPP3	51673	CLASH	23622248	Unspecified
hsa-mir-99a-5p	MIMAT0000097	NDE1	54820	CLASH	23622248	Unspecified
hsa-mir-99a-5p	MIMAT0000097	TTC38	55020	CLASH	23622248	Unspecified
hsa-mir-99a-5p	MIMAT0000097	RAVER2	55225	Immunoprecipitaion//Luciferase reporter assay//Western blot	17637574	Unspecified
hsa-mir-99a-5p	MIMAT0000097	SYNJ2BP	55333	CLASH	23622248	Unspecified
hsa-mir-99a-5p	MIMAT0000097	N4BP2	55728	CLASH	23622248	Unspecified
hsa-mir-99a-5p	MIMAT0000097	TMEM30A	55754	PAR-CLIP	21572407	Unspecified
hsa-mir-99a-5p	MIMAT0000097	CBWD1	55871	CLASH	23622248	Unspecified
hsa-mir-99a-5p	MIMAT0000097	JPH1	56704	CLASH	23622248	Unspecified
hsa-mir-99a-5p	MIMAT0000097	SPIRE1	56907	CLASH	23622248	Unspecified
hsa-mir-99a-5p	MIMAT0000097	TOMM22	56993	CLASH	23622248	Unspecified
hsa-mir-99a-5p	MIMAT0000097	ADGRG6	57211	CLASH	23622248	Unspecified
hsa-mir-99a-5p	MIMAT0000097	POGK	57645	CLASH	23622248	Unspecified
hsa-mir-99a-5p	MIMAT0000097	ZBTB4	57659	CLASH	23622248	Unspecified
hsa-mir-99a-5p	MIMAT0000097	SUDS3	64426	CLASH	23622248	Unspecified
hsa-mir-99a-5p	MIMAT0000097	STEAP4	79689	CLASH	23622248	Unspecified
hsa-mir-99a-5p	MIMAT0000097	FOXRED2	80020	CLASH	23622248	Unspecified
hsa-mir-99a-5p	MIMAT0000097	CTC1	80169	CLASH	23622248	Unspecified
hsa-mir-99a-5p	MIMAT0000097	DDHD1	80821	CLASH	23622248	Unspecified
hsa-mir-99a-5p	MIMAT0000097	MCM8	84515	CLASH	23622248	Unspecified
hsa-mir-99a-5p	MIMAT0000097	KBTBD8	84541	PAR-CLIP	23446348|22012620|21572407	Unspecified
hsa-mir-99a-5p	MIMAT0000097	ADO	84890	CLASH	23622248	Unspecified
hsa-mir-99a-5p	MIMAT0000097	UTP4	84916	CLASH	23622248	Unspecified
hsa-mir-99a-5p	MIMAT0000097	TMEM209	84928	CLASH	23622248	Unspecified
hsa-mir-99a-5p	MIMAT0000097	ORMDL1	94101	CLASH	23622248	Unspecified
hsa-mir-99a-5p	MIMAT0000097	LRIG3	121227	CLASH	23622248	Unspecified
hsa-mir-99a-5p	MIMAT0000097	WHAMM	123720	CLASH	23622248	Unspecified
hsa-mir-99a-5p	MIMAT0000097	METTL23	124512	CLASH	23622248	Unspecified
hsa-mir-99a-5p	MIMAT0000097	SGPP2	130367	CLASH	23622248	Unspecified
hsa-mir-99a-5p	MIMAT0000097	DOCK11	139818	CLASH	23622248	Unspecified
hsa-mir-99a-5p	MIMAT0000097	RNF187	149603	CLASH	23622248	Unspecified
hsa-mir-99a-5p	MIMAT0000097	RUNDC3B	154661	CLASH	23622248	Unspecified
hsa-mir-99a-5p	MIMAT0000097	FAM171B	165215	CLASH	23622248	Unspecified
hsa-mir-99a-5p	MIMAT0000097	ZNF367	195828	CLASH	23622248	Unspecified
hsa-mir-99a-5p	MIMAT0000097	GXYLT1	283464	CLASH	23622248	Unspecified
hsa-mir-99a-5p	MIMAT0000097	RPL7L1	285855	CLASH	23622248	Unspecified
hsa-mir-99a-5p	MIMAT0000097	GTF2H2C	728340	CLASH	23622248	Unspecified
hsa-mir-30d-5p	MIMAT0000245	ACTC1	70	HITS-CLIP	27418678	Unspecified
hsa-mir-30d-5p	MIMAT0000245	APLP2	334	HITS-CLIP	23313552	Unspecified
hsa-mir-30d-5p	MIMAT0000245	TRIM23	373	HITS-CLIP	22473208	Unspecified
hsa-mir-30d-5p	MIMAT0000245	SERPINC1	462	HITS-CLIP	23824327	Unspecified
hsa-mir-30d-5p	MIMAT0000245	ATM	472	HITS-CLIP	22473208	Unspecified
hsa-mir-30d-5p	MIMAT0000245	ATP1A1	476	CLASH	23622248	Unspecified
hsa-mir-30d-5p	MIMAT0000245	ATP2A2	488	HITS-CLIP	23313552	Unspecified
hsa-mir-30d-5p	MIMAT0000245	BCL9	607	Immunofluorescence//Immunohistochemistry//In situ hybridization//Luciferase reporter assay//qRT-PCR//Western blot	24599134	Unspecified
hsa-mir-30d-5p	MIMAT0000245	PRDM1	639	HITS-CLIP	22473208	Unspecified
hsa-mir-30d-5p	MIMAT0000245	BNIP3L	665	Luciferase reporter assay	23274497	Unspecified
hsa-mir-30d-5p	MIMAT0000245	ZFP36L1	677	PAR-CLIP	26701625	Unspecified
hsa-mir-30d-5p	MIMAT0000245	CASP3	836	HITS-CLIP//Luciferase reporter assay//Western blot	22058146|22473208	Unspecified
hsa-mir-30d-5p	MIMAT0000245	RUNX2	860	Reporter assay//Western blot	21767385	Unspecified
hsa-mir-30d-5p	MIMAT0000245	CCNF	899	PAR-CLIP	23592263	Unspecified
hsa-mir-30d-5p	MIMAT0000245	ENTPD1	953	HITS-CLIP	22473208	Unspecified
hsa-mir-30d-5p	MIMAT0000245	CHD1	1105	HITS-CLIP	22473208	Unspecified
hsa-mir-30d-5p	MIMAT0000245	CREM	1390	HITS-CLIP	23313552	Unspecified
hsa-mir-30d-5p	MIMAT0000245	ARID3A	1820	HITS-CLIP//PAR-CLIP	22473208|23592263	Unspecified
hsa-mir-30d-5p	MIMAT0000245	CELSR3	1951	PAR-CLIP	20371350	Unspecified
hsa-mir-30d-5p	MIMAT0000245	EPB41	2035	HITS-CLIP	22473208	Unspecified
hsa-mir-30d-5p	MIMAT0000245	NR2F6	2063	CLASH	23622248	Unspecified
hsa-mir-30d-5p	MIMAT0000245	EZH2	2146	Luciferase reporter assay//qRT-PCR//Western blot	22399519	Unspecified
hsa-mir-30d-5p	MIMAT0000245	FANCF	2188	PAR-CLIP	20371350	Unspecified
hsa-mir-30d-5p	MIMAT0000245	FBN2	2201	CLASH	23622248	Unspecified
hsa-mir-30d-5p	MIMAT0000245	FKTN	2218	CLASH	23622248	Unspecified
hsa-mir-30d-5p	MIMAT0000245	FOXG1	2290	PAR-CLIP	21572407|20371350	Unspecified
hsa-mir-30d-5p	MIMAT0000245	FUCA1	2517	HITS-CLIP	22473208	Unspecified
hsa-mir-30d-5p	MIMAT0000245	GAB1	2549	HITS-CLIP	22473208	Unspecified
hsa-mir-30d-5p	MIMAT0000245	GALNT1	2589	HITS-CLIP	22473208	Unspecified
hsa-mir-30d-5p	MIMAT0000245	B4GALT1	2683	HITS-CLIP	22473208	Unspecified
hsa-mir-30d-5p	MIMAT0000245	GCLC	2729	HITS-CLIP	22473208	Unspecified
hsa-mir-30d-5p	MIMAT0000245	GNAI2	2771	HITS-CLIP//PAR-CLIP//Reporter assay//Western blot	20054866|22473208|26701625	Unspecified
hsa-mir-30d-5p	MIMAT0000245	GOLGA1	2800	HITS-CLIP	22473208	Unspecified
hsa-mir-30d-5p	MIMAT0000245	GTF2E2	2961	PAR-CLIP	21572407	Unspecified
hsa-mir-30d-5p	MIMAT0000245	HAGH	3029	CLASH	23622248	Unspecified
hsa-mir-30d-5p	MIMAT0000245	FOXA1	3169	PAR-CLIP	21572407|27292025	Unspecified
hsa-mir-30d-5p	MIMAT0000245	HNRNPH1	3187	CLASH	23622248	Unspecified
hsa-mir-30d-5p	MIMAT0000245	HOXA11	3207	CLASH	23622248	Unspecified
hsa-mir-30d-5p	MIMAT0000245	HSPA1B	3304	CLASH	23622248	Unspecified
hsa-mir-30d-5p	MIMAT0000245	FOXN2	3344	PAR-CLIP	21572407	Unspecified
hsa-mir-30d-5p	MIMAT0000245	IFNAR2	3455	HITS-CLIP	22473208	Unspecified
hsa-mir-30d-5p	MIMAT0000245	IL1A	3552	HITS-CLIP	22473208	Unspecified
hsa-mir-30d-5p	MIMAT0000245	IREB2	3658	HITS-CLIP	22473208	Unspecified
hsa-mir-30d-5p	MIMAT0000245	IRF2	3660	CLASH	23622248	Unspecified
hsa-mir-30d-5p	MIMAT0000245	JAK1	3716	HITS-CLIP	22473208	Unspecified
hsa-mir-30d-5p	MIMAT0000245	KIF5B	3799	PAR-CLIP	24398324|23446348|21572407	Unspecified
hsa-mir-30d-5p	MIMAT0000245	KIF11	3832	PAR-CLIP	21572407|20371350	Unspecified
hsa-mir-30d-5p	MIMAT0000245	KPNB1	3837	Luciferase reporter assay//qRT-PCR//Western blot	24132643	Unspecified
hsa-mir-30d-5p	MIMAT0000245	LCP1	3936	HITS-CLIP	22473208	Unspecified
hsa-mir-30d-5p	MIMAT0000245	LDLR	3949	HITS-CLIP	22473208	Unspecified
hsa-mir-30d-5p	MIMAT0000245	LIFR	3977	PAR-CLIP	21572407	Unspecified
hsa-mir-30d-5p	MIMAT0000245	LIMS1	3987	qRT-PCR//Western blot	25995320	Unspecified
hsa-mir-30d-5p	MIMAT0000245	SMAD1	4086	Luciferase reporter assay//Western blot	22253433	Unspecified
hsa-mir-30d-5p	MIMAT0000245	MAP1B	4131	CLASH	23622248	Unspecified
hsa-mir-30d-5p	MIMAT0000245	MAZ	4150	CLASH	23622248	Unspecified
hsa-mir-30d-5p	MIMAT0000245	MCL1	4170	CLASH	23622248	Unspecified
hsa-mir-30d-5p	MIMAT0000245	MFAP3	4238	PAR-CLIP	21572407	Unspecified
hsa-mir-30d-5p	MIMAT0000245	MTR	4548	HITS-CLIP	22473208	Unspecified
hsa-mir-30d-5p	MIMAT0000245	MYBL2	4605	HITS-CLIP	22473208	Unspecified
hsa-mir-30d-5p	MIMAT0000245	MYC	4609	TRAP	24510096	Unspecified
hsa-mir-30d-5p	MIMAT0000245	PPP1R12A	4659	HITS-CLIP	22473208	Unspecified
hsa-mir-30d-5p	MIMAT0000245	NAP1L1	4673	HITS-CLIP//PAR-CLIP	22473208|23592263|23446348|19536157	Unspecified
hsa-mir-30d-5p	MIMAT0000245	NMT1	4836	CLASH	23622248	Unspecified
hsa-mir-30d-5p	MIMAT0000245	NOTCH1	4851	Luciferase reporter assay//qRT-PCR//Western blot	24029422	Unspecified
hsa-mir-30d-5p	MIMAT0000245	OPHN1	4983	PAR-CLIP	20371350	Unspecified
hsa-mir-30d-5p	MIMAT0000245	SERPINE1	5054	PAR-CLIP	22012620	Unspecified
hsa-mir-30d-5p	MIMAT0000245	PAWR	5074	HITS-CLIP	22473208	Unspecified
hsa-mir-30d-5p	MIMAT0000245	PGGT1B	5229	PAR-CLIP	22100165	Unspecified
hsa-mir-30d-5p	MIMAT0000245	PGM3	5238	PAR-CLIP	21572407	Unspecified
hsa-mir-30d-5p	MIMAT0000245	PIK3C2B	5287	HITS-CLIP//PAR-CLIP	22473208|23592263	Unspecified
hsa-mir-30d-5p	MIMAT0000245	PIK3R2	5296	LacZ reporter assay	27165190	Unspecified
hsa-mir-30d-5p	MIMAT0000245	PLAGL2	5326	PAR-CLIP	27292025	Unspecified
hsa-mir-30d-5p	MIMAT0000245	PLSCR1	5359	HITS-CLIP	23824327|23313552|27418678	Unspecified
hsa-mir-30d-5p	MIMAT0000245	PLXNA1	5361	HITS-CLIP	22473208	Unspecified
hsa-mir-30d-5p	MIMAT0000245	PPP1R2	5504	HITS-CLIP	22473208	Unspecified
hsa-mir-30d-5p	MIMAT0000245	PPP2R1B	5519	PAR-CLIP	23592263	Unspecified
hsa-mir-30d-5p	MIMAT0000245	PPP3CB	5532	PAR-CLIP	21572407	Unspecified
hsa-mir-30d-5p	MIMAT0000245	PRKAR1A	5573	HITS-CLIP	23313552	Unspecified
hsa-mir-30d-5p	MIMAT0000245	MAPK8	5599	PAR-CLIP	23592263|21572407	Unspecified
hsa-mir-30d-5p	MIMAT0000245	PSMD7	5713	PAR-CLIP	24398324|21572407|20371350	Unspecified
hsa-mir-30d-5p	MIMAT0000245	TWF1	5756	HITS-CLIP	22473208	Unspecified
hsa-mir-30d-5p	MIMAT0000245	RAD23B	5887	HITS-CLIP	22473208	Unspecified
hsa-mir-30d-5p	MIMAT0000245	RAP1B	5908	PAR-CLIP	21572407	Unspecified
hsa-mir-30d-5p	MIMAT0000245	REV3L	5980	HITS-CLIP	22473208	Unspecified
hsa-mir-30d-5p	MIMAT0000245	RPA2	6118	HITS-CLIP	22473208	Unspecified
hsa-mir-30d-5p	MIMAT0000245	RPLP0	6175	CLASH	23622248	Unspecified
hsa-mir-30d-5p	MIMAT0000245	RPN2	6185	CLASH	23622248	Unspecified
hsa-mir-30d-5p	MIMAT0000245	RPS17	6218	CLASH	23622248	Unspecified
hsa-mir-30d-5p	MIMAT0000245	RREB1	6239	CLASH	23622248	Unspecified
hsa-mir-30d-5p	MIMAT0000245	RRM2	6241	HITS-CLIP//PAR-CLIP	22473208|23592263	Unspecified
hsa-mir-30d-5p	MIMAT0000245	SBF1	6305	HITS-CLIP	22473208	Unspecified
hsa-mir-30d-5p	MIMAT0000245	CXCL11	6373	PAR-CLIP	22012620	Unspecified
hsa-mir-30d-5p	MIMAT0000245	SRSF7	6432	HITS-CLIP	22473208	Unspecified
hsa-mir-30d-5p	MIMAT0000245	SGTA	6449	CLASH	23622248	Unspecified
hsa-mir-30d-5p	MIMAT0000245	SH3GL1	6455	HITS-CLIP	22473208	Unspecified
hsa-mir-30d-5p	MIMAT0000245	SNAI1	6615	Luciferase reporter assay//qRT-PCR//Western blot	21633953	Unspecified
hsa-mir-30d-5p	MIMAT0000245	SOX4	6659	HITS-CLIP//PAR-CLIP	22473208|20371350	Unspecified
hsa-mir-30d-5p	MIMAT0000245	SOX12	6666	HITS-CLIP	22473208	Unspecified
hsa-mir-30d-5p	MIMAT0000245	SP4	6671	HITS-CLIP//PAR-CLIP	22473208|23446348|21572407|20371350	Unspecified
hsa-mir-30d-5p	MIMAT0000245	SRPRA	6734	PAR-CLIP	21572407	Unspecified
hsa-mir-30d-5p	MIMAT0000245	STAU1	6780	HITS-CLIP	22473208	Unspecified
hsa-mir-30d-5p	MIMAT0000245	STRN	6801	HITS-CLIP	23824327	Unspecified
hsa-mir-30d-5p	MIMAT0000245	TAF4B	6875	HITS-CLIP	22473208	Unspecified
hsa-mir-30d-5p	MIMAT0000245	DYNLT3	6990	HITS-CLIP	22473208	Unspecified
hsa-mir-30d-5p	MIMAT0000245	TFDP1	7027	PAR-CLIP	23446348|21572407|20371350	Unspecified
hsa-mir-30d-5p	MIMAT0000245	TGFA	7039	PAR-CLIP	22100165	Unspecified
hsa-mir-30d-5p	MIMAT0000245	KLF10	7071	HITS-CLIP	22473208	Unspecified
hsa-mir-30d-5p	MIMAT0000245	TP53	7157	Luciferase reporter assay//qRT-PCR//Western blot	20935678|24029422	Unspecified
hsa-mir-30d-5p	MIMAT0000245	TSPYL1	7259	PAR-CLIP	22100165	Unspecified
hsa-mir-30d-5p	MIMAT0000245	UBE2D3	7323	PAR-CLIP	26701625	Unspecified
hsa-mir-30d-5p	MIMAT0000245	XPO1	7514	PAR-CLIP	21572407	Unspecified
hsa-mir-30d-5p	MIMAT0000245	MKRN3	7681	PAR-CLIP	22291592	Unspecified
hsa-mir-30d-5p	MIMAT0000245	ZNF200	7752	HITS-CLIP	22473208	Unspecified
hsa-mir-30d-5p	MIMAT0000245	ZFAND5	7763	HITS-CLIP	22473208	Unspecified
hsa-mir-30d-5p	MIMAT0000245	ZNF227	7770	CLASH	23622248	Unspecified
hsa-mir-30d-5p	MIMAT0000245	PTP4A1	7803	HITS-CLIP//PAR-CLIP	22473208|23592263|21572407|27292025	Unspecified
hsa-mir-30d-5p	MIMAT0000245	SLC7A5	8140	PAR-CLIP	23592263	Unspecified
hsa-mir-30d-5p	MIMAT0000245	NCOA3	8202	PAR-CLIP	22100165	Unspecified
hsa-mir-30d-5p	MIMAT0000245	PICALM	8301	HITS-CLIP//PAR-CLIP	22473208|21572407	Unspecified
hsa-mir-30d-5p	MIMAT0000245	CDC7	8317	HITS-CLIP	22473208	Unspecified
hsa-mir-30d-5p	MIMAT0000245	SOCS1	8651	HITS-CLIP//Luciferase reporter assay//PAR-CLIP//Western blot	23231923|22473208|23592263|22291592	Unspecified
hsa-mir-30d-5p	MIMAT0000245	STX16	8675	HITS-CLIP	23313552	Unspecified
hsa-mir-30d-5p	MIMAT0000245	BECN1	8678	HITS-CLIP//Luciferase reporter assay	22473208|23274497	Unspecified
hsa-mir-30d-5p	MIMAT0000245	SRSF9	8683	CLASH	23622248	Unspecified
hsa-mir-30d-5p	MIMAT0000245	EED	8726	HITS-CLIP	22473208	Unspecified
hsa-mir-30d-5p	MIMAT0000245	ADAM9	8754	HITS-CLIP	23313552	Unspecified
hsa-mir-30d-5p	MIMAT0000245	NAPG	8774	PAR-CLIP	21572407	Unspecified
hsa-mir-30d-5p	MIMAT0000245	TNFRSF10B	8795	HITS-CLIP	22473208	Unspecified
hsa-mir-30d-5p	MIMAT0000245	CREG1	8804	HITS-CLIP	22473208	Unspecified
hsa-mir-30d-5p	MIMAT0000245	PER2	8864	HITS-CLIP	22473208	Unspecified
hsa-mir-30d-5p	MIMAT0000245	ST3GAL5	8869	PAR-CLIP	20371350	Unspecified
hsa-mir-30d-5p	MIMAT0000245	TAF1C	9013	CLASH	23622248	Unspecified
hsa-mir-30d-5p	MIMAT0000245	SOCS3	9021	PAR-CLIP	23592263	Unspecified
hsa-mir-30d-5p	MIMAT0000245	ATG12	9140	Luciferase reporter assay	23274497	Unspecified
hsa-mir-30d-5p	MIMAT0000245	VAPA	9218	HITS-CLIP	22473208	Unspecified
hsa-mir-30d-5p	MIMAT0000245	PNMA1	9240	HITS-CLIP	22473208	Unspecified
hsa-mir-30d-5p	MIMAT0000245	B4GALT5	9334	HITS-CLIP//PAR-CLIP	20371350|23824327	Unspecified
hsa-mir-30d-5p	MIMAT0000245	ZNF264	9422	PAR-CLIP	23446348	Unspecified
hsa-mir-30d-5p	MIMAT0000245	MAP4K4	9448	qRT-PCR//Western blot	25995320	Unspecified
hsa-mir-30d-5p	MIMAT0000245	ATG5	9474	Luciferase reporter assay	23274497	Unspecified
hsa-mir-30d-5p	MIMAT0000245	ROCK2	9475	PAR-CLIP	22100165	Unspecified
hsa-mir-30d-5p	MIMAT0000245	SLC4A7	9497	HITS-CLIP	22473208	Unspecified
hsa-mir-30d-5p	MIMAT0000245	TBPL1	9519	PAR-CLIP	21572407	Unspecified
hsa-mir-30d-5p	MIMAT0000245	BAG4	9530	PAR-CLIP	24398324	Unspecified
hsa-mir-30d-5p	MIMAT0000245	H6PD	9563	PAR-CLIP	23592263	Unspecified
hsa-mir-30d-5p	MIMAT0000245	PREPL	9581	HITS-CLIP	22473208	Unspecified
hsa-mir-30d-5p	MIMAT0000245	SH3PXD2A	9644	HITS-CLIP	22473208	Unspecified
hsa-mir-30d-5p	MIMAT0000245	IQCB1	9657	HITS-CLIP	22473208	Unspecified
hsa-mir-30d-5p	MIMAT0000245	UBE3C	9690	HITS-CLIP	22473208	Unspecified
hsa-mir-30d-5p	MIMAT0000245	JADE3	9767	HITS-CLIP	22473208	Unspecified
hsa-mir-30d-5p	MIMAT0000245	CEP350	9857	HITS-CLIP	22473208	Unspecified
hsa-mir-30d-5p	MIMAT0000245	ZBTB39	9880	HITS-CLIP	22473208	Unspecified
hsa-mir-30d-5p	MIMAT0000245	JOSD1	9929	HITS-CLIP	22473208	Unspecified
hsa-mir-30d-5p	MIMAT0000245	TANK	10010	HITS-CLIP	22473208	Unspecified
hsa-mir-30d-5p	MIMAT0000245	SAE1	10055	PAR-CLIP	21572407	Unspecified
hsa-mir-30d-5p	MIMAT0000245	FEM1B	10116	CLASH	23622248	Unspecified
hsa-mir-30d-5p	MIMAT0000245	LHFPL2	10184	HITS-CLIP	22473208	Unspecified
hsa-mir-30d-5p	MIMAT0000245	ZMPSTE24	10269	PAR-CLIP	27292025	Unspecified
hsa-mir-30d-5p	MIMAT0000245	MARCH6	10299	HITS-CLIP	22473208	Unspecified
hsa-mir-30d-5p	MIMAT0000245	SCML2	10389	PAR-CLIP	20371350	Unspecified
hsa-mir-30d-5p	MIMAT0000245	CFDP1	10428	HITS-CLIP	22473208	Unspecified
hsa-mir-30d-5p	MIMAT0000245	TAB1	10454	CLASH	23622248	Unspecified
hsa-mir-30d-5p	MIMAT0000245	ERLIN1	10613	HITS-CLIP	22473208	Unspecified
hsa-mir-30d-5p	MIMAT0000245	YKT6	10652	CLASH	23622248	Unspecified
hsa-mir-30d-5p	MIMAT0000245	CELF1	10658	PAR-CLIP	26701625	Unspecified
hsa-mir-30d-5p	MIMAT0000245	GNA13	10672	PAR-CLIP	22100165|20371350	Unspecified
hsa-mir-30d-5p	MIMAT0000245	NFAT5	10725	HITS-CLIP	22473208	Unspecified
hsa-mir-30d-5p	MIMAT0000245	ARPP19	10776	PAR-CLIP	23592263|20371350	Unspecified
hsa-mir-30d-5p	MIMAT0000245	ZNF460	10794	PAR-CLIP	21572407|20371350	Unspecified
hsa-mir-30d-5p	MIMAT0000245	MTHFD2	10797	CLASH	23622248	Unspecified
hsa-mir-30d-5p	MIMAT0000245	SEC24A	10802	HITS-CLIP	22473208	Unspecified
hsa-mir-30d-5p	MIMAT0000245	FRS2	10818	PAR-CLIP	21572407	Unspecified
hsa-mir-30d-5p	MIMAT0000245	RAB10	10890	PAR-CLIP	21572407	Unspecified
hsa-mir-30d-5p	MIMAT0000245	DBF4	10926	HITS-CLIP	22473208	Unspecified
hsa-mir-30d-5p	MIMAT0000245	TMED2	10959	HITS-CLIP	23313552	Unspecified
hsa-mir-30d-5p	MIMAT0000245	RAB35	11021	CLASH	23622248	Unspecified
hsa-mir-30d-5p	MIMAT0000245	PDCD10	11235	PAR-CLIP	21572407	Unspecified
hsa-mir-30d-5p	MIMAT0000245	CBX3	11335	HITS-CLIP	22473208	Unspecified
hsa-mir-30d-5p	MIMAT0000245	IKZF2	22807	HITS-CLIP	22473208	Unspecified
hsa-mir-30d-5p	MIMAT0000245	MTF2	22823	PAR-CLIP	20371350|27292025	Unspecified
hsa-mir-30d-5p	MIMAT0000245	VASH1	22846	PAR-CLIP	23592263	Unspecified
hsa-mir-30d-5p	MIMAT0000245	ZNF507	22847	HITS-CLIP//PAR-CLIP	22473208|20371350	Unspecified
hsa-mir-30d-5p	MIMAT0000245	ENPP4	22875	HITS-CLIP//PAR-CLIP	22473208|21572407	Unspecified
hsa-mir-30d-5p	MIMAT0000245	MLXIP	22877	HITS-CLIP	22473208	Unspecified
hsa-mir-30d-5p	MIMAT0000245	BAHD1	22893	HITS-CLIP	23824327	Unspecified
hsa-mir-30d-5p	MIMAT0000245	HABP4	22927	PAR-CLIP	22012620|21572407	Unspecified
hsa-mir-30d-5p	MIMAT0000245	KLHDC10	23008	HITS-CLIP	22473208	Unspecified
hsa-mir-30d-5p	MIMAT0000245	MAST3	23031	HITS-CLIP	22473208	Unspecified
hsa-mir-30d-5p	MIMAT0000245	ZNF609	23060	CLASH	23622248	Unspecified
hsa-mir-30d-5p	MIMAT0000245	AVL9	23080	HITS-CLIP	22473208	Unspecified
hsa-mir-30d-5p	MIMAT0000245	PEG10	23089	PAR-CLIP	20371350	Unspecified
hsa-mir-30d-5p	MIMAT0000245	HIC2	23119	HITS-CLIP//PAR-CLIP	22473208|23446348|21572407|20371350	Unspecified
hsa-mir-30d-5p	MIMAT0000245	CLCC1	23155	HITS-CLIP	22473208	Unspecified
hsa-mir-30d-5p	MIMAT0000245	UBXN4	23190	HITS-CLIP	22473208	Unspecified
hsa-mir-30d-5p	MIMAT0000245	DENND5A	23258	CLASH	23622248	Unspecified
hsa-mir-30d-5p	MIMAT0000245	JADE2	23338	PAR-CLIP	26701625	Unspecified
hsa-mir-30d-5p	MIMAT0000245	LARP1	23367	PAR-CLIP	23592263|24398324|20371350	Unspecified
hsa-mir-30d-5p	MIMAT0000245	MACF1	23499	CLASH	23622248	Unspecified
hsa-mir-30d-5p	MIMAT0000245	LRRC8B	23507	PAR-CLIP	21572407	Unspecified
hsa-mir-30d-5p	MIMAT0000245	DDAH1	23576	PAR-CLIP	22012620|20371350	Unspecified
hsa-mir-30d-5p	MIMAT0000245	CD2AP	23607	PAR-CLIP	21572407	Unspecified
hsa-mir-30d-5p	MIMAT0000245	ZMYND8	23613	HITS-CLIP	22473208	Unspecified
hsa-mir-30d-5p	MIMAT0000245	KPNA6	23633	HITS-CLIP	22473208	Unspecified
hsa-mir-30d-5p	MIMAT0000245	STX12	23673	HITS-CLIP	22473208	Unspecified
hsa-mir-30d-5p	MIMAT0000245	RASGRP3	25780	HITS-CLIP	22473208	Unspecified
hsa-mir-30d-5p	MIMAT0000245	TBC1D10B	26000	HITS-CLIP	22473208	Unspecified
hsa-mir-30d-5p	MIMAT0000245	GLCE	26035	HITS-CLIP	22473208	Unspecified
hsa-mir-30d-5p	MIMAT0000245	EDRF1	26098	CLASH	23622248	Unspecified
hsa-mir-30d-5p	MIMAT0000245	SACS	26278	HITS-CLIP	22473208	Unspecified
hsa-mir-30d-5p	MIMAT0000245	AGO1	26523	CLASH	23622248	Unspecified
hsa-mir-30d-5p	MIMAT0000245	VPS41	27072	HITS-CLIP	22473208	Unspecified
hsa-mir-30d-5p	MIMAT0000245	AFF4	27125	HITS-CLIP	22473208	Unspecified
hsa-mir-30d-5p	MIMAT0000245	AGO2	27161	CLASH	23622248	Unspecified
hsa-mir-30d-5p	MIMAT0000245	GPR78	27201	Luciferase reporter assay	23085757	Unspecified
hsa-mir-30d-5p	MIMAT0000245	TNRC6A	27327	PAR-CLIP	24398324	Unspecified
hsa-mir-30d-5p	MIMAT0000245	EML4	27436	PAR-CLIP	23592263|21572407	Unspecified
hsa-mir-30d-5p	MIMAT0000245	DROSHA	29102	CLASH	23622248	Unspecified
hsa-mir-30d-5p	MIMAT0000245	MYLIP	29116	PAR-CLIP	20371350	Unspecified
hsa-mir-30d-5p	MIMAT0000245	UBN1	29855	HITS-CLIP	22473208	Unspecified
hsa-mir-30d-5p	MIMAT0000245	NRBP1	29959	HITS-CLIP	22473208	Unspecified
hsa-mir-30d-5p	MIMAT0000245	IL21R	50615	HITS-CLIP	22473208|23824327	Unspecified
hsa-mir-30d-5p	MIMAT0000245	COPS7A	50813	CLASH	23622248	Unspecified
hsa-mir-30d-5p	MIMAT0000245	ASB3	51130	HITS-CLIP	22473208|27418678	Unspecified
hsa-mir-30d-5p	MIMAT0000245	DCTN4	51164	HITS-CLIP	22473208	Unspecified
hsa-mir-30d-5p	MIMAT0000245	IER5	51278	HITS-CLIP	22473208	Unspecified
hsa-mir-30d-5p	MIMAT0000245	CHST15	51363	PAR-CLIP	22100165	Unspecified
hsa-mir-30d-5p	MIMAT0000245	FAM8A1	51439	PAR-CLIP	21572407	Unspecified
hsa-mir-30d-5p	MIMAT0000245	RNF138	51444	HITS-CLIP//PAR-CLIP	22473208|21572407	Unspecified
hsa-mir-30d-5p	MIMAT0000245	AZIN1	51582	HITS-CLIP//PAR-CLIP	22473208|23592263|21572407	Unspecified
hsa-mir-30d-5p	MIMAT0000245	SIX4	51804	PAR-CLIP	21572407	Unspecified
hsa-mir-30d-5p	MIMAT0000245	BTBD1	53339	HITS-CLIP	22473208	Unspecified
hsa-mir-30d-5p	MIMAT0000245	CSNK1G1	53944	HITS-CLIP//PAR-CLIP	22473208|24398324|21572407	Unspecified
hsa-mir-30d-5p	MIMAT0000245	DCUN1D1	54165	PAR-CLIP	21572407	Unspecified
hsa-mir-30d-5p	MIMAT0000245	KCTD5	54442	PAR-CLIP	26701625	Unspecified
hsa-mir-30d-5p	MIMAT0000245	OTUD4	54726	HITS-CLIP	22473208	Unspecified
hsa-mir-30d-5p	MIMAT0000245	PGPEP1	54858	HITS-CLIP//PAR-CLIP	23446348|23706177	Unspecified
hsa-mir-30d-5p	MIMAT0000245	UHRF1BP1	54887	HITS-CLIP//PAR-CLIP	20371350|23313552	Unspecified
hsa-mir-30d-5p	MIMAT0000245	SOBP	55084	PAR-CLIP	21572407	Unspecified
hsa-mir-30d-5p	MIMAT0000245	SAMD4B	55095	CLASH	23622248	Unspecified
hsa-mir-30d-5p	MIMAT0000245	ATG2B	55102	Luciferase reporter assay	23274497	Unspecified
hsa-mir-30d-5p	MIMAT0000245	FANCL	55120	HITS-CLIP	22473208	Unspecified
hsa-mir-30d-5p	MIMAT0000245	LRRC8D	55144	HITS-CLIP	22473208	Unspecified
hsa-mir-30d-5p	MIMAT0000245	MSL2	55167	CLASH	23622248	Unspecified
hsa-mir-30d-5p	MIMAT0000245	SEC61A2	55176	PAR-CLIP	22100165	Unspecified
hsa-mir-30d-5p	MIMAT0000245	RNF220	55182	HITS-CLIP	22473208	Unspecified
hsa-mir-30d-5p	MIMAT0000245	RIF1	55183	PAR-CLIP	27292025	Unspecified
hsa-mir-30d-5p	MIMAT0000245	PBRM1	55193	PAR-CLIP	21572407	Unspecified
hsa-mir-30d-5p	MIMAT0000245	SETD5	55209	PAR-CLIP	22291592	Unspecified
hsa-mir-30d-5p	MIMAT0000245	SLC38A7	55238	HITS-CLIP	22473208	Unspecified
hsa-mir-30d-5p	MIMAT0000245	PCMTD2	55251	HITS-CLIP	22473208	Unspecified
hsa-mir-30d-5p	MIMAT0000245	C7orf43	55262	HITS-CLIP	22473208	Unspecified
hsa-mir-30d-5p	MIMAT0000245	LIN7C	55327	HITS-CLIP	22473208	Unspecified
hsa-mir-30d-5p	MIMAT0000245	SLC35C1	55343	HITS-CLIP	22473208	Unspecified
hsa-mir-30d-5p	MIMAT0000245	MED29	55588	HITS-CLIP	23824327	Unspecified
hsa-mir-30d-5p	MIMAT0000245	CDC37L1	55664	HITS-CLIP	22473208	Unspecified
hsa-mir-30d-5p	MIMAT0000245	PPP4R3A	55671	CLASH	23622248	Unspecified
hsa-mir-30d-5p	MIMAT0000245	LMBR1L	55716	HITS-CLIP//PAR-CLIP	22473208|23592263	Unspecified
hsa-mir-30d-5p	MIMAT0000245	POLR3E	55718	PAR-CLIP	23592263	Unspecified
hsa-mir-30d-5p	MIMAT0000245	BTBD7	55727	HITS-CLIP	22473208	Unspecified
hsa-mir-30d-5p	MIMAT0000245	N4BP2	55728	PAR-CLIP	22100165	Unspecified
hsa-mir-30d-5p	MIMAT0000245	EXOC2	55770	CLASH	23622248	Unspecified
hsa-mir-30d-5p	MIMAT0000245	ADAP2	55803	CLASH	23622248	Unspecified
hsa-mir-30d-5p	MIMAT0000245	KDM3A	55818	HITS-CLIP	22473208	Unspecified
hsa-mir-30d-5p	MIMAT0000245	CAND1	55832	PAR-CLIP	24398324	Unspecified
hsa-mir-30d-5p	MIMAT0000245	NDUFA12	55967	PAR-CLIP	20371350	Unspecified
hsa-mir-30d-5p	MIMAT0000245	PHTF2	57157	HITS-CLIP	22473208|23313552	Unspecified
hsa-mir-30d-5p	MIMAT0000245	REXO1	57455	CLASH	23622248	Unspecified
hsa-mir-30d-5p	MIMAT0000245	MIB1	57534	HITS-CLIP	22473208	Unspecified
hsa-mir-30d-5p	MIMAT0000245	TAOK1	57551	HITS-CLIP	22473208	Unspecified
hsa-mir-30d-5p	MIMAT0000245	SEMA6A	57556	HITS-CLIP	23824327	Unspecified
hsa-mir-30d-5p	MIMAT0000245	MARCH4	57574	HITS-CLIP	23824327|27418678	Unspecified
hsa-mir-30d-5p	MIMAT0000245	PCDH10	57575	HITS-CLIP	22473208	Unspecified
hsa-mir-30d-5p	MIMAT0000245	SHROOM3	57619	HITS-CLIP	19536157	Unspecified
hsa-mir-30d-5p	MIMAT0000245	ZBTB4	57659	CLASH	23622248	Unspecified
hsa-mir-30d-5p	MIMAT0000245	USP37	57695	HITS-CLIP	22473208	Unspecified
hsa-mir-30d-5p	MIMAT0000245	EPG5	57724	HITS-CLIP	22473208	Unspecified
hsa-mir-30d-5p	MIMAT0000245	ANKRA2	57763	HITS-CLIP	22473208	Unspecified
hsa-mir-30d-5p	MIMAT0000245	SINHCAF	58516	CLASH	23622248	Unspecified
hsa-mir-30d-5p	MIMAT0000245	SENP2	59343	CLASH	23622248	Unspecified
hsa-mir-30d-5p	MIMAT0000245	ELOVL5	60481	PAR-CLIP	21572407	Unspecified
hsa-mir-30d-5p	MIMAT0000245	PAPD5	64282	HITS-CLIP	22473208	Unspecified
hsa-mir-30d-5p	MIMAT0000245	GIGYF1	64599	HITS-CLIP//PAR-CLIP	23446348|21572407|23824327	Unspecified
hsa-mir-30d-5p	MIMAT0000245	S100PBP	64766	HITS-CLIP	22473208	Unspecified
hsa-mir-30d-5p	MIMAT0000245	VPS33A	65082	PAR-CLIP	21572407	Unspecified
hsa-mir-30d-5p	MIMAT0000245	MARCKSL1	65108	PAR-CLIP	23592263	Unspecified
hsa-mir-30d-5p	MIMAT0000245	FYCO1	79443	PAR-CLIP	21572407	Unspecified
hsa-mir-30d-5p	MIMAT0000245	CARS2	79587	CLASH	23622248	Unspecified
hsa-mir-30d-5p	MIMAT0000245	AKIRIN1	79647	PAR-CLIP	23592263|21572407	Unspecified
hsa-mir-30d-5p	MIMAT0000245	DHX40	79665	HITS-CLIP	22473208	Unspecified
hsa-mir-30d-5p	MIMAT0000245	ALG9	79796	PAR-CLIP	23592263	Unspecified
hsa-mir-30d-5p	MIMAT0000245	RNF122	79845	HITS-CLIP	22473208	Unspecified
hsa-mir-30d-5p	MIMAT0000245	LPCAT1	79888	HITS-CLIP	22473208	Unspecified
hsa-mir-30d-5p	MIMAT0000245	SIKE1	80143	PAR-CLIP	21572407	Unspecified
hsa-mir-30d-5p	MIMAT0000245	EDC3	80153	HITS-CLIP	22473208	Unspecified
hsa-mir-30d-5p	MIMAT0000245	RUBCNL	80183	HITS-CLIP	22473208	Unspecified
hsa-mir-30d-5p	MIMAT0000245	PLEKHO2	80301	HITS-CLIP	22473208	Unspecified
hsa-mir-30d-5p	MIMAT0000245	MED28	80306	CLASH	23622248	Unspecified
hsa-mir-30d-5p	MIMAT0000245	CPEB4	80315	HITS-CLIP	22473208	Unspecified
hsa-mir-30d-5p	MIMAT0000245	WDR82	80335	PAR-CLIP	26701625	Unspecified
hsa-mir-30d-5p	MIMAT0000245	SLC35G2	80723	PAR-CLIP	21572407	Unspecified
hsa-mir-30d-5p	MIMAT0000245	NDEL1	81565	HITS-CLIP	22473208	Unspecified
hsa-mir-30d-5p	MIMAT0000245	TXNDC5	81567	HITS-CLIP	22473208	Unspecified
hsa-mir-30d-5p	MIMAT0000245	PPP1R14C	81706	qRT-PCR//Western blot	25995320	Unspecified
hsa-mir-30d-5p	MIMAT0000245	HDHD3	81932	CLASH	23622248	Unspecified
hsa-mir-30d-5p	MIMAT0000245	MRO	83876	HITS-CLIP	19536157	Unspecified
hsa-mir-30d-5p	MIMAT0000245	KREMEN1	83999	PAR-CLIP	23592263|26701625	Unspecified
hsa-mir-30d-5p	MIMAT0000245	QRFPR	84109	PAR-CLIP	20371350	Unspecified
hsa-mir-30d-5p	MIMAT0000245	SETD3	84193	HITS-CLIP	22473208	Unspecified
hsa-mir-30d-5p	MIMAT0000245	FYTTD1	84248	PAR-CLIP	23592263	Unspecified
hsa-mir-30d-5p	MIMAT0000245	RNF135	84282	HITS-CLIP	22473208	Unspecified
hsa-mir-30d-5p	MIMAT0000245	PCGF5	84333	HITS-CLIP	22473208	Unspecified
hsa-mir-30d-5p	MIMAT0000245	MSANTD4	84437	HITS-CLIP//PAR-CLIP	22473208|20371350	Unspecified
hsa-mir-30d-5p	MIMAT0000245	HHIPL1	84439	PAR-CLIP	23592263	Unspecified
hsa-mir-30d-5p	MIMAT0000245	LCOR	84458	PAR-CLIP	21572407|27292025	Unspecified
hsa-mir-30d-5p	MIMAT0000245	CBX2	84733	PAR-CLIP	20371350	Unspecified
hsa-mir-30d-5p	MIMAT0000245	RPUSD4	84881	CLASH	23622248	Unspecified
hsa-mir-30d-5p	MIMAT0000245	ADO	84890	PAR-CLIP	20371350	Unspecified
hsa-mir-30d-5p	MIMAT0000245	PPP1R15B	84919	PAR-CLIP	23592263|27292025	Unspecified
hsa-mir-30d-5p	MIMAT0000245	FAM104A	84923	HITS-CLIP	22473208	Unspecified
hsa-mir-30d-5p	MIMAT0000245	C8orf76	84933	HITS-CLIP	22473208	Unspecified
hsa-mir-30d-5p	MIMAT0000245	ZNRF1	84937	HITS-CLIP	22473208	Unspecified
hsa-mir-30d-5p	MIMAT0000245	STRIP1	85369	HITS-CLIP	22473208	Unspecified
hsa-mir-30d-5p	MIMAT0000245	ZCRB1	85437	HITS-CLIP	22473208	Unspecified
hsa-mir-30d-5p	MIMAT0000245	KBTBD6	89890	PAR-CLIP	21572407|20371350	Unspecified
hsa-mir-30d-5p	MIMAT0000245	MTDH	92140	HITS-CLIP	22473208	Unspecified
hsa-mir-30d-5p	MIMAT0000245	SFXN1	94081	PAR-CLIP	23592263	Unspecified
hsa-mir-30d-5p	MIMAT0000245	FNIP1	96459	CLASH	23622248	Unspecified
hsa-mir-30d-5p	MIMAT0000245	AZIN2	113451	CLASH	23622248	Unspecified
hsa-mir-30d-5p	MIMAT0000245	ADPRHL1	113622	PAR-CLIP	23592263	Unspecified
hsa-mir-30d-5p	MIMAT0000245	KCTD12	115207	CLASH	23622248	Unspecified
hsa-mir-30d-5p	MIMAT0000245	WDFY2	115825	HITS-CLIP	22473208	Unspecified
hsa-mir-30d-5p	MIMAT0000245	MOGAT1	116255	HITS-CLIP	19536157	Unspecified
hsa-mir-30d-5p	MIMAT0000245	IP6K3	117283	HITS-CLIP	22473208	Unspecified
hsa-mir-30d-5p	MIMAT0000245	JDP2	122953	HITS-CLIP	22473208	Unspecified
hsa-mir-30d-5p	MIMAT0000245	ZNF543	125919	PAR-CLIP	21572407|20371350|27292025	Unspecified
hsa-mir-30d-5p	MIMAT0000245	LYPLAL1	127018	PAR-CLIP	23592263	Unspecified
hsa-mir-30d-5p	MIMAT0000245	TPRG1L	127262	HITS-CLIP	22473208	Unspecified
hsa-mir-30d-5p	MIMAT0000245	PPARGC1B	133522	HITS-CLIP	22473208	Unspecified
hsa-mir-30d-5p	MIMAT0000245	KLF14	136259	CLASH	23622248	Unspecified
hsa-mir-30d-5p	MIMAT0000245	NACC2	138151	PAR-CLIP	23592263|26701625	Unspecified
hsa-mir-30d-5p	MIMAT0000245	ZSCAN29	146050	HITS-CLIP	22473208	Unspecified
hsa-mir-30d-5p	MIMAT0000245	DPY19L3	147991	HITS-CLIP	28735896	Unspecified
hsa-mir-30d-5p	MIMAT0000245	PHF13	148479	PAR-CLIP	23592263|21572407|20371350	Unspecified
hsa-mir-30d-5p	MIMAT0000245	FAM81B	153643	PAR-CLIP	22012620	Unspecified
hsa-mir-30d-5p	MIMAT0000245	BMT2	154743	HITS-CLIP	22473208	Unspecified
hsa-mir-30d-5p	MIMAT0000245	FAM91A1	157769	HITS-CLIP	22473208	Unspecified
hsa-mir-30d-5p	MIMAT0000245	ZXDB	158586	PAR-CLIP	23592263	Unspecified
hsa-mir-30d-5p	MIMAT0000245	PPTC7	160760	HITS-CLIP	22473208	Unspecified
hsa-mir-30d-5p	MIMAT0000245	SLFN5	162394	HITS-CLIP	19536157	Unspecified
hsa-mir-30d-5p	MIMAT0000245	MIER3	166968	HITS-CLIP//PAR-CLIP	22473208|20371350	Unspecified
hsa-mir-30d-5p	MIMAT0000245	CCDC71L	168455	HITS-CLIP	23313552	Unspecified
hsa-mir-30d-5p	MIMAT0000245	POLR3H	171568	CLASH	23622248	Unspecified
hsa-mir-30d-5p	MIMAT0000245	FBXO45	200933	HITS-CLIP	22473208	Unspecified
hsa-mir-30d-5p	MIMAT0000245	LCLAT1	253558	PAR-CLIP	20371350	Unspecified
hsa-mir-30d-5p	MIMAT0000245	ZDHHC20	253832	PAR-CLIP	23592263	Unspecified
hsa-mir-30d-5p	MIMAT0000245	GCSAM	257144	HITS-CLIP	22473208	Unspecified
hsa-mir-30d-5p	MIMAT0000245	GXYLT1	283464	HITS-CLIP	22473208	Unspecified
hsa-mir-30d-5p	MIMAT0000245	IFNE	338376	PAR-CLIP	22291592	Unspecified
hsa-mir-30d-5p	MIMAT0000245	MIA3	375056	HITS-CLIP	22473208	Unspecified
hsa-mir-30d-5p	MIMAT0000245	PTAR1	375743	HITS-CLIP	22473208	Unspecified
hsa-mir-30d-5p	MIMAT0000245	SLC27A1	376497	CLASH	23622248	Unspecified
hsa-mir-30d-5p	MIMAT0000245	SKIDA1	387640	PAR-CLIP	22012620	Unspecified
hsa-mir-30d-5p	MIMAT0000245	LIN28B	389421	HITS-CLIP	22473208	Unspecified
hsa-mir-30d-5p	MIMAT0000245	TOMM5	401505	PAR-CLIP	23446348	Unspecified
hsa-mir-30d-5p	MIMAT0000245	MZT1	440145	HITS-CLIP	22473208	Unspecified
hsa-mir-30d-5p	MIMAT0000245	GOLGA8B	440270	HITS-CLIP//PAR-CLIP	22473208|23592263	Unspecified
hsa-mir-30d-5p	MIMAT0000245	GPR75-ASB3	100302652	HITS-CLIP	27418678	Unspecified
hsa-mir-30d-5p	MIMAT0000245	MTRNR2L10	100463488	HITS-CLIP//PAR-CLIP	24398324|23313552|22927820|27292025|27418678	Unspecified
hsa-mir-224-5p	MIMAT0000281	ARL4D	379	HITS-CLIP	19536157	Unspecified
hsa-mir-224-5p	MIMAT0000281	ARSB	411	CLASH	23622248	Unspecified
hsa-mir-224-5p	MIMAT0000281	CCND1	595	PAR-CLIP	26701625	Unspecified
hsa-mir-224-5p	MIMAT0000281	BCL2	596	Microarray//qRT-PCR//Western blot	22989374	Unspecified
hsa-mir-224-5p	MIMAT0000281	CASP3	836	Luciferase reporter assay//Western blot	26307684	Unspecified
hsa-mir-224-5p	MIMAT0000281	CASP7	840	Luciferase reporter assay//qRT-PCR//Western blot	26307684	Unspecified
hsa-mir-224-5p	MIMAT0000281	CD40	958	Microarray//qRT-PCR	19475450	Unspecified
hsa-mir-224-5p	MIMAT0000281	CDC42	998	Luciferase reporter assay//Microarray//qRT-PCR//Western blot	20023705|24817781|22989374	Unspecified
hsa-mir-224-5p	MIMAT0000281	CDH1	999	Luciferase reporter assay//qRT-PCR//Western blot	22989374|25804630	Unspecified
hsa-mir-224-5p	MIMAT0000281	AP2M1	1173	Luciferase reporter assay	20065103	Unspecified
hsa-mir-224-5p	MIMAT0000281	COX6B1	1340	PAR-CLIP	21572407|20371350	Unspecified
hsa-mir-224-5p	MIMAT0000281	CSTF2	1478	PAR-CLIP	20371350	Unspecified
hsa-mir-224-5p	MIMAT0000281	DIO1	1733	Luciferase reporter assay//qRT-PCR//Western blot	21912701	Unspecified
hsa-mir-224-5p	MIMAT0000281	DPYSL2	1808	qRT-PCR//Western blot	23667495	Unspecified
hsa-mir-224-5p	MIMAT0000281	EDNRA	1909	Immunofluorescence//In situ hybridization//Luciferase reporter assay//Northern blot//qRT-PCR//Western blot	20827281	Unspecified
hsa-mir-224-5p	MIMAT0000281	EFNA3	1944	PAR-CLIP	20371350	Unspecified
hsa-mir-224-5p	MIMAT0000281	EYA4	2070	Immunofluorescence//In situ hybridization//Luciferase reporter assay//Northern blot//qRT-PCR//Western blot	20827281	Unspecified
hsa-mir-224-5p	MIMAT0000281	F3	2152	PAR-CLIP	23592263|23446348|21572407|20371350|26701625	Unspecified
hsa-mir-224-5p	MIMAT0000281	FOSB	2354	Luciferase reporter assay	20065103	Unspecified
hsa-mir-224-5p	MIMAT0000281	MTOR	2475	ChIP-seq//Immunofluorescence//Immunohistochemistry//Luciferase reporter assay//qRT-PCR//Western blot	27315344	Unspecified
hsa-mir-224-5p	MIMAT0000281	GALNT1	2589	PAR-CLIP	22100165	Unspecified
hsa-mir-224-5p	MIMAT0000281	GNA11	2767	HITS-CLIP	27418678	Unspecified
hsa-mir-224-5p	MIMAT0000281	GSK3B	2932	Luciferase reporter assay	25588771	Unspecified
hsa-mir-224-5p	MIMAT0000281	HNRNPC	3183	PAR-CLIP	24398324|27292025	Unspecified
hsa-mir-224-5p	MIMAT0000281	HNRNPF	3185	PAR-CLIP	20371350	Unspecified
hsa-mir-224-5p	MIMAT0000281	HOXB3	3213	PAR-CLIP	23446348|21572407	Unspecified
hsa-mir-224-5p	MIMAT0000281	HOXD10	3236	Luciferase reporter assay//qRT-PCR//Western blot	24219032	Unspecified
hsa-mir-224-5p	MIMAT0000281	HSP90AA1	3320	PAR-CLIP	23446348|20371350|26701625	Unspecified
hsa-mir-224-5p	MIMAT0000281	IGF1R	3480	PAR-CLIP	20371350	Unspecified
hsa-mir-224-5p	MIMAT0000281	KRAS	3845	qRT-PCR//Western blot	23667495	Unspecified
hsa-mir-224-5p	MIMAT0000281	SMAD4	4089	Luciferase reporter assay//qRT-PCR//Western blot	20118412|23922662|25804630	Unspecified
hsa-mir-224-5p	MIMAT0000281	MITF	4286	HITS-CLIP	23313552	Unspecified
hsa-mir-224-5p	MIMAT0000281	MOCS2	4338	HITS-CLIP	19536157	Unspecified
hsa-mir-224-5p	MIMAT0000281	ABCC1	4363	HITS-CLIP	23313552	Unspecified
hsa-mir-224-5p	MIMAT0000281	NIT1	4817	Luciferase reporter assay	20065103	Unspecified
hsa-mir-224-5p	MIMAT0000281	PEBP1	5037	Flow//Luciferase reporter assay//qRT-PCR//Western blot	22809510|25017365	Unspecified
hsa-mir-224-5p	MIMAT0000281	SERPINE1	5054	PAR-CLIP	22012620	Unspecified
hsa-mir-224-5p	MIMAT0000281	PAK2	5062	Microarray//qRT-PCR//Western blot	22989374	Unspecified
hsa-mir-224-5p	MIMAT0000281	PDGFRB	5159	Microarray//Northern blot	16331254	Unspecified
hsa-mir-224-5p	MIMAT0000281	SERPINF2	5345	qRT-PCR//Western blot	24785373	Unspecified
hsa-mir-224-5p	MIMAT0000281	MAP2K2	5605	HITS-CLIP	23824327	Unspecified
hsa-mir-224-5p	MIMAT0000281	KLK10	5655	Luciferase reporter assay//qRT-PCR	20354523	Unspecified
hsa-mir-224-5p	MIMAT0000281	PSMD3	5709	PAR-CLIP	23592263	Unspecified
hsa-mir-224-5p	MIMAT0000281	PTX3	5806	Luciferase reporter assay//qRT-PCR//Western blot	24470395	Unspecified
hsa-mir-224-5p	MIMAT0000281	RAC1	5879	Luciferase reporter assay	27222381	Unspecified
hsa-mir-224-5p	MIMAT0000281	RBM3	5935	HITS-CLIP	23824327|19536157	Unspecified
hsa-mir-224-5p	MIMAT0000281	RPL15	6138	PAR-CLIP	20371350	Unspecified
hsa-mir-224-5p	MIMAT0000281	TIAL1	7073	HITS-CLIP	23824327	Unspecified
hsa-mir-224-5p	MIMAT0000281	TPD52	7163	Luciferase reporter assay//qRT-PCR//Western blot	24768995	Unspecified
hsa-mir-224-5p	MIMAT0000281	TPR	7175	PAR-CLIP	22012620	Unspecified
hsa-mir-224-5p	MIMAT0000281	WRN	7486	PAR-CLIP	23592263	Unspecified
hsa-mir-224-5p	MIMAT0000281	XPO1	7514	PAR-CLIP	21572407|20371350	Unspecified
hsa-mir-224-5p	MIMAT0000281	YES1	7525	PAR-CLIP	22012620	Unspecified
hsa-mir-224-5p	MIMAT0000281	ZNF135	7694	PAR-CLIP	22012620	Unspecified
hsa-mir-224-5p	MIMAT0000281	ZKSCAN8	7745	PAR-CLIP	23592263	Unspecified
hsa-mir-224-5p	MIMAT0000281	ZNF207	7756	PAR-CLIP	21572407	Unspecified
hsa-mir-224-5p	MIMAT0000281	CXCR4	7852	Luciferase reporter assay//qRT-PCR//Western blot	20023705	Unspecified
hsa-mir-224-5p	MIMAT0000281	NCOA3	8202	PAR-CLIP	24398324	Unspecified
hsa-mir-224-5p	MIMAT0000281	ENC1	8507	PAR-CLIP	21572407	Unspecified
hsa-mir-224-5p	MIMAT0000281	API5	8539	Luciferase reporter assay//qRT-PCR//Western blot	18319255	Unspecified
hsa-mir-224-5p	MIMAT0000281	APLN	8862	Luciferase reporter assay//Microarray//qRT-PCR//Western blot	25532941	Unspecified
hsa-mir-224-5p	MIMAT0000281	MBD2	8932	ChIP-seq//In situ hybridization//Luciferase reporter assay//Microarray//qRT-PCR//Western blot	23770133	Unspecified
hsa-mir-224-5p	MIMAT0000281	CLDN12	9069	PAR-CLIP	24398324|23446348|20371350|27292025	Unspecified
hsa-mir-224-5p	MIMAT0000281	TCEAL1	9338	Flow//Luciferase reporter assay//Microarray//qRT-PCR//Western blot	23399735|26343737	Unspecified
hsa-mir-224-5p	MIMAT0000281	QKI	9444	PAR-CLIP	23446348|21572407	Unspecified
hsa-mir-224-5p	MIMAT0000281	MPDU1	9526	PAR-CLIP	23592263	Unspecified
hsa-mir-224-5p	MIMAT0000281	USP6NL	9712	PAR-CLIP	23592263	Unspecified
hsa-mir-224-5p	MIMAT0000281	SEC14L5	9717	PAR-CLIP	20371350	Unspecified
hsa-mir-224-5p	MIMAT0000281	TOMM20	9804	PAR-CLIP	22012620|21572407|20371350	Unspecified
hsa-mir-224-5p	MIMAT0000281	MED13	9969	PAR-CLIP	21572407	Unspecified
hsa-mir-224-5p	MIMAT0000281	HIPK3	10114	HITS-CLIP	19536157	Unspecified
hsa-mir-224-5p	MIMAT0000281	FEM1B	10116	PAR-CLIP	21572407|20371350	Unspecified
hsa-mir-224-5p	MIMAT0000281	LHFPL2	10184	HITS-CLIP	23824327	Unspecified
hsa-mir-224-5p	MIMAT0000281	TRIB1	10221	Luciferase reporter assay//Microarray/In situ hybridization//qRT-PCR//Western blot	24382668	Unspecified
hsa-mir-224-5p	MIMAT0000281	COQ7	10229	HITS-CLIP	23824327	Unspecified
hsa-mir-224-5p	MIMAT0000281	TXNIP	10628	PAR-CLIP	23446348|27292025	Unspecified
hsa-mir-224-5p	MIMAT0000281	KDELR1	10945	HITS-CLIP	23313552	Unspecified
hsa-mir-224-5p	MIMAT0000281	ADAP1	11033	PAR-CLIP	23446348|22012620|20371350	Unspecified
hsa-mir-224-5p	MIMAT0000281	ZWINT	11130	PAR-CLIP	23592263|27292025	Unspecified
hsa-mir-224-5p	MIMAT0000281	RASSF8	11228	ChIP-seq//Luciferase reporter assay//Northern blot//qRT-PCR//Western blot	28173803	Unspecified
hsa-mir-224-5p	MIMAT0000281	ADNP2	22850	CLASH	23622248	Unspecified
hsa-mir-224-5p	MIMAT0000281	PHLPP2	23035	Immunofluorescence//Luciferase reporter assay//qRT-PCR//Western blot	26245343	Unspecified
hsa-mir-224-5p	MIMAT0000281	NCOA6	23054	Luciferase reporter assay	20065103	Unspecified
hsa-mir-224-5p	MIMAT0000281	GGA2	23062	HITS-CLIP	27418678	Unspecified
hsa-mir-224-5p	MIMAT0000281	PHLPP1	23239	Immunofluorescence//Immunoprecipitaion//Luciferase reporter assay//qRT-PCR//Western blot	23846336|26245343	Unspecified
hsa-mir-224-5p	MIMAT0000281	ITGB3BP	23421	PAR-CLIP	22012620	Unspecified
hsa-mir-224-5p	MIMAT0000281	KCTD2	23510	PAR-CLIP	24398324|21572407	Unspecified
hsa-mir-224-5p	MIMAT0000281	RABGAP1	23637	PAR-CLIP	27292025	Unspecified
hsa-mir-224-5p	MIMAT0000281	GABARAPL3	23766	HITS-CLIP	23824327	Unspecified
hsa-mir-224-5p	MIMAT0000281	NPTN	27020	PAR-CLIP	21572407	Unspecified
hsa-mir-224-5p	MIMAT0000281	TNRC6A	27327	PAR-CLIP	24398324	Unspecified
hsa-mir-224-5p	MIMAT0000281	MYLIP	29116	PAR-CLIP	20371350	Unspecified
hsa-mir-224-5p	MIMAT0000281	ASCC1	51008	HITS-CLIP	19536157	Unspecified
hsa-mir-224-5p	MIMAT0000281	RAB9B	51209	Microarray//Northern blot	16331254	Unspecified
hsa-mir-224-5p	MIMAT0000281	IL20RB	53833	HITS-CLIP	19536157	Unspecified
hsa-mir-224-5p	MIMAT0000281	C21orf91	54149	HITS-CLIP	27418678	Unspecified
hsa-mir-224-5p	MIMAT0000281	RETSAT	54884	PAR-CLIP	27292025	Unspecified
hsa-mir-224-5p	MIMAT0000281	PELI1	57162	HITS-CLIP	23824327	Unspecified
hsa-mir-224-5p	MIMAT0000281	SLC12A5	57468	PAR-CLIP	24398324	Unspecified
hsa-mir-224-5p	MIMAT0000281	NUFIP2	57532	PAR-CLIP	23592263	Unspecified
hsa-mir-224-5p	MIMAT0000281	SLC7A14	57709	PAR-CLIP	23446348	Unspecified
hsa-mir-224-5p	MIMAT0000281	CACNG7	59284	PAR-CLIP	23446348|22012620|20371350	Unspecified
hsa-mir-224-5p	MIMAT0000281	GNB4	59345	HITS-CLIP	23824327	Unspecified
hsa-mir-224-5p	MIMAT0000281	GIGYF1	64599	PAR-CLIP	23592263	Unspecified
hsa-mir-224-5p	MIMAT0000281	PRRG4	79056	PAR-CLIP	20371350	Unspecified
hsa-mir-224-5p	MIMAT0000281	CHAC1	79094	PAR-CLIP	21572407|20371350	Unspecified
hsa-mir-224-5p	MIMAT0000281	AKIRIN1	79647	PAR-CLIP	23592263|24398324|22012620|21572407|20371350	Unspecified
hsa-mir-224-5p	MIMAT0000281	C12orf49	79794	PAR-CLIP	20371350	Unspecified
hsa-mir-224-5p	MIMAT0000281	COASY	80347	PAR-CLIP	20371350	Unspecified
hsa-mir-224-5p	MIMAT0000281	STARD5	80765	PAR-CLIP	22012620	Unspecified
hsa-mir-224-5p	MIMAT0000281	KBTBD8	84541	PAR-CLIP	23446348|21572407	Unspecified
hsa-mir-224-5p	MIMAT0000281	PIGO	84720	HITS-CLIP	23313552	Unspecified
hsa-mir-224-5p	MIMAT0000281	ZNF585B	92285	PAR-CLIP	21572407	Unspecified
hsa-mir-224-5p	MIMAT0000281	GORAB	92344	HITS-CLIP	23824327	Unspecified
hsa-mir-224-5p	MIMAT0000281	TADA2B	93624	PAR-CLIP	23592263	Unspecified
hsa-mir-224-5p	MIMAT0000281	KRT74	121391	HITS-CLIP	23824327	Unspecified
hsa-mir-224-5p	MIMAT0000281	ZNF573	126231	PAR-CLIP	23592263	Unspecified
hsa-mir-224-5p	MIMAT0000281	GRPEL2	134266	PAR-CLIP	20371350	Unspecified
hsa-mir-224-5p	MIMAT0000281	TOM1L2	146691	PAR-CLIP	23708386	Unspecified
hsa-mir-224-5p	MIMAT0000281	B3GALNT2	148789	PAR-CLIP	27292025	Unspecified
hsa-mir-224-5p	MIMAT0000281	FAM84B	157638	PAR-CLIP	22012620	Unspecified
hsa-mir-224-5p	MIMAT0000281	TMTC3	160418	PAR-CLIP	23592263	Unspecified
hsa-mir-224-5p	MIMAT0000281	LONRF2	164832	HITS-CLIP	23824327	Unspecified
hsa-mir-224-5p	MIMAT0000281	SLC41A1	254428	HITS-CLIP	23824327	Unspecified
hsa-mir-224-5p	MIMAT0000281	C8orf46	254778	HITS-CLIP	23824327	Unspecified
hsa-mir-224-5p	MIMAT0000281	SLC46A3	283537	PAR-CLIP	24398324	Unspecified
hsa-mir-224-5p	MIMAT0000281	FRYL	285527	PAR-CLIP	26701625	Unspecified
hsa-mir-224-5p	MIMAT0000281	RAB15	376267	PAR-CLIP	23592263|22012620	Unspecified
hsa-mir-224-5p	MIMAT0000281	C17orf82	388407	PAR-CLIP	22012620	Unspecified
hsa-mir-224-5p	MIMAT0000281	VGLL3	389136	HITS-CLIP	28735896	Unspecified
hsa-mir-224-5p	MIMAT0000281	F8A2	474383	PAR-CLIP	23446348	Unspecified
hsa-mir-224-5p	MIMAT0000281	F8A3	474384	PAR-CLIP	23446348	Unspecified
hsa-mir-150-5p	MIMAT0000451	ABCB7	22	PAR-CLIP	22291592	Unspecified
hsa-mir-150-5p	MIMAT0000451	ACOX1	51	HITS-CLIP	19536157	Unspecified
hsa-mir-150-5p	MIMAT0000451	AGA	175	Microarray	20218812	Unspecified
hsa-mir-150-5p	MIMAT0000451	ALDOA	226	HITS-CLIP	23824327	Unspecified
hsa-mir-150-5p	MIMAT0000451	AMD1	262	HITS-CLIP	23824327	Unspecified
hsa-mir-150-5p	MIMAT0000451	XIAP	331	HITS-CLIP	23824327	Unspecified
hsa-mir-150-5p	MIMAT0000451	BIRC5	332	Immunohistochemistry//In situ hybridization//Microarray//qRT-PCR//Western blot	24613688	Unspecified
hsa-mir-150-5p	MIMAT0000451	APOH	350	HITS-CLIP	23824327	Unspecified
hsa-mir-150-5p	MIMAT0000451	RHOH	399	HITS-CLIP	19536157	Unspecified
hsa-mir-150-5p	MIMAT0000451	ARRB2	409	Luciferase reporter assay//qRT-PCR//Western blot	26549736	Unspecified
hsa-mir-150-5p	MIMAT0000451	ARSE	415	HITS-CLIP	23824327	Unspecified
hsa-mir-150-5p	MIMAT0000451	ATP1B3	483	HITS-CLIP	23313552	Unspecified
hsa-mir-150-5p	MIMAT0000451	ATP2B1	490	HITS-CLIP	19536157	Unspecified
hsa-mir-150-5p	MIMAT0000451	BMP8B	656	PAR-CLIP	23446348|21572407|20371350	Unspecified
hsa-mir-150-5p	MIMAT0000451	CAMK4	814	HITS-CLIP	19536157	Unspecified
hsa-mir-150-5p	MIMAT0000451	CAPZA2	830	HITS-CLIP	23313552|27418678	Unspecified
hsa-mir-150-5p	MIMAT0000451	CAST	831	Microarray//qRT-PCR	22815788	Unspecified
hsa-mir-150-5p	MIMAT0000451	CBL	867	Luciferase reporter assay//Microarray//qRT-PCR	23604034	Unspecified
hsa-mir-150-5p	MIMAT0000451	MS4A3	932	Microarray	20218812	Unspecified
hsa-mir-150-5p	MIMAT0000451	CDK2	1017	HITS-CLIP	23824327	Unspecified
hsa-mir-150-5p	MIMAT0000451	CISH	1154	Luciferase reporter assay//Western blot	23723424	Unspecified
hsa-mir-150-5p	MIMAT0000451	CCR6	1235	ELISA//Immunohistochemistry//Luciferase reporter assay//Northern blot//qRT-PCR//Western blot	24385540	Unspecified
hsa-mir-150-5p	MIMAT0000451	COL4A4	1286	Luciferase reporter assay	23604143	Unspecified
hsa-mir-150-5p	MIMAT0000451	COL9A2	1298	HITS-CLIP	23824327	Unspecified
hsa-mir-150-5p	MIMAT0000451	CPT1A	1374	HITS-CLIP	23313552	Unspecified
hsa-mir-150-5p	MIMAT0000451	CREB1	1385	Luciferase reporter assay//qRT-PCR//Western blot	27285761	Unspecified
hsa-mir-150-5p	MIMAT0000451	CSNK1E	1454	HITS-CLIP	23824327	Unspecified
hsa-mir-150-5p	MIMAT0000451	CTNS	1497	HITS-CLIP	23824327	Unspecified
hsa-mir-150-5p	MIMAT0000451	CYB5A	1528	HITS-CLIP	23824327	Unspecified
hsa-mir-150-5p	MIMAT0000451	DDOST	1650	PAR-CLIP	26701625	Unspecified
hsa-mir-150-5p	MIMAT0000451	DNASE2	1777	HITS-CLIP	23824327	Unspecified
hsa-mir-150-5p	MIMAT0000451	S1PR1	1901	HITS-CLIP	23824327	Unspecified
hsa-mir-150-5p	MIMAT0000451	S1PR3	1903	HITS-CLIP	23824327	Unspecified
hsa-mir-150-5p	MIMAT0000451	EGR2	1959	Luciferase reporter assay//Microarray//qRT-PCR//semi-qRT-PCR//Western blot	20067763|23604034	Unspecified
hsa-mir-150-5p	MIMAT0000451	ELK1	2002	HITS-CLIP	23824327	Unspecified
hsa-mir-150-5p	MIMAT0000451	EMP2	2013	HITS-CLIP	23824327	Unspecified
hsa-mir-150-5p	MIMAT0000451	EP300	2033	Luciferase reporter assay//qRT-PCR//Western blot	23211718|27285761	Unspecified
hsa-mir-150-5p	MIMAT0000451	EPHB2	2048	HITS-CLIP	23824327	Unspecified
hsa-mir-150-5p	MIMAT0000451	EREG	2069	Microarray//PAR-CLIP//qRT-PCR	23446348|22815788	Unspecified
hsa-mir-150-5p	MIMAT0000451	ESR2	2100	HITS-CLIP	23313552	Unspecified
hsa-mir-150-5p	MIMAT0000451	ETV3	2117	HITS-CLIP	23313552	Unspecified
hsa-mir-150-5p	MIMAT0000451	EZH2	2146	HITS-CLIP	23824327	Unspecified
hsa-mir-150-5p	MIMAT0000451	F2R	2149	HITS-CLIP	22927820	Unspecified
hsa-mir-150-5p	MIMAT0000451	F2RL1	2150	HITS-CLIP	23313552	Unspecified
hsa-mir-150-5p	MIMAT0000451	FLT3	2322	Luciferase reporter assay	23079661	Unspecified
hsa-mir-150-5p	MIMAT0000451	GOLGA2	2801	HITS-CLIP	19536157	Unspecified
hsa-mir-150-5p	MIMAT0000451	GRM6	2916	HITS-CLIP//PAR-CLIP	23824327|27292025	Unspecified
hsa-mir-150-5p	MIMAT0000451	GTF2H2	2966	HITS-CLIP	23824327	Unspecified
hsa-mir-150-5p	MIMAT0000451	GTF2H3	2967	HITS-CLIP	23313552	Unspecified
hsa-mir-150-5p	MIMAT0000451	HAS2	3037	HITS-CLIP	23313552|22927820	Unspecified
hsa-mir-150-5p	MIMAT0000451	HIP1	3092	HITS-CLIP	23824327|23313552	Unspecified
hsa-mir-150-5p	MIMAT0000451	HMGB1	3146	HITS-CLIP//PAR-CLIP	21572407|23313552	Unspecified
hsa-mir-150-5p	MIMAT0000451	IGF2	3481	Luciferase reporter assay	21200031	Unspecified
hsa-mir-150-5p	MIMAT0000451	IPP	3652	PAR-CLIP	23446348	Unspecified
hsa-mir-150-5p	MIMAT0000451	KCNK3	3777	HITS-CLIP	23824327	Unspecified
hsa-mir-150-5p	MIMAT0000451	LAIR1	3903	HITS-CLIP	23824327	Unspecified
hsa-mir-150-5p	MIMAT0000451	LTBP2	4053	HITS-CLIP	23824327	Unspecified
hsa-mir-150-5p	MIMAT0000451	MBD1	4152	HITS-CLIP	23313552	Unspecified
hsa-mir-150-5p	MIMAT0000451	MLN	4295	HITS-CLIP	23824327	Unspecified
hsa-mir-150-5p	MIMAT0000451	MMP14	4323	Luciferase reporter assay//qRT-PCR//Western blot	25549355	Unspecified
hsa-mir-150-5p	MIMAT0000451	MSH3	4437	HITS-CLIP	23313552	Unspecified
hsa-mir-150-5p	MIMAT0000451	MYO1F	4542	HITS-CLIP	23824327|23313552	Unspecified
hsa-mir-150-5p	MIMAT0000451	MUC4	4585	Luciferase reporter assay//qRT-PCR//Western blot	21983127	Unspecified
hsa-mir-150-5p	MIMAT0000451	MUT	4594	HITS-CLIP	23824327	Unspecified
hsa-mir-150-5p	MIMAT0000451	MYB	4602	Flow//Immunohistochemistry//In situ hybridization//Luciferase reporter assay//Microarray//qRT-PCR//Reporter assay//Western blot	18667440|18539114|18814950|21590770|20603081|17923094|22025269|23604034|24613688|24438945|24086639|23521217	Unspecified
hsa-mir-150-5p	MIMAT0000451	MYH9	4627	HITS-CLIP	24906430	Unspecified
hsa-mir-150-5p	MIMAT0000451	NDUFV3	4731	HITS-CLIP	19536157	Unspecified
hsa-mir-150-5p	MIMAT0000451	NFYA	4800	HITS-CLIP	23824327	Unspecified
hsa-mir-150-5p	MIMAT0000451	NOTCH3	4854	Luciferase reporter assay	21551231	Unspecified
hsa-mir-150-5p	MIMAT0000451	NPHP1	4867	HITS-CLIP	23824327	Unspecified
hsa-mir-150-5p	MIMAT0000451	NPHS1	4868	HITS-CLIP	23824327	Unspecified
hsa-mir-150-5p	MIMAT0000451	P2RX7	5027	Flow//HITS-CLIP//In situ hybridization//Luciferase reporter assay//qRT-PCR//Western blot	18682393|24312495|23824327	Unspecified
hsa-mir-150-5p	MIMAT0000451	PAK3	5063	HITS-CLIP	23824327	Unspecified
hsa-mir-150-5p	MIMAT0000451	PCYT1A	5130	HITS-CLIP	19536157	Unspecified
hsa-mir-150-5p	MIMAT0000451	PDE6A	5145	HITS-CLIP	23824327	Unspecified
hsa-mir-150-5p	MIMAT0000451	PDHB	5162	HITS-CLIP	23313552	Unspecified
hsa-mir-150-5p	MIMAT0000451	PIGR	5284	HITS-CLIP	19536157	Unspecified
hsa-mir-150-5p	MIMAT0000451	PIK3C2A	5286	HITS-CLIP	23824327	Unspecified
hsa-mir-150-5p	MIMAT0000451	PPM1A	5494	PAR-CLIP	23446348	Unspecified
hsa-mir-150-5p	MIMAT0000451	PPP2CB	5516	PAR-CLIP	21572407	Unspecified
hsa-mir-150-5p	MIMAT0000451	PPP2R3A	5523	HITS-CLIP	23824327	Unspecified
hsa-mir-150-5p	MIMAT0000451	PRIM1	5557	HITS-CLIP	23313552	Unspecified
hsa-mir-150-5p	MIMAT0000451	PRKAB1	5564	HITS-CLIP	19536157	Unspecified
hsa-mir-150-5p	MIMAT0000451	PRKCA	5578	Luciferase reporter assay//qRT-PCR//Western blot	26232986	Unspecified
hsa-mir-150-5p	MIMAT0000451	MAPK13	5603	PAR-CLIP	23446348	Unspecified
hsa-mir-150-5p	MIMAT0000451	PSMC1	5700	HITS-CLIP	23824327	Unspecified
hsa-mir-150-5p	MIMAT0000451	PTGIS	5740	HITS-CLIP	23313552	Unspecified
hsa-mir-150-5p	MIMAT0000451	QSOX1	5768	HITS-CLIP//PAR-CLIP	23446348|23313552	Unspecified
hsa-mir-150-5p	MIMAT0000451	PTPN4	5775	HITS-CLIP//PAR-CLIP	23313552|27292025	Unspecified
hsa-mir-150-5p	MIMAT0000451	PTPRR	5801	Microarray	20218812	Unspecified
hsa-mir-150-5p	MIMAT0000451	PURB	5814	HITS-CLIP//PAR-CLIP	21572407|20371350|23824327	Unspecified
hsa-mir-150-5p	MIMAT0000451	RAB13	5872	HITS-CLIP	23824327	Unspecified
hsa-mir-150-5p	MIMAT0000451	RABIF	5877	HITS-CLIP	23824327	Unspecified
hsa-mir-150-5p	MIMAT0000451	RANGAP1	5905	HITS-CLIP	23824327|28735896	Unspecified
hsa-mir-150-5p	MIMAT0000451	RBL1	5933	HITS-CLIP	23824327	Unspecified
hsa-mir-150-5p	MIMAT0000451	RBM3	5935	HITS-CLIP	23824327|19536157	Unspecified
hsa-mir-150-5p	MIMAT0000451	REL	5966	HITS-CLIP	23824327	Unspecified
hsa-mir-150-5p	MIMAT0000451	RPL24	6152	HITS-CLIP	23824327	Unspecified
hsa-mir-150-5p	MIMAT0000451	RTN2	6253	HITS-CLIP	23313552	Unspecified
hsa-mir-150-5p	MIMAT0000451	SCN2B	6327	HITS-CLIP	23313552	Unspecified
hsa-mir-150-5p	MIMAT0000451	SCO1	6341	HITS-CLIP	23824327	Unspecified
hsa-mir-150-5p	MIMAT0000451	SLC1A5	6510	HITS-CLIP	23824327|27418678	Unspecified
hsa-mir-150-5p	MIMAT0000451	SLC2A1	6513	Luciferase reporter assay//Western blot	26746193	Unspecified
hsa-mir-150-5p	MIMAT0000451	SLC6A4	6532	HITS-CLIP	23313552	Unspecified
hsa-mir-150-5p	MIMAT0000451	SNX2	6643	HITS-CLIP	23824327	Unspecified
hsa-mir-150-5p	MIMAT0000451	SP1	6667	Luciferase reporter assay//qRT-PCR//Western blot	23604143|28099946	Unspecified
hsa-mir-150-5p	MIMAT0000451	SP2	6668	HITS-CLIP	27418678	Unspecified
hsa-mir-150-5p	MIMAT0000451	SPIB	6689	HITS-CLIP//PAR-CLIP	23824327|27292025|28735896	Unspecified
hsa-mir-150-5p	MIMAT0000451	STAT1	6772	Luciferase reporter assay//qRT-PCR//Western blot	26025667	Unspecified
hsa-mir-150-5p	MIMAT0000451	STAT5B	6777	Luciferase reporter assay//qRT-PCR//Western blot	27447965	Unspecified
hsa-mir-150-5p	MIMAT0000451	STK11	6794	PAR-CLIP	26701625	Unspecified
hsa-mir-150-5p	MIMAT0000451	STX4	6810	HITS-CLIP	23313552	Unspecified
hsa-mir-150-5p	MIMAT0000451	ELOB	6923	HITS-CLIP	23824327	Unspecified
hsa-mir-150-5p	MIMAT0000451	ZEB1	6935	ChIP-seq//Flow//Immunofluorescence//Luciferase reporter assay//qRT-PCR//Western blot	23013135|23765923	Unspecified
hsa-mir-150-5p	MIMAT0000451	TCN2	6948	HITS-CLIP	23824327	Unspecified
hsa-mir-150-5p	MIMAT0000451	TEAD1	7003	HITS-CLIP	19536157	Unspecified
hsa-mir-150-5p	MIMAT0000451	TEP1	7011	PAR-CLIP	23446348|22012620	Unspecified
hsa-mir-150-5p	MIMAT0000451	NR2F2	7026	HITS-CLIP	23824327	Unspecified
hsa-mir-150-5p	MIMAT0000451	TIAL1	7073	HITS-CLIP	23824327	Unspecified
hsa-mir-150-5p	MIMAT0000451	NKX2-1	7080	HITS-CLIP	23824327	Unspecified
hsa-mir-150-5p	MIMAT0000451	GPR137B	7107	HITS-CLIP	23313552	Unspecified
hsa-mir-150-5p	MIMAT0000451	TRAPPC10	7109	HITS-CLIP	23824327	Unspecified
hsa-mir-150-5p	MIMAT0000451	TP53	7157	Luciferase reporter assay//qRT-PCR//Western blot	23747308|23670238	Unspecified
hsa-mir-150-5p	MIMAT0000451	TPMT	7172	PAR-CLIP	27292025	Unspecified
hsa-mir-150-5p	MIMAT0000451	TRPS1	7227	Microarray//qRT-PCR	22815788	Unspecified
hsa-mir-150-5p	MIMAT0000451	TTC4	7268	HITS-CLIP	23824327	Unspecified
hsa-mir-150-5p	MIMAT0000451	TXK	7294	PAR-CLIP	22012620	Unspecified
hsa-mir-150-5p	MIMAT0000451	UBE2V2	7336	HITS-CLIP	23313552	Unspecified
hsa-mir-150-5p	MIMAT0000451	VEGFA	7422	ELISA//Luciferase reporter assay	18320040	Unspecified
hsa-mir-150-5p	MIMAT0000451	LAT2	7462	HITS-CLIP	23824327	Unspecified
hsa-mir-150-5p	MIMAT0000451	CORO2A	7464	HITS-CLIP	23824327|19536157	Unspecified
hsa-mir-150-5p	MIMAT0000451	WNT7B	7477	HITS-CLIP	23824327	Unspecified
hsa-mir-150-5p	MIMAT0000451	ZNF7	7553	HITS-CLIP	23313552	Unspecified
hsa-mir-150-5p	MIMAT0000451	ZNF708	7562	HITS-CLIP//PAR-CLIP	23446348|23824327	Unspecified
hsa-mir-150-5p	MIMAT0000451	ZBTB25	7597	HITS-CLIP	23313552	Unspecified
hsa-mir-150-5p	MIMAT0000451	ZNF70	7621	PAR-CLIP	27292025	Unspecified
hsa-mir-150-5p	MIMAT0000451	ZNF207	7756	HITS-CLIP	23824327	Unspecified
hsa-mir-150-5p	MIMAT0000451	CXCR4	7852	FACS//Western blot	22039399	Unspecified
hsa-mir-150-5p	MIMAT0000451	GAN	8139	PAR-CLIP	23592263|22012620|20371350|26701625|27292025	Unspecified
hsa-mir-150-5p	MIMAT0000451	C21orf33	8209	HITS-CLIP	23824327	Unspecified
hsa-mir-150-5p	MIMAT0000451	HIST1H2BG	8339	HITS-CLIP	23824327	Unspecified
hsa-mir-150-5p	MIMAT0000451	CDC14B	8555	PAR-CLIP	27292025	Unspecified
hsa-mir-150-5p	MIMAT0000451	DEGS1	8560	HITS-CLIP	23824327	Unspecified
hsa-mir-150-5p	MIMAT0000451	PLPP3	8613	HITS-CLIP	23824327	Unspecified
hsa-mir-150-5p	MIMAT0000451	KCNK5	8645	HITS-CLIP	23824327	Unspecified
hsa-mir-150-5p	MIMAT0000451	CDS2	8760	HITS-CLIP	19536157	Unspecified
hsa-mir-150-5p	MIMAT0000451	EIF2B2	8892	HITS-CLIP	23313552	Unspecified
hsa-mir-150-5p	MIMAT0000451	HIST1H2BJ	8970	HITS-CLIP	23313552	Unspecified
hsa-mir-150-5p	MIMAT0000451	TM4SF5	9032	HITS-CLIP	23824327	Unspecified
hsa-mir-150-5p	MIMAT0000451	RPL14	9045	HITS-CLIP	23313552	Unspecified
hsa-mir-150-5p	MIMAT0000451	PIAS2	9063	HITS-CLIP	19536157	Unspecified
hsa-mir-150-5p	MIMAT0000451	ZBED1	9189	HITS-CLIP	19536157	Unspecified
hsa-mir-150-5p	MIMAT0000451	SLC33A1	9197	HITS-CLIP	23824327	Unspecified
hsa-mir-150-5p	MIMAT0000451	XPR1	9213	PAR-CLIP	22291592	Unspecified
hsa-mir-150-5p	MIMAT0000451	TRIP11	9321	HITS-CLIP	23824327	Unspecified
hsa-mir-150-5p	MIMAT0000451	PLAA	9373	HITS-CLIP	23313552	Unspecified
hsa-mir-150-5p	MIMAT0000451	LIPG	9388	HITS-CLIP	23824327	Unspecified
hsa-mir-150-5p	MIMAT0000451	ARHGAP29	9411	HITS-CLIP	23824327	Unspecified
hsa-mir-150-5p	MIMAT0000451	SH3BP5	9467	HITS-CLIP	23313552	Unspecified
hsa-mir-150-5p	MIMAT0000451	GOSR1	9527	PAR-CLIP	21572407	Unspecified
hsa-mir-150-5p	MIMAT0000451	ENTPD4	9583	HITS-CLIP	22927820	Unspecified
hsa-mir-150-5p	MIMAT0000451	CYTIP	9595	HITS-CLIP	23824327	Unspecified
hsa-mir-150-5p	MIMAT0000451	SOCS5	9655	PAR-CLIP	23446348	Unspecified
hsa-mir-150-5p	MIMAT0000451	CEP135	9662	HITS-CLIP	23824327	Unspecified
hsa-mir-150-5p	MIMAT0000451	SLC25A44	9673	HITS-CLIP	23824327	Unspecified
hsa-mir-150-5p	MIMAT0000451	ULK2	9706	HITS-CLIP	23824327	Unspecified
hsa-mir-150-5p	MIMAT0000451	CEP104	9731	HITS-CLIP	23313552	Unspecified
hsa-mir-150-5p	MIMAT0000451	KLHL21	9903	HITS-CLIP	23824327	Unspecified
hsa-mir-150-5p	MIMAT0000451	RABGAP1L	9910	HITS-CLIP	23313552	Unspecified
hsa-mir-150-5p	MIMAT0000451	HS3ST1	9957	HITS-CLIP	23313552	Unspecified
hsa-mir-150-5p	MIMAT0000451	USP15	9958	HITS-CLIP	23313552	Unspecified
hsa-mir-150-5p	MIMAT0000451	TNFSF15	9966	HITS-CLIP	23824327	Unspecified
hsa-mir-150-5p	MIMAT0000451	CCS	9973	HITS-CLIP//PAR-CLIP	23824327|27292025	Unspecified
hsa-mir-150-5p	MIMAT0000451	GNE	10020	HITS-CLIP	23824327	Unspecified
hsa-mir-150-5p	MIMAT0000451	MED16	10025	PAR-CLIP	21572407	Unspecified
hsa-mir-150-5p	MIMAT0000451	TOM1	10043	Microarray//qRT-PCR	22815788	Unspecified
hsa-mir-150-5p	MIMAT0000451	GJC1	10052	PAR-CLIP	27292025	Unspecified
hsa-mir-150-5p	MIMAT0000451	ATP9A	10079	HITS-CLIP	19536157	Unspecified
hsa-mir-150-5p	MIMAT0000451	PDIA6	10130	Microarray//qRT-PCR	22815788	Unspecified
hsa-mir-150-5p	MIMAT0000451	SERF2	10169	PAR-CLIP	23446348	Unspecified
hsa-mir-150-5p	MIMAT0000451	NME6	10201	PAR-CLIP	22012620	Unspecified
hsa-mir-150-5p	MIMAT0000451	CD96	10225	HITS-CLIP	23824327	Unspecified
hsa-mir-150-5p	MIMAT0000451	CALCOCO2	10241	HITS-CLIP	23824327	Unspecified
hsa-mir-150-5p	MIMAT0000451	DLEU1	10301	HITS-CLIP	19536157	Unspecified
hsa-mir-150-5p	MIMAT0000451	TUBB4A	10382	PAR-CLIP	23446348	Unspecified
hsa-mir-150-5p	MIMAT0000451	CDIPT	10423	HITS-CLIP	19536157	Unspecified
hsa-mir-150-5p	MIMAT0000451	N4BP2L2	10443	HITS-CLIP	23706177	Unspecified
hsa-mir-150-5p	MIMAT0000451	PPIE	10450	HITS-CLIP	23824327	Unspecified
hsa-mir-150-5p	MIMAT0000451	SSSCA1	10534	Luciferase reporter assay//qRT-PCR//Western blot	25435958	Unspecified
hsa-mir-150-5p	MIMAT0000451	RABAC1	10567	HITS-CLIP	23824327	Unspecified
hsa-mir-150-5p	MIMAT0000451	TBL3	10607	HITS-CLIP	19536157	Unspecified
hsa-mir-150-5p	MIMAT0000451	GNB5	10681	HITS-CLIP	23313552|27418678	Unspecified
hsa-mir-150-5p	MIMAT0000451	GMEB1	10691	PAR-CLIP	27292025	Unspecified
hsa-mir-150-5p	MIMAT0000451	POLD3	10714	Immunofluorescence//Luciferase reporter assay//qRT-PCR	27862371	Unspecified
hsa-mir-150-5p	MIMAT0000451	POLQ	10721	HITS-CLIP	23824327	Unspecified
hsa-mir-150-5p	MIMAT0000451	RAI1	10743	HITS-CLIP	21572407|27418678	Unspecified
hsa-mir-150-5p	MIMAT0000451	TRAF3IP2	10758	PAR-CLIP	22012620|20371350	Unspecified
hsa-mir-150-5p	MIMAT0000451	ZNF460	10794	HITS-CLIP	19536157	Unspecified
hsa-mir-150-5p	MIMAT0000451	SRCAP	10847	HITS-CLIP	23824327	Unspecified
hsa-mir-150-5p	MIMAT0000451	SUGT1	10910	HITS-CLIP	23824327	Unspecified
hsa-mir-150-5p	MIMAT0000451	SERINC3	10955	PAR-CLIP	27292025	Unspecified
hsa-mir-150-5p	MIMAT0000451	PNRC1	10957	HITS-CLIP	23824327|19536157	Unspecified
hsa-mir-150-5p	MIMAT0000451	ABHD2	11057	HITS-CLIP	23824327	Unspecified
hsa-mir-150-5p	MIMAT0000451	TRIOBP	11078	HITS-CLIP	23313552	Unspecified
hsa-mir-150-5p	MIMAT0000451	DNAJB4	11080	HITS-CLIP	23313552	Unspecified
hsa-mir-150-5p	MIMAT0000451	BTN3A2	11118	HITS-CLIP	24906430	Unspecified
hsa-mir-150-5p	MIMAT0000451	KIF3A	11127	PAR-CLIP	27292025	Unspecified
hsa-mir-150-5p	MIMAT0000451	POLR3A	11128	PAR-CLIP	21572407	Unspecified
hsa-mir-150-5p	MIMAT0000451	PLA2G16	11145	HITS-CLIP	23824327	Unspecified
hsa-mir-150-5p	MIMAT0000451	NUDT3	11165	HITS-CLIP	23313552	Unspecified
hsa-mir-150-5p	MIMAT0000451	PLPBP	11212	PAR-CLIP	23446348	Unspecified
hsa-mir-150-5p	MIMAT0000451	XPOT	11260	HITS-CLIP	23824327	Unspecified
hsa-mir-150-5p	MIMAT0000451	PXMP4	11264	HITS-CLIP	19536157	Unspecified
hsa-mir-150-5p	MIMAT0000451	GPR182	11318	PAR-CLIP	22012620	Unspecified
hsa-mir-150-5p	MIMAT0000451	FKBP9	11328	HITS-CLIP	23824327	Unspecified
hsa-mir-150-5p	MIMAT0000451	PHLDA1	22822	PAR-CLIP	26701625	Unspecified
hsa-mir-150-5p	MIMAT0000451	HSPA4L	22824	HITS-CLIP	23824327	Unspecified
hsa-mir-150-5p	MIMAT0000451	LMTK2	22853	HITS-CLIP	19536157	Unspecified
hsa-mir-150-5p	MIMAT0000451	MON1B	22879	HITS-CLIP	23824327	Unspecified
hsa-mir-150-5p	MIMAT0000451	UBOX5	22888	HITS-CLIP	23313552	Unspecified
hsa-mir-150-5p	MIMAT0000451	DIS3	22894	HITS-CLIP	23824327|28735896	Unspecified
hsa-mir-150-5p	MIMAT0000451	MSRB2	22921	PAR-CLIP	27292025	Unspecified
hsa-mir-150-5p	MIMAT0000451	RAB21	23011	HITS-CLIP	19536157	Unspecified
hsa-mir-150-5p	MIMAT0000451	ZHX3	23051	HITS-CLIP	19536157	Unspecified
hsa-mir-150-5p	MIMAT0000451	GGA2	23062	PAR-CLIP	23446348	Unspecified
hsa-mir-150-5p	MIMAT0000451	RRP1B	23076	HITS-CLIP	23824327|28735896	Unspecified
hsa-mir-150-5p	MIMAT0000451	TRIM35	23087	HITS-CLIP	23824327	Unspecified
hsa-mir-150-5p	MIMAT0000451	MRPS27	23107	PAR-CLIP	23592263	Unspecified
hsa-mir-150-5p	MIMAT0000451	TTLL12	23170	PAR-CLIP	23446348	Unspecified
hsa-mir-150-5p	MIMAT0000451	WWC1	23286	HITS-CLIP	23313552	Unspecified
hsa-mir-150-5p	MIMAT0000451	AGTPBP1	23287	PAR-CLIP	23708386	Unspecified
hsa-mir-150-5p	MIMAT0000451	ACSL6	23305	PAR-CLIP	23446348	Unspecified
hsa-mir-150-5p	MIMAT0000451	KIAA0930	23313	HITS-CLIP	23313552	Unspecified
hsa-mir-150-5p	MIMAT0000451	MAN2B2	23324	HITS-CLIP	23313552	Unspecified
hsa-mir-150-5p	MIMAT0000451	FRAT2	23401	PAR-CLIP	21572407	Unspecified
hsa-mir-150-5p	MIMAT0000451	CBX5	23468	HITS-CLIP	23824327	Unspecified
hsa-mir-150-5p	MIMAT0000451	POFUT1	23509	HITS-CLIP	23824327	Unspecified
hsa-mir-150-5p	MIMAT0000451	SMUG1	23583	PAR-CLIP	23446348	Unspecified
hsa-mir-150-5p	MIMAT0000451	TMEM50A	23585	HITS-CLIP	23824327	Unspecified
hsa-mir-150-5p	MIMAT0000451	CARHSP1	23589	HITS-CLIP	19536157	Unspecified
hsa-mir-150-5p	MIMAT0000451	ACOT9	23597	HITS-CLIP	23313552|27418678	Unspecified
hsa-mir-150-5p	MIMAT0000451	KPNA6	23633	PAR-CLIP	27292025	Unspecified
hsa-mir-150-5p	MIMAT0000451	SLC7A11	23657	HITS-CLIP	23313552	Unspecified
hsa-mir-150-5p	MIMAT0000451	BHMT2	23743	HITS-CLIP	23313552	Unspecified
hsa-mir-150-5p	MIMAT0000451	HYPK	25764	PAR-CLIP	23446348	Unspecified
hsa-mir-150-5p	MIMAT0000451	DSTYK	25778	HITS-CLIP	23824327	Unspecified
hsa-mir-150-5p	MIMAT0000451	INTS7	25896	HITS-CLIP	23313552	Unspecified
hsa-mir-150-5p	MIMAT0000451	TOR1AIP1	26092	PAR-CLIP	27292025	Unspecified
hsa-mir-150-5p	MIMAT0000451	TIMM10	26519	HITS-CLIP	23313552	Unspecified
hsa-mir-150-5p	MIMAT0000451	TRUB2	26995	HITS-CLIP	19536157	Unspecified
hsa-mir-150-5p	MIMAT0000451	CNPPD1	27013	HITS-CLIP	23824327	Unspecified
hsa-mir-150-5p	MIMAT0000451	CACYBP	27101	PAR-CLIP	23446348	Unspecified
hsa-mir-150-5p	MIMAT0000451	INTU	27152	PAR-CLIP	23446348	Unspecified
hsa-mir-150-5p	MIMAT0000451	SIGLEC9	27180	HITS-CLIP	23824327|23313552	Unspecified
hsa-mir-150-5p	MIMAT0000451	RNF115	27246	HITS-CLIP	23313552	Unspecified
hsa-mir-150-5p	MIMAT0000451	PDCD4	27250	HITS-CLIP	23824327	Unspecified
hsa-mir-150-5p	MIMAT0000451	CRCP	27297	HITS-CLIP//PAR-CLIP	19536157|27292025	Unspecified
hsa-mir-150-5p	MIMAT0000451	APEX2	27301	HITS-CLIP	23313552	Unspecified
hsa-mir-150-5p	MIMAT0000451	MCTS1	28985	HITS-CLIP	23824327	Unspecified
hsa-mir-150-5p	MIMAT0000451	TMOD3	29766	HITS-CLIP	23824327|23313552	Unspecified
hsa-mir-150-5p	MIMAT0000451	TMOD2	29767	HITS-CLIP	23824327|19536157	Unspecified
hsa-mir-150-5p	MIMAT0000451	YPEL1	29799	HITS-CLIP	23824327	Unspecified
hsa-mir-150-5p	MIMAT0000451	HILPDA	29923	HITS-CLIP	23824327	Unspecified
hsa-mir-150-5p	MIMAT0000451	A1CF	29974	PAR-CLIP	23446348	Unspecified
hsa-mir-150-5p	MIMAT0000451	ANO7	50636	HITS-CLIP	23824327	Unspecified
hsa-mir-150-5p	MIMAT0000451	IRAK4	51135	HITS-CLIP	23313552	Unspecified
hsa-mir-150-5p	MIMAT0000451	MRPL37	51253	HITS-CLIP	23313552	Unspecified
hsa-mir-150-5p	MIMAT0000451	TLR7	51284	HITS-CLIP	23313552	Unspecified
hsa-mir-150-5p	MIMAT0000451	FAM13B	51306	HITS-CLIP	23824327	Unspecified
hsa-mir-150-5p	MIMAT0000451	SLC25A37	51312	HITS-CLIP	23824327	Unspecified
hsa-mir-150-5p	MIMAT0000451	ZBTB7A	51341	PAR-CLIP	20371350	Unspecified
hsa-mir-150-5p	MIMAT0000451	TRPV2	51393	HITS-CLIP	23824327	Unspecified
hsa-mir-150-5p	MIMAT0000451	AMOTL2	51421	HITS-CLIP	19536157	Unspecified
hsa-mir-150-5p	MIMAT0000451	IP6K2	51447	HITS-CLIP	23824327|19536157	Unspecified
hsa-mir-150-5p	MIMAT0000451	ANKFY1	51479	HITS-CLIP	23824327	Unspecified
hsa-mir-150-5p	MIMAT0000451	LGSN	51557	HITS-CLIP	23313552	Unspecified
hsa-mir-150-5p	MIMAT0000451	RAPGEF6	51735	HITS-CLIP	19536157	Unspecified
hsa-mir-150-5p	MIMAT0000451	FXYD5	53827	PAR-CLIP	23446348|21572407	Unspecified
hsa-mir-150-5p	MIMAT0000451	MIS18A	54069	HITS-CLIP//PAR-CLIP	21572407|23824327	Unspecified
hsa-mir-150-5p	MIMAT0000451	CYCS	54205	HITS-CLIP//PAR-CLIP	23446348|23824327|27292025	Unspecified
hsa-mir-150-5p	MIMAT0000451	ATAD2B	54454	HITS-CLIP	19536157	Unspecified
hsa-mir-150-5p	MIMAT0000451	SGTB	54557	HITS-CLIP	23313552	Unspecified
hsa-mir-150-5p	MIMAT0000451	GPN2	54707	HITS-CLIP	23313552	Unspecified
hsa-mir-150-5p	MIMAT0000451	CNNM2	54805	HITS-CLIP	23824327	Unspecified
hsa-mir-150-5p	MIMAT0000451	AHI1	54806	PAR-CLIP	23446348	Unspecified
hsa-mir-150-5p	MIMAT0000451	CWC25	54883	HITS-CLIP	23824327	Unspecified
hsa-mir-150-5p	MIMAT0000451	OCIAD1	54940	HITS-CLIP	23313552	Unspecified
hsa-mir-150-5p	MIMAT0000451	SLC35F6	54978	HITS-CLIP	23824327|22927820	Unspecified
hsa-mir-150-5p	MIMAT0000451	ZSCAN2	54993	HITS-CLIP	22927820	Unspecified
hsa-mir-150-5p	MIMAT0000451	C14orf119	55017	HITS-CLIP	23313552	Unspecified
hsa-mir-150-5p	MIMAT0000451	HAUS2	55142	HITS-CLIP	19536157	Unspecified
hsa-mir-150-5p	MIMAT0000451	THAP1	55145	HITS-CLIP	23824327	Unspecified
hsa-mir-150-5p	MIMAT0000451	TMEM33	55161	HITS-CLIP	23824327	Unspecified
hsa-mir-150-5p	MIMAT0000451	MRPS10	55173	HITS-CLIP	27418678	Unspecified
hsa-mir-150-5p	MIMAT0000451	CCDC198	55195	HITS-CLIP	23313552	Unspecified
hsa-mir-150-5p	MIMAT0000451	KIAA1551	55196	PAR-CLIP	23446348	Unspecified
hsa-mir-150-5p	MIMAT0000451	VPS53	55275	HITS-CLIP	23313552	Unspecified
hsa-mir-150-5p	MIMAT0000451	RBM41	55285	HITS-CLIP	23313552	Unspecified
hsa-mir-150-5p	MIMAT0000451	OLAH	55301	HITS-CLIP	27418678	Unspecified
hsa-mir-150-5p	MIMAT0000451	RFK	55312	HITS-CLIP	23313552	Unspecified
hsa-mir-150-5p	MIMAT0000451	SYNJ2BP	55333	HITS-CLIP	23824327	Unspecified
hsa-mir-150-5p	MIMAT0000451	DHTKD1	55526	HITS-CLIP	23824327	Unspecified
hsa-mir-150-5p	MIMAT0000451	KRBOX4	55634	PAR-CLIP	21572407	Unspecified
hsa-mir-150-5p	MIMAT0000451	BCAS4	55653	PAR-CLIP	23446348	Unspecified
hsa-mir-150-5p	MIMAT0000451	TMEM127	55654	HITS-CLIP	23313552	Unspecified
hsa-mir-150-5p	MIMAT0000451	HIF1AN	55662	HITS-CLIP	23824327	Unspecified
hsa-mir-150-5p	MIMAT0000451	KANSL3	55683	HITS-CLIP	19536157	Unspecified
hsa-mir-150-5p	MIMAT0000451	CEP72	55722	PAR-CLIP	20371350	Unspecified
hsa-mir-150-5p	MIMAT0000451	WDR12	55759	HITS-CLIP	23824327	Unspecified
hsa-mir-150-5p	MIMAT0000451	FGD6	55785	PAR-CLIP	23446348	Unspecified
hsa-mir-150-5p	MIMAT0000451	LRIF1	55791	HITS-CLIP	23313552	Unspecified
hsa-mir-150-5p	MIMAT0000451	BDP1	55814	HITS-CLIP	19536157	Unspecified
hsa-mir-150-5p	MIMAT0000451	EMC3	55831	HITS-CLIP	23824327	Unspecified
hsa-mir-150-5p	MIMAT0000451	KLHL7	55975	HITS-CLIP	23824327	Unspecified
hsa-mir-150-5p	MIMAT0000451	PARD3	56288	HITS-CLIP	23313552	Unspecified
hsa-mir-150-5p	MIMAT0000451	SAR1A	56681	HITS-CLIP	23824327	Unspecified
hsa-mir-150-5p	MIMAT0000451	EMC7	56851	HITS-CLIP	23824327	Unspecified
hsa-mir-150-5p	MIMAT0000451	DPYSL5	56896	HITS-CLIP	19536157	Unspecified
hsa-mir-150-5p	MIMAT0000451	CAMK1D	57118	HITS-CLIP	23824327	Unspecified
hsa-mir-150-5p	MIMAT0000451	PLXDC1	57125	PAR-CLIP	22012620	Unspecified
hsa-mir-150-5p	MIMAT0000451	AS3MT	57412	HITS-CLIP	23824327	Unspecified
hsa-mir-150-5p	MIMAT0000451	GATAD2B	57459	HITS-CLIP	19536157	Unspecified
hsa-mir-150-5p	MIMAT0000451	ISY1	57461	PAR-CLIP	27292025	Unspecified
hsa-mir-150-5p	MIMAT0000451	SERINC1	57515	HITS-CLIP	23313552	Unspecified
hsa-mir-150-5p	MIMAT0000451	PHF12	57649	PAR-CLIP	22012620	Unspecified
hsa-mir-150-5p	MIMAT0000451	KIAA1549	57670	HITS-CLIP	23313552	Unspecified
hsa-mir-150-5p	MIMAT0000451	ZFP14	57677	PAR-CLIP	27292025	Unspecified
hsa-mir-150-5p	MIMAT0000451	TLDC1	57707	HITS-CLIP	23824327	Unspecified
hsa-mir-150-5p	MIMAT0000451	LY6G5B	58496	HITS-CLIP	23313552	Unspecified
hsa-mir-150-5p	MIMAT0000451	PLEKHA2	59339	HITS-CLIP	23824327	Unspecified
hsa-mir-150-5p	MIMAT0000451	ZNF350	59348	Luciferase reporter assay//qRT-PCR//Western blot	27586871	Unspecified
hsa-mir-150-5p	MIMAT0000451	XPNPEP3	63929	HITS-CLIP	19536157	Unspecified
hsa-mir-150-5p	MIMAT0000451	ABCG8	64241	HITS-CLIP	23313552	Unspecified
hsa-mir-150-5p	MIMAT0000451	ZMAT3	64393	HITS-CLIP	23313552	Unspecified
hsa-mir-150-5p	MIMAT0000451	TTC31	64427	HITS-CLIP	23824327	Unspecified
hsa-mir-150-5p	MIMAT0000451	C16orf58	64755	HITS-CLIP	23824327	Unspecified
hsa-mir-150-5p	MIMAT0000451	C11orf1	64776	HITS-CLIP//PAR-CLIP	23313552|27292025	Unspecified
hsa-mir-150-5p	MIMAT0000451	EXO5	64789	HITS-CLIP	19536157	Unspecified
hsa-mir-150-5p	MIMAT0000451	NMNAT1	64802	HITS-CLIP	23824327	Unspecified
hsa-mir-150-5p	MIMAT0000451	BCL11B	64919	HITS-CLIP	23824327	Unspecified
hsa-mir-150-5p	MIMAT0000451	GPBP1	65056	PAR-CLIP	27292025	Unspecified
hsa-mir-150-5p	MIMAT0000451	MPPE1	65258	HITS-CLIP	27418678	Unspecified
hsa-mir-150-5p	MIMAT0000451	MTMR9	66036	HITS-CLIP	22927820	Unspecified
hsa-mir-150-5p	MIMAT0000451	CENPM	79019	PAR-CLIP	27292025	Unspecified
hsa-mir-150-5p	MIMAT0000451	WDR77	79084	PAR-CLIP	22100165	Unspecified
hsa-mir-150-5p	MIMAT0000451	SMIM7	79086	HITS-CLIP	23824327	Unspecified
hsa-mir-150-5p	MIMAT0000451	ZNF426	79088	HITS-CLIP	23313552	Unspecified
hsa-mir-150-5p	MIMAT0000451	MFSD11	79157	HITS-CLIP	23824327|22927820	Unspecified
hsa-mir-150-5p	MIMAT0000451	TTPAL	79183	HITS-CLIP	23824327	Unspecified
hsa-mir-150-5p	MIMAT0000451	ATP13A3	79572	CLASH	23622248	Unspecified
hsa-mir-150-5p	MIMAT0000451	SPAG16	79582	HITS-CLIP	23824327	Unspecified
hsa-mir-150-5p	MIMAT0000451	ADIPOR2	79602	Microarray//qRT-PCR	22815788	Unspecified
hsa-mir-150-5p	MIMAT0000451	ARMT1	79624	HITS-CLIP	27418678	Unspecified
hsa-mir-150-5p	MIMAT0000451	AKIRIN1	79647	HITS-CLIP	23824327	Unspecified
hsa-mir-150-5p	MIMAT0000451	NOL9	79707	HITS-CLIP	23313552	Unspecified
hsa-mir-150-5p	MIMAT0000451	ECHDC3	79746	PAR-CLIP	27292025	Unspecified
hsa-mir-150-5p	MIMAT0000451	ZNF665	79788	HITS-CLIP	23313552	Unspecified
hsa-mir-150-5p	MIMAT0000451	C12orf49	79794	HITS-CLIP	23313552	Unspecified
hsa-mir-150-5p	MIMAT0000451	AGMAT	79814	HITS-CLIP	23313552	Unspecified
hsa-mir-150-5p	MIMAT0000451	METTL8	79828	HITS-CLIP	23313552	Unspecified
hsa-mir-150-5p	MIMAT0000451	NANOG	79923	Immunohistochemistry//Luciferase reporter assay//qRT-PCR//Western blot	27917123	Unspecified
hsa-mir-150-5p	MIMAT0000451	TNIP3	79931	HITS-CLIP	23313552	Unspecified
hsa-mir-150-5p	MIMAT0000451	SYNPO2L	79933	HITS-CLIP	23313552	Unspecified
hsa-mir-150-5p	MIMAT0000451	DSN1	79980	PAR-CLIP	22012620	Unspecified
hsa-mir-150-5p	MIMAT0000451	WWC2	80014	HITS-CLIP	23824327	Unspecified
hsa-mir-150-5p	MIMAT0000451	FOXRED2	80020	HITS-CLIP	23313552	Unspecified
hsa-mir-150-5p	MIMAT0000451	C3orf36	80111	PAR-CLIP	22012620|20371350|27292025	Unspecified
hsa-mir-150-5p	MIMAT0000451	ABHD18	80167	PAR-CLIP	23446348|22012620|26701625	Unspecified
hsa-mir-150-5p	MIMAT0000451	TMEM134	80194	HITS-CLIP	23824327	Unspecified
hsa-mir-150-5p	MIMAT0000451	RNF34	80196	HITS-CLIP	23313552	Unspecified
hsa-mir-150-5p	MIMAT0000451	ORAI2	80228	HITS-CLIP	23313552	Unspecified
hsa-mir-150-5p	MIMAT0000451	CXorf21	80231	HITS-CLIP	23824327	Unspecified
hsa-mir-150-5p	MIMAT0000451	SLC35F5	80255	HITS-CLIP	23313552|22927820|27418678	Unspecified
hsa-mir-150-5p	MIMAT0000451	LRRC27	80313	HITS-CLIP	23824327	Unspecified
hsa-mir-150-5p	MIMAT0000451	PNPLA3	80339	HITS-CLIP	23824327	Unspecified
hsa-mir-150-5p	MIMAT0000451	SRCIN1	80725	HITS-CLIP//Luciferase reporter assay//qRT-PCR//Western blot	24456795|19536157	Unspecified
hsa-mir-150-5p	MIMAT0000451	TTYH3	80727	HITS-CLIP	23824327	Unspecified
hsa-mir-150-5p	MIMAT0000451	LNPK	80856	HITS-CLIP	23824327	Unspecified
hsa-mir-150-5p	MIMAT0000451	TLR10	81793	PAR-CLIP	27292025	Unspecified
hsa-mir-150-5p	MIMAT0000451	ISG20L2	81875	HITS-CLIP	23313552	Unspecified
hsa-mir-150-5p	MIMAT0000451	FAHD1	81889	HITS-CLIP	19536157	Unspecified
hsa-mir-150-5p	MIMAT0000451	DNAL1	83544	HITS-CLIP	23313552	Unspecified
hsa-mir-150-5p	MIMAT0000451	CRISPLD2	83716	HITS-CLIP	23313552	Unspecified
hsa-mir-150-5p	MIMAT0000451	MIXL1	83881	PAR-CLIP	23446348	Unspecified
hsa-mir-150-5p	MIMAT0000451	QRFPR	84109	HITS-CLIP	23313552	Unspecified
hsa-mir-150-5p	MIMAT0000451	FAM213A	84293	HITS-CLIP	23313552	Unspecified
hsa-mir-150-5p	MIMAT0000451	DDI2	84301	HITS-CLIP	23313552	Unspecified
hsa-mir-150-5p	MIMAT0000451	APOPT1	84334	HITS-CLIP	23824327	Unspecified
hsa-mir-150-5p	MIMAT0000451	HOOK3	84376	HITS-CLIP	23313552	Unspecified
hsa-mir-150-5p	MIMAT0000451	DCTN5	84516	HITS-CLIP	23313552	Unspecified
hsa-mir-150-5p	MIMAT0000451	KIAA1841	84542	HITS-CLIP	23313552	Unspecified
hsa-mir-150-5p	MIMAT0000451	PARD6G	84552	HITS-CLIP	23824327	Unspecified
hsa-mir-150-5p	MIMAT0000451	FAXC	84553	HITS-CLIP	23824327	Unspecified
hsa-mir-150-5p	MIMAT0000451	ZNF347	84671	HITS-CLIP	23824327|23313552	Unspecified
hsa-mir-150-5p	MIMAT0000451	ZNF514	84874	PAR-CLIP	21572407	Unspecified
hsa-mir-150-5p	MIMAT0000451	MFSD2A	84879	HITS-CLIP	23824327	Unspecified
hsa-mir-150-5p	MIMAT0000451	AIFM2	84883	HITS-CLIP//Microarray//qRT-PCR	23824327|22815788	Unspecified
hsa-mir-150-5p	MIMAT0000451	MASTL	84930	PAR-CLIP	21572407	Unspecified
hsa-mir-150-5p	MIMAT0000451	PRPF38A	84950	HITS-CLIP//PAR-CLIP	23824327|27292025	Unspecified
hsa-mir-150-5p	MIMAT0000451	TNS4	84951	HITS-CLIP	23824327	Unspecified
hsa-mir-150-5p	MIMAT0000451	ATCAY	85300	HITS-CLIP	23824327|19536157	Unspecified
hsa-mir-150-5p	MIMAT0000451	DGCR6L	85359	PAR-CLIP	22291592	Unspecified
hsa-mir-150-5p	MIMAT0000451	NKD1	85407	PAR-CLIP	23446348	Unspecified
hsa-mir-150-5p	MIMAT0000451	FHDC1	85462	PAR-CLIP	22012620	Unspecified
hsa-mir-150-5p	MIMAT0000451	RRP36	88745	HITS-CLIP//PAR-CLIP	23446348|22012620|23824327|26701625|27292025	Unspecified
hsa-mir-150-5p	MIMAT0000451	EFCAB11	90141	PAR-CLIP	23446348|21572407	Unspecified
hsa-mir-150-5p	MIMAT0000451	ZNF551	90233	HITS-CLIP	23824327	Unspecified
hsa-mir-150-5p	MIMAT0000451	LYRM7	90624	HITS-CLIP	19536157	Unspecified
hsa-mir-150-5p	MIMAT0000451	COX19	90639	HITS-CLIP//PAR-CLIP	23446348|23313552	Unspecified
hsa-mir-150-5p	MIMAT0000451	DPP9	91039	PAR-CLIP	27292025	Unspecified
hsa-mir-150-5p	MIMAT0000451	ZNF682	91120	HITS-CLIP	23824327	Unspecified
hsa-mir-150-5p	MIMAT0000451	MSANTD3	91283	HITS-CLIP	23824327	Unspecified
hsa-mir-150-5p	MIMAT0000451	CDKN2AIPNL	91368	HITS-CLIP	23313552	Unspecified
hsa-mir-150-5p	MIMAT0000451	FAAP24	91442	HITS-CLIP	23313552	Unspecified
hsa-mir-150-5p	MIMAT0000451	C12orf65	91574	HITS-CLIP	23313552	Unspecified
hsa-mir-150-5p	MIMAT0000451	MYLK3	91807	HITS-CLIP	23313552|19536157	Unspecified
hsa-mir-150-5p	MIMAT0000451	MTSS1L	92154	HITS-CLIP	23824327	Unspecified
hsa-mir-150-5p	MIMAT0000451	ASB16	92591	PAR-CLIP	21572407	Unspecified
hsa-mir-150-5p	MIMAT0000451	TIMM50	92609	HITS-CLIP	23824327	Unspecified
hsa-mir-150-5p	MIMAT0000451	PIGM	93183	HITS-CLIP	23824327	Unspecified
hsa-mir-150-5p	MIMAT0000451	SYAP1	94056	HITS-CLIP	23824327	Unspecified
hsa-mir-150-5p	MIMAT0000451	ZNF257	113835	HITS-CLIP	27418678	Unspecified
hsa-mir-150-5p	MIMAT0000451	SIGLEC11	114132	PAR-CLIP	23446348	Unspecified
hsa-mir-150-5p	MIMAT0000451	MBD6	114785	PAR-CLIP	20371350	Unspecified
hsa-mir-150-5p	MIMAT0000451	XKR4	114786	PAR-CLIP	27292025	Unspecified
hsa-mir-150-5p	MIMAT0000451	RNF157	114804	HITS-CLIP	23824327	Unspecified
hsa-mir-150-5p	MIMAT0000451	PWWP2A	114825	HITS-CLIP	23824327	Unspecified
hsa-mir-150-5p	MIMAT0000451	DIS3L	115752	PAR-CLIP	21572407	Unspecified
hsa-mir-150-5p	MIMAT0000451	WDFY2	115825	HITS-CLIP	23824327	Unspecified
hsa-mir-150-5p	MIMAT0000451	LRRC58	116064	HITS-CLIP	27418678	Unspecified
hsa-mir-150-5p	MIMAT0000451	WDR92	116143	HITS-CLIP	23824327|27418678	Unspecified
hsa-mir-150-5p	MIMAT0000451	ABHD15	116236	PAR-CLIP	22012620	Unspecified
hsa-mir-150-5p	MIMAT0000451	LEAP2	116842	HITS-CLIP	23824327	Unspecified
hsa-mir-150-5p	MIMAT0000451	RAB3IP	117177	PAR-CLIP	26701625	Unspecified
hsa-mir-150-5p	MIMAT0000451	PDZD8	118987	PAR-CLIP	21572407	Unspecified
hsa-mir-150-5p	MIMAT0000451	SPIC	121599	HITS-CLIP	23824327	Unspecified
hsa-mir-150-5p	MIMAT0000451	SPPL3	121665	HITS-CLIP	23824327	Unspecified
hsa-mir-150-5p	MIMAT0000451	JDP2	122953	HITS-CLIP	23824327	Unspecified
hsa-mir-150-5p	MIMAT0000451	ISCA2	122961	HITS-CLIP	23313552	Unspecified
hsa-mir-150-5p	MIMAT0000451	C15orf40	123207	HITS-CLIP	23824327	Unspecified
hsa-mir-150-5p	MIMAT0000451	SENP8	123228	HITS-CLIP	23824327	Unspecified
hsa-mir-150-5p	MIMAT0000451	FOPNL	123811	Microarray//qRT-PCR	22815788	Unspecified
hsa-mir-150-5p	MIMAT0000451	SLC43A2	124935	PAR-CLIP	27292025	Unspecified
hsa-mir-150-5p	MIMAT0000451	TBC1D16	125058	HITS-CLIP	23824327	Unspecified
hsa-mir-150-5p	MIMAT0000451	GJD3	125111	HITS-CLIP	23824327	Unspecified
hsa-mir-150-5p	MIMAT0000451	ZNF573	126231	HITS-CLIP	23824327	Unspecified
hsa-mir-150-5p	MIMAT0000451	TNFAIP8L1	126282	PAR-CLIP	22012620|27292025	Unspecified
hsa-mir-150-5p	MIMAT0000451	SHE	126669	HITS-CLIP	23824327	Unspecified
hsa-mir-150-5p	MIMAT0000451	RNF19B	127544	HITS-CLIP	23313552	Unspecified
hsa-mir-150-5p	MIMAT0000451	BBS5	129880	PAR-CLIP	21572407	Unspecified
hsa-mir-150-5p	MIMAT0000451	ICA1L	130026	HITS-CLIP	23824327|23313552	Unspecified
hsa-mir-150-5p	MIMAT0000451	LRRC15	131578	HITS-CLIP	19536157	Unspecified
hsa-mir-150-5p	MIMAT0000451	FAM241A	132720	HITS-CLIP	27418678	Unspecified
hsa-mir-150-5p	MIMAT0000451	TMEM174	134288	HITS-CLIP	19536157	Unspecified
hsa-mir-150-5p	MIMAT0000451	ZNF786	136051	HITS-CLIP	27418678	Unspecified
hsa-mir-150-5p	MIMAT0000451	PTCHD1	139411	HITS-CLIP	24906430|27418678	Unspecified
hsa-mir-150-5p	MIMAT0000451	ASB8	140461	HITS-CLIP	23824327	Unspecified
hsa-mir-150-5p	MIMAT0000451	WFDC6	140870	HITS-CLIP	23824327	Unspecified
hsa-mir-150-5p	MIMAT0000451	MIPOL1	145282	HITS-CLIP	23824327	Unspecified
hsa-mir-150-5p	MIMAT0000451	SLFN13	146857	HITS-CLIP	23824327	Unspecified
hsa-mir-150-5p	MIMAT0000451	RUNDC1	146923	HITS-CLIP	23824327	Unspecified
hsa-mir-150-5p	MIMAT0000451	ZNF578	147660	HITS-CLIP	23313552	Unspecified
hsa-mir-150-5p	MIMAT0000451	ZNF582	147948	HITS-CLIP	23824327	Unspecified
hsa-mir-150-5p	MIMAT0000451	MANEAL	149175	HITS-CLIP	23824327	Unspecified
hsa-mir-150-5p	MIMAT0000451	METTL21A	151194	HITS-CLIP	23313552	Unspecified
hsa-mir-150-5p	MIMAT0000451	SGO1	151648	PAR-CLIP	27292025	Unspecified
hsa-mir-150-5p	MIMAT0000451	NIPAL1	152519	HITS-CLIP	23824327	Unspecified
hsa-mir-150-5p	MIMAT0000451	THAP6	152815	PAR-CLIP	27292025	Unspecified
hsa-mir-150-5p	MIMAT0000451	CNKSR3	154043	PAR-CLIP	23446348	Unspecified
hsa-mir-150-5p	MIMAT0000451	RUNDC3B	154661	PAR-CLIP	20371350	Unspecified
hsa-mir-150-5p	MIMAT0000451	C8orf37	157657	HITS-CLIP	23824327	Unspecified
hsa-mir-150-5p	MIMAT0000451	CXorf38	159013	HITS-CLIP	23824327|23313552|22927820	Unspecified
hsa-mir-150-5p	MIMAT0000451	SLC35G1	159371	HITS-CLIP	23824327	Unspecified
hsa-mir-150-5p	MIMAT0000451	PGBD4	161779	HITS-CLIP	23824327	Unspecified
hsa-mir-150-5p	MIMAT0000451	TMEM92	162461	HITS-CLIP	23824327	Unspecified
hsa-mir-150-5p	MIMAT0000451	CNST	163882	Microarray//qRT-PCR	22815788	Unspecified
hsa-mir-150-5p	MIMAT0000451	SYNPO2	171024	Microarray//qRT-PCR	22815788	Unspecified
hsa-mir-150-5p	MIMAT0000451	AGO3	192669	HITS-CLIP//PAR-CLIP	23446348|23824327	Unspecified
hsa-mir-150-5p	MIMAT0000451	LCTL	197021	HITS-CLIP	23824327	Unspecified
hsa-mir-150-5p	MIMAT0000451	LDHD	197257	HITS-CLIP	23313552	Unspecified
hsa-mir-150-5p	MIMAT0000451	ZNF626	199777	HITS-CLIP	23824327	Unspecified
hsa-mir-150-5p	MIMAT0000451	TRIM65	201292	PAR-CLIP	27292025	Unspecified
hsa-mir-150-5p	MIMAT0000451	FAM153B	202134	HITS-CLIP	23313552	Unspecified
hsa-mir-150-5p	MIMAT0000451	ZCCHC24	219654	HITS-CLIP	19536157	Unspecified
hsa-mir-150-5p	MIMAT0000451	FOXK1	221937	HITS-CLIP	23824327	Unspecified
hsa-mir-150-5p	MIMAT0000451	FAM185A	222234	HITS-CLIP	23824327	Unspecified
hsa-mir-150-5p	MIMAT0000451	KCTD20	222658	PAR-CLIP	26701625	Unspecified
hsa-mir-150-5p	MIMAT0000451	PROSER2	254427	PAR-CLIP	27292025	Unspecified
hsa-mir-150-5p	MIMAT0000451	C8orf46	254778	HITS-CLIP	23824327	Unspecified
hsa-mir-150-5p	MIMAT0000451	GK5	256356	HITS-CLIP	23824327|23313552	Unspecified
hsa-mir-150-5p	MIMAT0000451	ANKS4B	257629	HITS-CLIP	23313552	Unspecified
hsa-mir-150-5p	MIMAT0000451	PGM2L1	283209	HITS-CLIP	23313552	Unspecified
hsa-mir-150-5p	MIMAT0000451	NEK8	284086	HITS-CLIP	19536157	Unspecified
hsa-mir-150-5p	MIMAT0000451	CAVIN1	284119	PAR-CLIP	21572407	Unspecified
hsa-mir-150-5p	MIMAT0000451	ZNF844	284391	PAR-CLIP	27292025	Unspecified
hsa-mir-150-5p	MIMAT0000451	SEC14L4	284904	HITS-CLIP	23824327	Unspecified
hsa-mir-150-5p	MIMAT0000451	RABL3	285282	PAR-CLIP	27292025	Unspecified
hsa-mir-150-5p	MIMAT0000451	GPRIN3	285513	HITS-CLIP	23313552	Unspecified
hsa-mir-150-5p	MIMAT0000451	ZNF454	285676	HITS-CLIP	19536157	Unspecified
hsa-mir-150-5p	MIMAT0000451	MMAB	326625	HITS-CLIP	23824327	Unspecified
hsa-mir-150-5p	MIMAT0000451	FFAR4	338557	HITS-CLIP	23824327	Unspecified
hsa-mir-150-5p	MIMAT0000451	WDR97	340390	PAR-CLIP	22012620	Unspecified
hsa-mir-150-5p	MIMAT0000451	STAC2	342667	HITS-CLIP	22927820	Unspecified
hsa-mir-150-5p	MIMAT0000451	SEPT14	346288	HITS-CLIP//PAR-CLIP	23446348|23824327	Unspecified
hsa-mir-150-5p	MIMAT0000451	WDR53	348793	HITS-CLIP	23824327|23313552	Unspecified
hsa-mir-150-5p	MIMAT0000451	DNAAF3	352909	HITS-CLIP	23824327	Unspecified
hsa-mir-150-5p	MIMAT0000451	PTCHD3	374308	HITS-CLIP//PAR-CLIP	23313552|27292025	Unspecified
hsa-mir-150-5p	MIMAT0000451	DNAJB13	374407	HITS-CLIP	23824327|23313552	Unspecified
hsa-mir-150-5p	MIMAT0000451	SPEM1	374768	HITS-CLIP	23313552	Unspecified
hsa-mir-150-5p	MIMAT0000451	ZNF699	374879	HITS-CLIP	23824327	Unspecified
hsa-mir-150-5p	MIMAT0000451	DRAXIN	374946	HITS-CLIP	23313552	Unspecified
hsa-mir-150-5p	MIMAT0000451	FAM89A	375061	PAR-CLIP	21572407	Unspecified
hsa-mir-150-5p	MIMAT0000451	NSUN4	387338	HITS-CLIP	23313552	Unspecified
hsa-mir-150-5p	MIMAT0000451	SKIDA1	387640	PAR-CLIP	22012620	Unspecified
hsa-mir-150-5p	MIMAT0000451	C2CD4B	388125	PAR-CLIP	23708386	Unspecified
hsa-mir-150-5p	MIMAT0000451	PLEKHM3	389072	HITS-CLIP	23824327	Unspecified
hsa-mir-150-5p	MIMAT0000451	NUGGC	389643	HITS-CLIP	23313552	Unspecified
hsa-mir-150-5p	MIMAT0000451	PAIP2B	400961	HITS-CLIP	23824327	Unspecified
hsa-mir-150-5p	MIMAT0000451	LRRD1	401387	HITS-CLIP	23313552	Unspecified
hsa-mir-150-5p	MIMAT0000451	ZYG11A	440590	HITS-CLIP	23313552	Unspecified
hsa-mir-150-5p	MIMAT0000451	TSPAN11	441631	HITS-CLIP	19536157	Unspecified
hsa-mir-150-5p	MIMAT0000451	ANKRD65	441869	PAR-CLIP	22012620	Unspecified
hsa-mir-150-5p	MIMAT0000451	TRIM72	493829	HITS-CLIP	23824327	Unspecified
hsa-mir-150-5p	MIMAT0000451	FBXO47	494188	HITS-CLIP	23824327	Unspecified
hsa-mir-150-5p	MIMAT0000451	RNF165	494470	HITS-CLIP	23824327	Unspecified
hsa-mir-150-5p	MIMAT0000451	C18orf32	497661	PAR-CLIP	22012620	Unspecified
hsa-mir-150-5p	MIMAT0000451	GDF5OS	554250	HITS-CLIP	23313552	Unspecified
hsa-mir-150-5p	MIMAT0000451	LINC00598	646982	HITS-CLIP	23313552	Unspecified
hsa-mir-150-5p	MIMAT0000451	PCP4L1	654790	HITS-CLIP	23313552	Unspecified
hsa-mir-150-5p	MIMAT0000451	GTF2H2C	728340	HITS-CLIP	23824327	Unspecified
hsa-mir-150-5p	MIMAT0000451	CCDC30	728621	HITS-CLIP//PAR-CLIP	23446348|23824327	Unspecified
hsa-mir-150-5p	MIMAT0000451	ZNF878	729747	HITS-CLIP	23313552|27418678	Unspecified
hsa-mir-150-5p	MIMAT0000451	MTRNR2L5	100463289	HITS-CLIP	23824327	Unspecified
hsa-mir-150-5p	MIMAT0000451	MICA	100507436	HITS-CLIP	23313552	Unspecified
hsa-mir-320a	MIMAT0000510	ABCA2	20	HITS-CLIP	23706177	Unspecified
hsa-mir-320a	MIMAT0000510	ACPP	55	PAR-CLIP	22100165	Unspecified
hsa-mir-320a	MIMAT0000510	ACTB	60	CLASH	23622248	Unspecified
hsa-mir-320a	MIMAT0000510	ACTG1	71	CLASH	23622248	Unspecified
hsa-mir-320a	MIMAT0000510	ACTN4	81	CLASH	23622248	Unspecified
hsa-mir-320a	MIMAT0000510	ADCY1	107	CLASH	23622248	Unspecified
hsa-mir-320a	MIMAT0000510	ADD1	118	PAR-CLIP	26701625	Unspecified
hsa-mir-320a	MIMAT0000510	AK2	204	CLASH	23622248	Unspecified
hsa-mir-320a	MIMAT0000510	AMELX	265	CLASH	23622248	Unspecified
hsa-mir-320a	MIMAT0000510	ANXA11	311	CLASH	23622248	Unspecified
hsa-mir-320a	MIMAT0000510	FAS	355	Luciferase reporter assay//qRT-PCR//Western blot	27277534	Unspecified
hsa-mir-320a	MIMAT0000510	AQP1	358	Luciferase reporter assay	20628061	Unspecified
hsa-mir-320a	MIMAT0000510	AQP4	361	Luciferase reporter assay	20628061	Unspecified
hsa-mir-320a	MIMAT0000510	AR	367	Luciferase reporter assay	27216188	Unspecified
hsa-mir-320a	MIMAT0000510	ARF1	375	Luciferase reporter assay//PAR-CLIP//Western blot	21572407|24084574	Unspecified
hsa-mir-320a	MIMAT0000510	ARF3	377	CLASH	23622248	Unspecified
hsa-mir-320a	MIMAT0000510	ARL3	403	HITS-CLIP	23824327	Unspecified
hsa-mir-320a	MIMAT0000510	RERE	473	CLASH	23622248	Unspecified
hsa-mir-320a	MIMAT0000510	ATP1A1	476	CLASH	23622248	Unspecified
hsa-mir-320a	MIMAT0000510	ATP5B	506	CLASH	23622248	Unspecified
hsa-mir-320a	MIMAT0000510	ATP6V1B2	526	CLASH	23622248	Unspecified
hsa-mir-320a	MIMAT0000510	ATP7A	538	CLASH	23622248	Unspecified
hsa-mir-320a	MIMAT0000510	AUP1	550	CLASH	23622248	Unspecified
hsa-mir-320a	MIMAT0000510	BMI1	648	Luciferase reporter assay//qRT-PCR//Western blot	25171860	Unspecified
hsa-mir-320a	MIMAT0000510	POLR3D	661	qRT-PCR//TaqMan miRNA assay//TaqMan miRNA assay/RT-PCR	18852463	Unspecified
hsa-mir-320a	MIMAT0000510	BYSL	705	CLASH	23622248	Unspecified
hsa-mir-320a	MIMAT0000510	CALM3	808	CLASH	23622248	Unspecified
hsa-mir-320a	MIMAT0000510	CALR	811	CLASH	23622248	Unspecified
hsa-mir-320a	MIMAT0000510	CALU	813	CLASH	23622248	Unspecified
hsa-mir-320a	MIMAT0000510	CANX	821	CLASH	23622248	Unspecified
hsa-mir-320a	MIMAT0000510	CAPNS1	826	CLASH	23622248	Unspecified
hsa-mir-320a	MIMAT0000510	RUNX2	860	Luciferase reporter assay//qRT-PCR//Western blot	27965096	Unspecified
hsa-mir-320a	MIMAT0000510	CCND2	894	CLASH	23622248	Unspecified
hsa-mir-320a	MIMAT0000510	CD44	960	CLASH	23622248	Unspecified
hsa-mir-320a	MIMAT0000510	CDK4	1019	CLASH	23622248	Unspecified
hsa-mir-320a	MIMAT0000510	CDK6	1021	Luciferase reporter assay//Microarray//qRT-PCR//Western blot	27559432	Unspecified
hsa-mir-320a	MIMAT0000510	CDKN2A	1029	CLASH	23622248	Unspecified
hsa-mir-320a	MIMAT0000510	CKB	1152	CLASH	23622248	Unspecified
hsa-mir-320a	MIMAT0000510	CKS1B	1163	PAR-CLIP	22100165	Unspecified
hsa-mir-320a	MIMAT0000510	COX6B1	1340	CLASH	23622248	Unspecified
hsa-mir-320a	MIMAT0000510	CPD	1362	CLASH	23622248	Unspecified
hsa-mir-320a	MIMAT0000510	CRK	1398	PAR-CLIP	20371350	Unspecified
hsa-mir-320a	MIMAT0000510	CRKL	1399	Luciferase reporter assay//qRT-PCR//Western blot	28255248	Unspecified
hsa-mir-320a	MIMAT0000510	CSE1L	1434	CLASH	23622248	Unspecified
hsa-mir-320a	MIMAT0000510	CTNS	1497	CLASH	23622248	Unspecified
hsa-mir-320a	MIMAT0000510	CTNNB1	1499	Luciferase reporter assay//qRT-PCR//Western blot	28105205|28356931	Unspecified
hsa-mir-320a	MIMAT0000510	CTPS1	1503	CLASH	23622248	Unspecified
hsa-mir-320a	MIMAT0000510	CYBA	1535	CLASH	23622248	Unspecified
hsa-mir-320a	MIMAT0000510	CYLD	1540	CLASH	23622248	Unspecified
hsa-mir-320a	MIMAT0000510	DIAPH1	1729	CLASH	23622248	Unspecified
hsa-mir-320a	MIMAT0000510	SEPT1	1731	CLASH	23622248	Unspecified
hsa-mir-320a	MIMAT0000510	DPYSL2	1808	CLASH	23622248	Unspecified
hsa-mir-320a	MIMAT0000510	DR1	1810	CLASH	23622248	Unspecified
hsa-mir-320a	MIMAT0000510	DUSP8	1850	CLASH	23622248	Unspecified
hsa-mir-320a	MIMAT0000510	DVL3	1857	CLASH	23622248	Unspecified
hsa-mir-320a	MIMAT0000510	ECH1	1891	CLASH	23622248	Unspecified
hsa-mir-320a	MIMAT0000510	EEF2	1938	CLASH	23622248	Unspecified
hsa-mir-320a	MIMAT0000510	EIF4G1	1981	CLASH	23622248	Unspecified
hsa-mir-320a	MIMAT0000510	MARK2	2011	CLASH	23622248	Unspecified
hsa-mir-320a	MIMAT0000510	ENPEP	2028	CLASH	23622248	Unspecified
hsa-mir-320a	MIMAT0000510	EPB41	2035	CLASH	23622248	Unspecified
hsa-mir-320a	MIMAT0000510	EPHA4	2043	CLASH	23622248	Unspecified
hsa-mir-320a	MIMAT0000510	ESRRG	2104	Luciferase reporter assay//Western blot	25736597	Unspecified
hsa-mir-320a	MIMAT0000510	EWSR1	2130	CLASH	23622248	Unspecified
hsa-mir-320a	MIMAT0000510	EXT1	2131	CLASH	23622248	Unspecified
hsa-mir-320a	MIMAT0000510	EZH2	2146	CLASH	23622248	Unspecified
hsa-mir-320a	MIMAT0000510	FH	2271	Luciferase reporter assay//qRT-PCR//Western blot	26753959	Unspecified
hsa-mir-320a	MIMAT0000510	FHL3	2275	CLASH	23622248	Unspecified
hsa-mir-320a	MIMAT0000510	FKBP1A	2280	CLASH	23622248	Unspecified
hsa-mir-320a	MIMAT0000510	FOXM1	2305	Immunohistochemistry//Luciferase reporter assay//qRT-PCR//Western blot	27086911	Unspecified
hsa-mir-320a	MIMAT0000510	FMO1	2326	CLASH	23622248	Unspecified
hsa-mir-320a	MIMAT0000510	GAPDH	2597	CLASH	23622248	Unspecified
hsa-mir-320a	MIMAT0000510	GART	2618	CLASH	23622248	Unspecified
hsa-mir-320a	MIMAT0000510	GHSR	2693	CLASH	23622248	Unspecified
hsa-mir-320a	MIMAT0000510	GLUL	2752	CLASH	23622248	Unspecified
hsa-mir-320a	MIMAT0000510	GNAI1	2770	Immunohistochemical (IHC) staining//Luciferase reporter assay//Western blot	23691483	Unspecified
hsa-mir-320a	MIMAT0000510	GNAS	2778	CLASH	23622248	Unspecified
hsa-mir-320a	MIMAT0000510	GRK6	2870	CLASH	23622248	Unspecified
hsa-mir-320a	MIMAT0000510	HIST1H1E	3008	CLASH	23622248	Unspecified
hsa-mir-320a	MIMAT0000510	H2AFX	3014	CLASH	23622248	Unspecified
hsa-mir-320a	MIMAT0000510	HIST1H1A	3024	CLASH	23622248	Unspecified
hsa-mir-320a	MIMAT0000510	HSD17B10	3028	CLASH	23622248	Unspecified
hsa-mir-320a	MIMAT0000510	HMGB1	3146	Luciferase reporter assay//qRT-PCR//Western blot	28317284	Unspecified
hsa-mir-320a	MIMAT0000510	HOXA10	3206	CLASH//Luciferase reporter assay//qRT-PCR//Western blot	23622248|26741129	Unspecified
hsa-mir-320a	MIMAT0000510	HOXB8	3218	CLASH	23622248	Unspecified
hsa-mir-320a	MIMAT0000510	HSPA4	3308	CLASH	23622248	Unspecified
hsa-mir-320a	MIMAT0000510	HSPA8	3312	CLASH	23622248	Unspecified
hsa-mir-320a	MIMAT0000510	HSPA9	3313	CLASH	23622248	Unspecified
hsa-mir-320a	MIMAT0000510	HSP90AB1	3326	CLASH	23622248	Unspecified
hsa-mir-320a	MIMAT0000510	IDH3G	3421	CLASH	23622248	Unspecified
hsa-mir-320a	MIMAT0000510	IGF1R	3480	CLASH//Luciferase reporter assay	23622248|24161401	Unspecified
hsa-mir-320a	MIMAT0000510	IGF2	3481	PAR-CLIP	23592263	Unspecified
hsa-mir-320a	MIMAT0000510	RBPJ	3516	PAR-CLIP	26701625	Unspecified
hsa-mir-320a	MIMAT0000510	ILF3	3609	CLASH	23622248	Unspecified
hsa-mir-320a	MIMAT0000510	ITGB3	3690	Immunofluorescence//Luciferase reporter assay//qRT-PCR//Western blot	24443232|25924850	Unspecified
hsa-mir-320a	MIMAT0000510	KPNB1	3837	CLASH	23622248	Unspecified
hsa-mir-320a	MIMAT0000510	LAMA5	3911	CLASH	23622248	Unspecified
hsa-mir-320a	MIMAT0000510	ABLIM1	3983	CLASH	23622248	Unspecified
hsa-mir-320a	MIMAT0000510	LMNB1	4001	CLASH	23622248	Unspecified
hsa-mir-320a	MIMAT0000510	MAN2A1	4124	CLASH	23622248	Unspecified
hsa-mir-320a	MIMAT0000510	MAX	4149	PAR-CLIP	23592263	Unspecified
hsa-mir-320a	MIMAT0000510	MCL1	4170	Flow//Immunohistochemistry//Luciferase reporter assay//Microarray//Northern blot//PAR-CLIP//qRT-PCR//Western blot	19096009|24136787|26701625	Unspecified
hsa-mir-320a	MIMAT0000510	MCM4	4173	CLASH	23622248	Unspecified
hsa-mir-320a	MIMAT0000510	DNAJB9	4189	CLASH	23622248	Unspecified
hsa-mir-320a	MIMAT0000510	MDH2	4191	CLASH	23622248	Unspecified
hsa-mir-320a	MIMAT0000510	MDK	4192	PAR-CLIP	27292025	Unspecified
hsa-mir-320a	MIMAT0000510	MEF2D	4209	CLASH	23622248	Unspecified
hsa-mir-320a	MIMAT0000510	MEOX2	4223	CLASH	23622248	Unspecified
hsa-mir-320a	MIMAT0000510	MET	4233	CLASH	23622248	Unspecified
hsa-mir-320a	MIMAT0000510	KITLG	4254	Luciferase reporter assay//qRT-PCR//Western blot	27896428	Unspecified
hsa-mir-320a	MIMAT0000510	MIF	4282	CLASH	23622248	Unspecified
hsa-mir-320a	MIMAT0000510	KMT2A	4297	CLASH	23622248	Unspecified
hsa-mir-320a	MIMAT0000510	MMP9	4318	In situ hybridization//Microarray	25468268	Unspecified
hsa-mir-320a	MIMAT0000510	MOCS1	4337	CLASH	23622248	Unspecified
hsa-mir-320a	MIMAT0000510	MPI	4351	CLASH	23622248	Unspecified
hsa-mir-320a	MIMAT0000510	COX1	4512	CLASH	23622248	Unspecified
hsa-mir-320a	MIMAT0000510	COX2	4513	CLASH	23622248	Unspecified
hsa-mir-320a	MIMAT0000510	COX3	4514	CLASH	23622248	Unspecified
hsa-mir-320a	MIMAT0000510	ND1	4535	CLASH	23622248	Unspecified
hsa-mir-320a	MIMAT0000510	ND4	4538	CLASH	23622248	Unspecified
hsa-mir-320a	MIMAT0000510	ND5	4540	CLASH	23622248	Unspecified
hsa-mir-320a	MIMAT0000510	MYC	4609	CLASH//Luciferase reporter assay//qRT-PCR//Western blot	23622248|28243124	Unspecified
hsa-mir-320a	MIMAT0000510	MYO1D	4642	CLASH	23622248	Unspecified
hsa-mir-320a	MIMAT0000510	MYO6	4646	CLASH	23622248	Unspecified
hsa-mir-320a	MIMAT0000510	NDUFA3	4696	CLASH	23622248	Unspecified
hsa-mir-320a	MIMAT0000510	NEO1	4756	CLASH	23622248	Unspecified
hsa-mir-320a	MIMAT0000510	NFATC3	4775	Luciferase reporter assay//qRT-PCR//Western blot	25159093	Unspecified
hsa-mir-320a	MIMAT0000510	TONSL	4796	CLASH	23622248	Unspecified
hsa-mir-320a	MIMAT0000510	NQO2	4835	CLASH//HITS-CLIP	23622248|19536157	Unspecified
hsa-mir-320a	MIMAT0000510	NPM1	4869	CLASH	23622248	Unspecified
hsa-mir-320a	MIMAT0000510	NPR1	4881	Luciferase reporter assay//Western blot	22134529	Unspecified
hsa-mir-320a	MIMAT0000510	NRF1	4899	CLASH	23622248	Unspecified
hsa-mir-320a	MIMAT0000510	OAZ1	4946	CLASH	23622248	Unspecified
hsa-mir-320a	MIMAT0000510	OCRL	4952	CLASH	23622248	Unspecified
hsa-mir-320a	MIMAT0000510	OPA1	4976	CLASH	23622248	Unspecified
hsa-mir-320a	MIMAT0000510	ORC1	4998	CLASH	23622248	Unspecified
hsa-mir-320a	MIMAT0000510	P4HA1	5033	CLASH	23622248	Unspecified
hsa-mir-320a	MIMAT0000510	PAK1	5058	CLASH	23622248	Unspecified
hsa-mir-320a	MIMAT0000510	PBX3	5090	Immunohistochemistry//Luciferase reporter assay//qRT-PCR//Western blot	28404547|27086852|28288874	Unspecified
hsa-mir-320a	MIMAT0000510	PCBP2	5094	CLASH	23622248	Unspecified
hsa-mir-320a	MIMAT0000510	PFKM	5213	CLASH	23622248	Unspecified
hsa-mir-320a	MIMAT0000510	PFN1	5216	PAR-CLIP	26701625	Unspecified
hsa-mir-320a	MIMAT0000510	PITX1	5307	CLASH	23622248	Unspecified
hsa-mir-320a	MIMAT0000510	PKM	5315	CLASH	23622248	Unspecified
hsa-mir-320a	MIMAT0000510	PLS1	5357	CLASH	23622248	Unspecified
hsa-mir-320a	MIMAT0000510	PLS3	5358	CLASH	23622248	Unspecified
hsa-mir-320a	MIMAT0000510	PNN	5411	CLASH//PAR-CLIP	23622248|22012620	Unspecified
hsa-mir-320a	MIMAT0000510	POLR2A	5430	CLASH	23622248	Unspecified
hsa-mir-320a	MIMAT0000510	POLR2F	5435	CLASH	23622248	Unspecified
hsa-mir-320a	MIMAT0000510	PPIA	5478	CLASH	23622248	Unspecified
hsa-mir-320a	MIMAT0000510	PPP1R7	5510	CLASH	23622248	Unspecified
hsa-mir-320a	MIMAT0000510	PPP4C	5531	CLASH	23622248	Unspecified
hsa-mir-320a	MIMAT0000510	PPT1	5538	CLASH	23622248	Unspecified
hsa-mir-320a	MIMAT0000510	MAPK1	5594	Luciferase reporter assay	23196978	Unspecified
hsa-mir-320a	MIMAT0000510	PSMD10	5716	CLASH	23622248	Unspecified
hsa-mir-320a	MIMAT0000510	PSMD11	5717	CLASH	23622248	Unspecified
hsa-mir-320a	MIMAT0000510	PTEN	5728	Luciferase reporter assay	24161401	Unspecified
hsa-mir-320a	MIMAT0000510	PTPN9	5780	CLASH	23622248	Unspecified
hsa-mir-320a	MIMAT0000510	PTPN11	5781	CLASH	23622248	Unspecified
hsa-mir-320a	MIMAT0000510	NECTIN2	5819	CLASH	23622248	Unspecified
hsa-mir-320a	MIMAT0000510	RAB2A	5862	CLASH	23622248	Unspecified
hsa-mir-320a	MIMAT0000510	RAC1	5879	Immunoblot//Immunohistochemistry//Luciferase reporter assay//qRT-PCR	24265291	Unspecified
hsa-mir-320a	MIMAT0000510	RAD23A	5886	CLASH	23622248	Unspecified
hsa-mir-320a	MIMAT0000510	RAN	5901	CLASH	23622248	Unspecified
hsa-mir-320a	MIMAT0000510	RELA	5970	CLASH	23622248	Unspecified
hsa-mir-320a	MIMAT0000510	RPL7A	6130	CLASH	23622248	Unspecified
hsa-mir-320a	MIMAT0000510	RPL8	6132	CLASH	23622248	Unspecified
hsa-mir-320a	MIMAT0000510	RPL9	6133	CLASH	23622248	Unspecified
hsa-mir-320a	MIMAT0000510	RPL27	6155	CLASH	23622248	Unspecified
hsa-mir-320a	MIMAT0000510	RPL30	6156	CLASH	23622248	Unspecified
hsa-mir-320a	MIMAT0000510	RPLP1	6176	CLASH	23622248	Unspecified
hsa-mir-320a	MIMAT0000510	RPS4X	6191	CLASH	23622248	Unspecified
hsa-mir-320a	MIMAT0000510	RPS6KA1	6195	HITS-CLIP	19536157	Unspecified
hsa-mir-320a	MIMAT0000510	RPS6KA3	6197	CLASH	23622248	Unspecified
hsa-mir-320a	MIMAT0000510	RPS12	6206	CLASH	23622248	Unspecified
hsa-mir-320a	MIMAT0000510	RPS16	6217	CLASH	23622248	Unspecified
hsa-mir-320a	MIMAT0000510	RPS17	6218	CLASH	23622248	Unspecified
hsa-mir-320a	MIMAT0000510	RPS27	6232	CLASH	23622248	Unspecified
hsa-mir-320a	MIMAT0000510	SALL1	6299	CLASH	23622248	Unspecified
hsa-mir-320a	MIMAT0000510	SBF1	6305	CLASH	23622248	Unspecified
hsa-mir-320a	MIMAT0000510	ATXN1	6310	CLASH	23622248	Unspecified
hsa-mir-320a	MIMAT0000510	SDHC	6391	CLASH	23622248	Unspecified
hsa-mir-320a	MIMAT0000510	SEC14L1	6397	CLASH	23622248	Unspecified
hsa-mir-320a	MIMAT0000510	SRSF7	6432	PAR-CLIP	21572407	Unspecified
hsa-mir-320a	MIMAT0000510	SH3GL1	6455	CLASH	23622248	Unspecified
hsa-mir-320a	MIMAT0000510	SLC2A1	6513	CLASH	23622248	Unspecified
hsa-mir-320a	MIMAT0000510	SLC6A8	6535	CLASH	23622248	Unspecified
hsa-mir-320a	MIMAT0000510	SLC16A1	6566	CLASH	23622248	Unspecified
hsa-mir-320a	MIMAT0000510	SMARCC2	6601	CLASH	23622248	Unspecified
hsa-mir-320a	MIMAT0000510	SNRPB	6628	CLASH	23622248	Unspecified
hsa-mir-320a	MIMAT0000510	SNRPD2	6633	CLASH	23622248	Unspecified
hsa-mir-320a	MIMAT0000510	SNRPG	6637	CLASH	23622248	Unspecified
hsa-mir-320a	MIMAT0000510	CAPN15	6650	CLASH	23622248	Unspecified
hsa-mir-320a	MIMAT0000510	SRF	6722	CLASH	23622248	Unspecified
hsa-mir-320a	MIMAT0000510	SRM	6723	CLASH	23622248	Unspecified
hsa-mir-320a	MIMAT0000510	SRP68	6730	CLASH	23622248	Unspecified
hsa-mir-320a	MIMAT0000510	SUPV3L1	6832	CLASH	23622248	Unspecified
hsa-mir-320a	MIMAT0000510	TAC1	6863	Luciferase reporter assay	17855557	Unspecified
hsa-mir-320a	MIMAT0000510	TAL1	6886	PAR-CLIP	22291592	Unspecified
hsa-mir-320a	MIMAT0000510	HNF1A	6927	CLASH	23622248	Unspecified
hsa-mir-320a	MIMAT0000510	TCF3	6929	CLASH	23622248	Unspecified
hsa-mir-320a	MIMAT0000510	MLX	6945	CLASH	23622248	Unspecified
hsa-mir-320a	MIMAT0000510	TCP1	6950	CLASH	23622248	Unspecified
hsa-mir-320a	MIMAT0000510	TEAD1	7003	CLASH	23622248	Unspecified
hsa-mir-320a	MIMAT0000510	TFAP2A	7020	CLASH	23622248	Unspecified
hsa-mir-320a	MIMAT0000510	TFRC	7037	flow//Luciferase reporter assay//Northern blot	18523662|19164563|19135902	Unspecified
hsa-mir-320a	MIMAT0000510	THRB	7068	HITS-CLIP	28735896	Unspecified
hsa-mir-320a	MIMAT0000510	TMPO	7112	CLASH	23622248	Unspecified
hsa-mir-320a	MIMAT0000510	TOP3A	7156	CLASH	23622248	Unspecified
hsa-mir-320a	MIMAT0000510	TP73	7161	HITS-CLIP	23824327	Unspecified
hsa-mir-320a	MIMAT0000510	TPD52	7163	PAR-CLIP	23446348	Unspecified
hsa-mir-320a	MIMAT0000510	TPI1	7167	CLASH	23622248	Unspecified
hsa-mir-320a	MIMAT0000510	CCT3	7203	CLASH	23622248	Unspecified
hsa-mir-320a	MIMAT0000510	TRPC5	7224	Luciferase reporter assay//qRT-PCR//Western blot	25159093	Unspecified
hsa-mir-320a	MIMAT0000510	TSC1	7248	CLASH	23622248	Unspecified
hsa-mir-320a	MIMAT0000510	TUB	7275	CLASH	23622248	Unspecified
hsa-mir-320a	MIMAT0000510	UBA52	7311	CLASH	23622248	Unspecified
hsa-mir-320a	MIMAT0000510	UBE2G1	7326	CLASH	23622248	Unspecified
hsa-mir-320a	MIMAT0000510	USF2	7392	CLASH	23622248	Unspecified
hsa-mir-320a	MIMAT0000510	VAV2	7410	CLASH	23622248	Unspecified
hsa-mir-320a	MIMAT0000510	VCL	7414	CLASH	23622248	Unspecified
hsa-mir-320a	MIMAT0000510	VDAC1	7416	CLASH//Immunoblot//In situ hybridization//Luciferase reporter assay//qRT-PCR//Western blot	23622248|27761954|27304056|27229534|26472185	Unspecified
hsa-mir-320a	MIMAT0000510	VDAC2	7417	CLASH	23622248	Unspecified
hsa-mir-320a	MIMAT0000510	VEGFA	7422	Western blot	26837315	Unspecified
hsa-mir-320a	MIMAT0000510	VIM	7431	GFP reporter assay//qRT-PCR//Western blot	27448976	Unspecified
hsa-mir-320a	MIMAT0000510	WARS	7453	CLASH	23622248	Unspecified
hsa-mir-320a	MIMAT0000510	XBP1	7494	CLASH	23622248	Unspecified
hsa-mir-320a	MIMAT0000510	YWHAE	7531	CLASH	23622248	Unspecified
hsa-mir-320a	MIMAT0000510	YWHAZ	7534	Luciferase reporter assay//qRT-PCR	27229534	Unspecified
hsa-mir-320a	MIMAT0000510	SF1	7536	CLASH	23622248	Unspecified
hsa-mir-320a	MIMAT0000510	ZFP37	7539	CLASH	23622248	Unspecified
hsa-mir-320a	MIMAT0000510	ZIC2	7546	CLASH	23622248	Unspecified
hsa-mir-320a	MIMAT0000510	ZNF148	7707	PAR-CLIP	22012620	Unspecified
hsa-mir-320a	MIMAT0000510	ZNF155	7711	CLASH	23622248	Unspecified
hsa-mir-320a	MIMAT0000510	ZFAND5	7763	CLASH	23622248	Unspecified
hsa-mir-320a	MIMAT0000510	CSDE1	7812	CLASH	23622248	Unspecified
hsa-mir-320a	MIMAT0000510	RNF103	7844	CLASH	23622248	Unspecified
hsa-mir-320a	MIMAT0000510	ABHD16A	7920	CLASH	23622248	Unspecified
hsa-mir-320a	MIMAT0000510	PDHX	8050	CLASH	23622248	Unspecified
hsa-mir-320a	MIMAT0000510	PTP4A2	8073	CLASH	23622248	Unspecified
hsa-mir-320a	MIMAT0000510	KMT2D	8085	CLASH	23622248	Unspecified
hsa-mir-320a	MIMAT0000510	ANP32A	8125	CLASH	23622248	Unspecified
hsa-mir-320a	MIMAT0000510	TAF15	8148	CLASH	23622248	Unspecified
hsa-mir-320a	MIMAT0000510	KDM5C	8242	CLASH	23622248	Unspecified
hsa-mir-320a	MIMAT0000510	SMC1A	8243	CLASH	23622248	Unspecified
hsa-mir-320a	MIMAT0000510	AXIN1	8312	CLASH	23622248	Unspecified
hsa-mir-320a	MIMAT0000510	HIST2H2AA3	8337	CLASH	23622248	Unspecified
hsa-mir-320a	MIMAT0000510	HIST1H2BL	8340	CLASH	23622248	Unspecified
hsa-mir-320a	MIMAT0000510	HIST1H2BH	8345	CLASH	23622248	Unspecified
hsa-mir-320a	MIMAT0000510	HIST1H2BC	8347	CLASH	23622248	Unspecified
hsa-mir-320a	MIMAT0000510	HIST1H2BO	8348	CLASH	23622248	Unspecified
hsa-mir-320a	MIMAT0000510	HIST1H3H	8357	CLASH	23622248	Unspecified
hsa-mir-320a	MIMAT0000510	HIST1H3B	8358	CLASH	23622248	Unspecified
hsa-mir-320a	MIMAT0000510	PIP4K2B	8396	CLASH	23622248	Unspecified
hsa-mir-320a	MIMAT0000510	ULK1	8408	CLASH//HITS-CLIP//PAR-CLIP	23622248|21572407	Unspecified
hsa-mir-320a	MIMAT0000510	ZNF282	8427	CLASH	23622248	Unspecified
hsa-mir-320a	MIMAT0000510	SEMA7A	8482	PAR-CLIP	23592263|27292025	Unspecified
hsa-mir-320a	MIMAT0000510	SLC25A12	8604	PAR-CLIP	22291592	Unspecified
hsa-mir-320a	MIMAT0000510	EIF3C	8663	CLASH	23622248	Unspecified
hsa-mir-320a	MIMAT0000510	EIF3F	8665	CLASH	23622248	Unspecified
hsa-mir-320a	MIMAT0000510	EIF3J	8669	CLASH	23622248	Unspecified
hsa-mir-320a	MIMAT0000510	CTNNAL1	8727	CLASH	23622248	Unspecified
hsa-mir-320a	MIMAT0000510	CDS2	8760	CLASH	23622248	Unspecified
hsa-mir-320a	MIMAT0000510	RAB11A	8766	Luciferase reporter assay//qRT-PCR//Western blot	26609479	Unspecified
hsa-mir-320a	MIMAT0000510	NRP1	8829	Luciferase reporter assay//qRT-PCR//Western blot	24114198	Unspecified
hsa-mir-320a	MIMAT0000510	EIF2B3	8891	CLASH	23622248	Unspecified
hsa-mir-320a	MIMAT0000510	EIF2B5	8893	HITS-CLIP	19536157	Unspecified
hsa-mir-320a	MIMAT0000510	BTRC	8945	CLASH	23622248	Unspecified
hsa-mir-320a	MIMAT0000510	HIST1H2BJ	8970	CLASH	23622248	Unspecified
hsa-mir-320a	MIMAT0000510	CLDN12	9069	CLASH	23622248	Unspecified
hsa-mir-320a	MIMAT0000510	USP14	9097	GFP reporter assay//qRT-PCR//Western blot	27448976	Unspecified
hsa-mir-320a	MIMAT0000510	PDLIM1	9124	CLASH	23622248	Unspecified
hsa-mir-320a	MIMAT0000510	SYNGR2	9144	CLASH	23622248	Unspecified
hsa-mir-320a	MIMAT0000510	DYRK1B	9149	CLASH	23622248	Unspecified
hsa-mir-320a	MIMAT0000510	ARHGEF2	9181	CLASH	23622248	Unspecified
hsa-mir-320a	MIMAT0000510	PTTG1	9232	CLASH	23622248	Unspecified
hsa-mir-320a	MIMAT0000510	AIMP1	9255	PAR-CLIP	21572407	Unspecified
hsa-mir-320a	MIMAT0000510	CYTH3	9265	CLASH	23622248	Unspecified
hsa-mir-320a	MIMAT0000510	BCL7B	9275	PAR-CLIP	23592263|27292025	Unspecified
hsa-mir-320a	MIMAT0000510	GTF3C4	9329	CLASH	23622248	Unspecified
hsa-mir-320a	MIMAT0000510	ABCG2	9429	Luciferase reporter assay//Western blot	28008607	Unspecified
hsa-mir-320a	MIMAT0000510	MED23	9439	CLASH	23622248	Unspecified
hsa-mir-320a	MIMAT0000510	MED26	9441	CLASH	23622248	Unspecified
hsa-mir-320a	MIMAT0000510	ITM2B	9445	CLASH	23622248	Unspecified
hsa-mir-320a	MIMAT0000510	PSMF1	9491	CLASH	23622248	Unspecified
hsa-mir-320a	MIMAT0000510	LITAF	9516	CLASH	23622248	Unspecified
hsa-mir-320a	MIMAT0000510	NPEPPS	9520	CLASH	23622248	Unspecified
hsa-mir-320a	MIMAT0000510	CHD1L	9557	CLASH	23622248	Unspecified
hsa-mir-320a	MIMAT0000510	PRDX6	9588	CLASH	23622248	Unspecified
hsa-mir-320a	MIMAT0000510	NCOR1	9611	CLASH	23622248	Unspecified
hsa-mir-320a	MIMAT0000510	TRAF4	9618	CLASH	23622248	Unspecified
hsa-mir-320a	MIMAT0000510	ZNF432	9668	CLASH	23622248	Unspecified
hsa-mir-320a	MIMAT0000510	KIAA0100	9703	CLASH	23622248	Unspecified
hsa-mir-320a	MIMAT0000510	NOS1AP	9722	CLASH	23622248	Unspecified
hsa-mir-320a	MIMAT0000510	ZNF646	9726	CLASH	23622248	Unspecified
hsa-mir-320a	MIMAT0000510	SETD1A	9739	CLASH	23622248	Unspecified
hsa-mir-320a	MIMAT0000510	TSC22D2	9819	CLASH	23622248	Unspecified
hsa-mir-320a	MIMAT0000510	TRIM14	9830	CLASH	23622248	Unspecified
hsa-mir-320a	MIMAT0000510	ZEB2	9839	CLASH	23622248	Unspecified
hsa-mir-320a	MIMAT0000510	EPM2AIP1	9852	CLASH	23622248	Unspecified
hsa-mir-320a	MIMAT0000510	MED24	9862	CLASH	23622248	Unspecified
hsa-mir-320a	MIMAT0000510	POM121	9883	CLASH	23622248	Unspecified
hsa-mir-320a	MIMAT0000510	UBAP2L	9898	CLASH	23622248	Unspecified
hsa-mir-320a	MIMAT0000510	DENND4B	9909	CLASH	23622248	Unspecified
hsa-mir-320a	MIMAT0000510	RNF10	9921	CLASH	23622248	Unspecified
hsa-mir-320a	MIMAT0000510	MED12	9968	CLASH	23622248	Unspecified
hsa-mir-320a	MIMAT0000510	ZBTB33	10009	PAR-CLIP	23592263|21572407	Unspecified
hsa-mir-320a	MIMAT0000510	ABCF2	10061	CLASH	23622248	Unspecified
hsa-mir-320a	MIMAT0000510	DPP3	10072	CLASH	23622248	Unspecified
hsa-mir-320a	MIMAT0000510	HUWE1	10075	CLASH	23622248	Unspecified
hsa-mir-320a	MIMAT0000510	PPIF	10105	CLASH	23622248	Unspecified
hsa-mir-320a	MIMAT0000510	G3BP1	10146	CLASH	23622248	Unspecified
hsa-mir-320a	MIMAT0000510	RNF41	10193	CLASH	23622248	Unspecified
hsa-mir-320a	MIMAT0000510	USPL1	10208	CLASH	23622248	Unspecified
hsa-mir-320a	MIMAT0000510	FLOT1	10211	CLASH	23622248	Unspecified
hsa-mir-320a	MIMAT0000510	SPRY3	10251	CLASH	23622248	Unspecified
hsa-mir-320a	MIMAT0000510	CDK2AP2	10263	CLASH	23622248	Unspecified
hsa-mir-320a	MIMAT0000510	NET1	10276	CLASH	23622248	Unspecified
hsa-mir-320a	MIMAT0000510	ZNF267	10308	PAR-CLIP	21572407	Unspecified
hsa-mir-320a	MIMAT0000510	NPM3	10360	PAR-CLIP	23446348|21572407	Unspecified
hsa-mir-320a	MIMAT0000510	TUBA1B	10376	CLASH	23622248	Unspecified
hsa-mir-320a	MIMAT0000510	PRMT5	10419	CLASH	23622248	Unspecified
hsa-mir-320a	MIMAT0000510	MCRS1	10445	CLASH	23622248	Unspecified
hsa-mir-320a	MIMAT0000510	COG5	10466	CLASH	23622248	Unspecified
hsa-mir-320a	MIMAT0000510	PFDN6	10471	CLASH	23622248	Unspecified
hsa-mir-320a	MIMAT0000510	SYNCRIP	10492	PAR-CLIP	23446348|21572407|20371350	Unspecified
hsa-mir-320a	MIMAT0000510	SSSCA1	10534	CLASH	23622248	Unspecified
hsa-mir-320a	MIMAT0000510	ANP32B	10541	CLASH	23622248	Unspecified
hsa-mir-320a	MIMAT0000510	SORBS1	10580	CLASH	23622248	Unspecified
hsa-mir-320a	MIMAT0000510	USP16	10600	CLASH	23622248	Unspecified
hsa-mir-320a	MIMAT0000510	PAICS	10606	CLASH	23622248	Unspecified
hsa-mir-320a	MIMAT0000510	IVNS1ABP	10625	CLASH	23622248	Unspecified
hsa-mir-320a	MIMAT0000510	IGF2BP1	10642	CLASH	23622248	Unspecified
hsa-mir-320a	MIMAT0000510	IGF2BP3	10643	CLASH	23622248	Unspecified
hsa-mir-320a	MIMAT0000510	TOB2	10766	CLASH	23622248	Unspecified
hsa-mir-320a	MIMAT0000510	ARPP19	10776	CLASH//Luciferase reporter assay//qRT-PCR//Western blot	23622248|25736597	Unspecified
hsa-mir-320a	MIMAT0000510	SEC24A	10802	CLASH//HITS-CLIP	23622248|23313552	Unspecified
hsa-mir-320a	MIMAT0000510	ZNF275	10838	CLASH//PAR-CLIP	23622248|23592263|21572407	Unspecified
hsa-mir-320a	MIMAT0000510	TUBGCP2	10844	CLASH	23622248	Unspecified
hsa-mir-320a	MIMAT0000510	SRCAP	10847	CLASH//HITS-CLIP	23622248|23313552	Unspecified
hsa-mir-320a	MIMAT0000510	TSPAN9	10867	CLASH	23622248	Unspecified
hsa-mir-320a	MIMAT0000510	PAPOLA	10914	CLASH	23622248	Unspecified
hsa-mir-320a	MIMAT0000510	PRDX3	10935	CLASH	23622248	Unspecified
hsa-mir-320a	MIMAT0000510	POP1	10940	CLASH	23622248	Unspecified
hsa-mir-320a	MIMAT0000510	KDELR1	10945	CLASH	23622248	Unspecified
hsa-mir-320a	MIMAT0000510	SF3A3	10946	PAR-CLIP	22012620	Unspecified
hsa-mir-320a	MIMAT0000510	CCNI	10983	CLASH	23622248	Unspecified
hsa-mir-320a	MIMAT0000510	NUDT21	11051	CLASH	23622248	Unspecified
hsa-mir-320a	MIMAT0000510	HNRNPUL1	11100	CLASH	23622248	Unspecified
hsa-mir-320a	MIMAT0000510	VPS45	11311	HITS-CLIP	23824327	Unspecified
hsa-mir-320a	MIMAT0000510	GPN1	11321	CLASH	23622248	Unspecified
hsa-mir-320a	MIMAT0000510	CTRC	11330	PAR-CLIP	23708386|22291592	Unspecified
hsa-mir-320a	MIMAT0000510	HSPA4L	22824	HITS-CLIP	19536157	Unspecified
hsa-mir-320a	MIMAT0000510	CPEB3	22849	CLASH	23622248	Unspecified
hsa-mir-320a	MIMAT0000510	RALY	22913	CLASH	23622248	Unspecified
hsa-mir-320a	MIMAT0000510	SPEN	23013	CLASH	23622248	Unspecified
hsa-mir-320a	MIMAT0000510	SWAP70	23075	HITS-CLIP	19536157	Unspecified
hsa-mir-320a	MIMAT0000510	ERC1	23085	CLASH	23622248	Unspecified
hsa-mir-320a	MIMAT0000510	ARHGAP26	23092	CLASH	23622248	Unspecified
hsa-mir-320a	MIMAT0000510	TNRC6B	23112	CLASH	23622248	Unspecified
hsa-mir-320a	MIMAT0000510	MAPK8IP3	23162	CLASH	23622248	Unspecified
hsa-mir-320a	MIMAT0000510	ZC3H4	23211	CLASH	23622248	Unspecified
hsa-mir-320a	MIMAT0000510	XPO6	23214	CLASH	23622248	Unspecified
hsa-mir-320a	MIMAT0000510	PRRC2C	23215	CLASH	23622248	Unspecified
hsa-mir-320a	MIMAT0000510	FBXO28	23219	PAR-CLIP	21572407|20371350	Unspecified
hsa-mir-320a	MIMAT0000510	RPRD2	23248	CLASH	23622248	Unspecified
hsa-mir-320a	MIMAT0000510	CLUH	23277	CLASH	23622248	Unspecified
hsa-mir-320a	MIMAT0000510	NCAPD3	23310	CLASH	23622248	Unspecified
hsa-mir-320a	MIMAT0000510	SATB2	23314	CLASH	23622248	Unspecified
hsa-mir-320a	MIMAT0000510	USP22	23326	CLASH	23622248	Unspecified
hsa-mir-320a	MIMAT0000510	SYNM	23336	PAR-CLIP	22100165	Unspecified
hsa-mir-320a	MIMAT0000510	KIAA0368	23392	CLASH	23622248	Unspecified
hsa-mir-320a	MIMAT0000510	FRAT2	23401	CLASH	23622248	Unspecified
hsa-mir-320a	MIMAT0000510	COTL1	23406	CLASH	23622248	Unspecified
hsa-mir-320a	MIMAT0000510	SF3B3	23450	CLASH	23622248	Unspecified
hsa-mir-320a	MIMAT0000510	CBX5	23468	CLASH	23622248	Unspecified
hsa-mir-320a	MIMAT0000510	BRD4	23476	CLASH	23622248	Unspecified
hsa-mir-320a	MIMAT0000510	SUZ12	23512	Immunofluorescence//Luciferase reporter assay//Western blot	27582550	Unspecified
hsa-mir-320a	MIMAT0000510	R3HDM1	23518	CLASH	23622248	Unspecified
hsa-mir-320a	MIMAT0000510	RPL13A	23521	CLASH	23622248	Unspecified
hsa-mir-320a	MIMAT0000510	CABIN1	23523	CLASH	23622248	Unspecified
hsa-mir-320a	MIMAT0000510	SRRM2	23524	CLASH	23622248	Unspecified
hsa-mir-320a	MIMAT0000510	SMUG1	23583	CLASH	23622248	Unspecified
hsa-mir-320a	MIMAT0000510	PDSS1	23590	CLASH	23622248	Unspecified
hsa-mir-320a	MIMAT0000510	PLD3	23646	CLASH	23622248	Unspecified
hsa-mir-320a	MIMAT0000510	ZNF318	24149	CLASH	23622248	Unspecified
hsa-mir-320a	MIMAT0000510	DNAJB5	25822	CLASH	23622248	Unspecified
hsa-mir-320a	MIMAT0000510	METTL7A	25840	CLASH	23622248	Unspecified
hsa-mir-320a	MIMAT0000510	RPL36	25873	CLASH	23622248	Unspecified
hsa-mir-320a	MIMAT0000510	SYF2	25949	CLASH	23622248	Unspecified
hsa-mir-320a	MIMAT0000510	C2CD2	25966	HITS-CLIP	23824327	Unspecified
hsa-mir-320a	MIMAT0000510	GORASP2	26003	CLASH	23622248	Unspecified
hsa-mir-320a	MIMAT0000510	RPAP1	26015	CLASH	23622248	Unspecified
hsa-mir-320a	MIMAT0000510	TMEM98	26022	CLASH	23622248	Unspecified
hsa-mir-320a	MIMAT0000510	ZNF451	26036	PAR-CLIP	22012620	Unspecified
hsa-mir-320a	MIMAT0000510	RTL8A	26071	CLASH	23622248	Unspecified
hsa-mir-320a	MIMAT0000510	GGA1	26088	CLASH	23622248	Unspecified
hsa-mir-320a	MIMAT0000510	ABHD12	26090	PAR-CLIP	27292025	Unspecified
hsa-mir-320a	MIMAT0000510	SENP3	26168	CLASH	23622248	Unspecified
hsa-mir-320a	MIMAT0000510	AGO1	26523	CLASH	23622248	Unspecified
hsa-mir-320a	MIMAT0000510	RANBP6	26953	CLASH	23622248	Unspecified
hsa-mir-320a	MIMAT0000510	FOXP1	27086	CLASH	23622248	Unspecified
hsa-mir-320a	MIMAT0000510	PDCD4	27250	Luciferase reporter assay//qRT-PCR//Western blot	27279541	Unspecified
hsa-mir-320a	MIMAT0000510	TNRC6A	27327	CLASH	23622248	Unspecified
hsa-mir-320a	MIMAT0000510	MRPS18B	28973	PAR-CLIP	20371350	Unspecified
hsa-mir-320a	MIMAT0000510	ORMDL2	29095	HITS-CLIP	23824327	Unspecified
hsa-mir-320a	MIMAT0000510	NXT1	29107	CLASH	23622248	Unspecified
hsa-mir-320a	MIMAT0000510	REPIN1	29803	CLASH	23622248	Unspecified
hsa-mir-320a	MIMAT0000510	NRBP1	29959	CLASH	23622248	Unspecified
hsa-mir-320a	MIMAT0000510	NT5C	30833	CLASH	23622248	Unspecified
hsa-mir-320a	MIMAT0000510	STOML2	30968	CLASH	23622248	Unspecified
hsa-mir-320a	MIMAT0000510	PIGP	51227	CLASH	23622248	Unspecified
hsa-mir-320a	MIMAT0000510	ANKRD39	51239	CLASH	23622248	Unspecified
hsa-mir-320a	MIMAT0000510	NT5C3A	51251	CLASH	23622248	Unspecified
hsa-mir-320a	MIMAT0000510	BET1L	51272	CLASH	23622248	Unspecified
hsa-mir-320a	MIMAT0000510	GOLM1	51280	CLASH	23622248	Unspecified
hsa-mir-320a	MIMAT0000510	EIF3L	51386	CLASH	23622248	Unspecified
hsa-mir-320a	MIMAT0000510	ISYNA1	51477	CLASH	23622248	Unspecified
hsa-mir-320a	MIMAT0000510	RAB14	51552	Immunohistochemistry//Luciferase reporter assay//qRT-PCR//Western blot	27994670	Unspecified
hsa-mir-320a	MIMAT0000510	PPIL1	51645	CLASH	23622248	Unspecified
hsa-mir-320a	MIMAT0000510	SIX4	51804	CLASH	23622248	Unspecified
hsa-mir-320a	MIMAT0000510	SLC38A2	54407	PAR-CLIP	23592263|21572407	Unspecified
hsa-mir-320a	MIMAT0000510	RNF216	54476	CLASH	23622248	Unspecified
hsa-mir-320a	MIMAT0000510	PAF1	54623	CLASH	23622248	Unspecified
hsa-mir-320a	MIMAT0000510	GTPBP2	54676	PAR-CLIP	21572407	Unspecified
hsa-mir-320a	MIMAT0000510	HAUS6	54801	CLASH	23622248	Unspecified
hsa-mir-320a	MIMAT0000510	WBP1L	54838	CLASH	23622248	Unspecified
hsa-mir-320a	MIMAT0000510	BCOR	54880	CLASH	23622248	Unspecified
hsa-mir-320a	MIMAT0000510	ANKHD1	54882	CLASH	23622248	Unspecified
hsa-mir-320a	MIMAT0000510	INO80D	54891	CLASH	23622248	Unspecified
hsa-mir-320a	MIMAT0000510	FAM208B	54906	PAR-CLIP	23592263|21572407	Unspecified
hsa-mir-320a	MIMAT0000510	COMMD4	54939	CLASH	23622248	Unspecified
hsa-mir-320a	MIMAT0000510	RNF125	54941	CLASH	23622248	Unspecified
hsa-mir-320a	MIMAT0000510	BANP	54971	ChIP-seq//Luciferase reporter assay//qRT-PCR//Western blot	23876508	Unspecified
hsa-mir-320a	MIMAT0000510	INTS11	54973	CLASH	23622248	Unspecified
hsa-mir-320a	MIMAT0000510	C20orf27	54976	CLASH	23622248	Unspecified
hsa-mir-320a	MIMAT0000510	CLN6	54982	CLASH	23622248	Unspecified
hsa-mir-320a	MIMAT0000510	TMEM51	55092	CLASH	23622248	Unspecified
hsa-mir-320a	MIMAT0000510	SAMD4B	55095	CLASH	23622248	Unspecified
hsa-mir-320a	MIMAT0000510	ARHGAP17	55114	CLASH	23622248	Unspecified
hsa-mir-320a	MIMAT0000510	VPS13D	55187	HITS-CLIP	23824327	Unspecified
hsa-mir-320a	MIMAT0000510	SYNJ2BP	55333	CLASH	23622248	Unspecified
hsa-mir-320a	MIMAT0000510	TMCO6	55374	CLASH	23622248	Unspecified
hsa-mir-320a	MIMAT0000510	YOD1	55432	PAR-CLIP	21572407	Unspecified
hsa-mir-320a	MIMAT0000510	HES6	55502	CLASH	23622248	Unspecified
hsa-mir-320a	MIMAT0000510	RBM38	55544	CLASH	23622248	Unspecified
hsa-mir-320a	MIMAT0000510	NPLOC4	55666	CLASH	23622248	Unspecified
hsa-mir-320a	MIMAT0000510	PACS1	55690	CLASH	23622248	Unspecified
hsa-mir-320a	MIMAT0000510	POLR3E	55718	CLASH	23622248	Unspecified
hsa-mir-320a	MIMAT0000510	ATF7IP	55729	CLASH	23622248	Unspecified
hsa-mir-320a	MIMAT0000510	ZFP64	55734	CLASH	23622248	Unspecified
hsa-mir-320a	MIMAT0000510	TDP1	55775	CLASH	23622248	Unspecified
hsa-mir-320a	MIMAT0000510	RNF130	55819	CLASH	23622248	Unspecified
hsa-mir-320a	MIMAT0000510	UBAP2	55833	CLASH	23622248	Unspecified
hsa-mir-320a	MIMAT0000510	CMAS	55907	CLASH	23622248	Unspecified
hsa-mir-320a	MIMAT0000510	NXT2	55916	CLASH	23622248	Unspecified
hsa-mir-320a	MIMAT0000510	MYO5C	55930	CLASH	23622248	Unspecified
hsa-mir-320a	MIMAT0000510	NSFL1C	55968	CLASH	23622248	Unspecified
hsa-mir-320a	MIMAT0000510	C20orf24	55969	CLASH	23622248	Unspecified
hsa-mir-320a	MIMAT0000510	CTNNBL1	56259	CLASH	23622248	Unspecified
hsa-mir-320a	MIMAT0000510	CDC42SE1	56882	CLASH	23622248	Unspecified
hsa-mir-320a	MIMAT0000510	UBQLN4	56893	CLASH	23622248	Unspecified
hsa-mir-320a	MIMAT0000510	SMARCAD1	56916	CLASH	23622248	Unspecified
hsa-mir-320a	MIMAT0000510	NIT2	56954	CLASH	23622248	Unspecified
hsa-mir-320a	MIMAT0000510	RTN4	57142	CLASH	23622248	Unspecified
hsa-mir-320a	MIMAT0000510	PRR12	57479	CLASH	23622248	Unspecified
hsa-mir-320a	MIMAT0000510	TBC1D14	57533	CLASH	23622248	Unspecified
hsa-mir-320a	MIMAT0000510	MARCH4	57574	CLASH	23622248	Unspecified
hsa-mir-320a	MIMAT0000510	EP400	57634	CLASH	23622248	Unspecified
hsa-mir-320a	MIMAT0000510	TNRC6C	57690	PAR-CLIP	20371350	Unspecified
hsa-mir-320a	MIMAT0000510	ZNF462	58499	CLASH	23622248	Unspecified
hsa-mir-320a	MIMAT0000510	SCAF1	58506	CLASH	23622248	Unspecified
hsa-mir-320a	MIMAT0000510	KMT2C	58508	CLASH	23622248	Unspecified
hsa-mir-320a	MIMAT0000510	SINHCAF	58516	CLASH	23622248	Unspecified
hsa-mir-320a	MIMAT0000510	TSPYL2	64061	CLASH	23622248	Unspecified
hsa-mir-320a	MIMAT0000510	NOD2	64127	Luciferase reporter assay//qRT-PCR//Western blot	26752466	Unspecified
hsa-mir-320a	MIMAT0000510	WDR13	64743	CLASH	23622248	Unspecified
hsa-mir-320a	MIMAT0000510	METTL17	64745	CLASH	23622248	Unspecified
hsa-mir-320a	MIMAT0000510	DCLRE1B	64858	CLASH	23622248	Unspecified
hsa-mir-320a	MIMAT0000510	RFX7	64864	CLASH	23622248	Unspecified
hsa-mir-320a	MIMAT0000510	MRPS5	64969	CLASH	23622248	Unspecified
hsa-mir-320a	MIMAT0000510	MRPL9	65005	CLASH	23622248	Unspecified
hsa-mir-320a	MIMAT0000510	INTS3	65123	CLASH	23622248	Unspecified
hsa-mir-320a	MIMAT0000510	WNK1	65125	CLASH	23622248	Unspecified
hsa-mir-320a	MIMAT0000510	VKORC1	79001	CLASH	23622248	Unspecified
hsa-mir-320a	MIMAT0000510	NOC4L	79050	CLASH	23622248	Unspecified
hsa-mir-320a	MIMAT0000510	WDR77	79084	CLASH	23622248	Unspecified
hsa-mir-320a	MIMAT0000510	TMEM43	79188	HITS-CLIP	23824327	Unspecified
hsa-mir-320a	MIMAT0000510	PANK3	79646	CLASH	23622248	Unspecified
hsa-mir-320a	MIMAT0000510	YRDC	79693	CLASH	23622248	Unspecified
hsa-mir-320a	MIMAT0000510	FBXO31	79791	CLASH	23622248	Unspecified
hsa-mir-320a	MIMAT0000510	NANOG	79923	CLASH	23622248	Unspecified
hsa-mir-320a	MIMAT0000510	DOK3	79930	CLASH	23622248	Unspecified
hsa-mir-320a	MIMAT0000510	EDC3	80153	CLASH	23622248	Unspecified
hsa-mir-320a	MIMAT0000510	PROSER1	80209	CLASH	23622248	Unspecified
hsa-mir-320a	MIMAT0000510	ORAI2	80228	CLASH	23622248	Unspecified
hsa-mir-320a	MIMAT0000510	FLAD1	80308	CLASH	23622248	Unspecified
hsa-mir-320a	MIMAT0000510	KLHL15	80311	PAR-CLIP	23446348|20371350	Unspecified
hsa-mir-320a	MIMAT0000510	DCAF11	80344	CLASH	23622248	Unspecified
hsa-mir-320a	MIMAT0000510	ZNF436	80818	CLASH	23622248	Unspecified
hsa-mir-320a	MIMAT0000510	VOPP1	81552	CLASH	23622248	Unspecified
hsa-mir-320a	MIMAT0000510	CDCA3	83461	CLASH	23622248	Unspecified
hsa-mir-320a	MIMAT0000510	GRWD1	83743	CLASH	23622248	Unspecified
hsa-mir-320a	MIMAT0000510	LONP2	83752	CLASH	23622248	Unspecified
hsa-mir-320a	MIMAT0000510	TMTC1	83857	CLASH	23622248	Unspecified
hsa-mir-320a	MIMAT0000510	EIF2A	83939	PAR-CLIP	22100165	Unspecified
hsa-mir-320a	MIMAT0000510	FAM234A	83986	CLASH	23622248	Unspecified
hsa-mir-320a	MIMAT0000510	ZNF394	84124	PAR-CLIP	27292025	Unspecified
hsa-mir-320a	MIMAT0000510	USP42	84132	CLASH	23622248	Unspecified
hsa-mir-320a	MIMAT0000510	ARID5B	84159	PAR-CLIP	23592263	Unspecified
hsa-mir-320a	MIMAT0000510	ASCC2	84164	CLASH	23622248	Unspecified
[truncated: 537 more rows]
