# Supplementary material for: MicroRNA-based signatures impacting clinical course and biology of ovarian cancer: a miRNOmics study
Source: Biomark Res. 2021 Jul 13;9:57. doi: 10.1186/s40364-021-00289-6 (PMC8276429; doi:10.1186/s40364-021-00289-6)
Supplement: Supplementary file 7 — Additional file 7. [file 40364_2021_289_MOESM7_ESM.xlsx]

## Sheet: mirnet_enrichment_
Pathway	Total	Hits	Pval
Pathways in cancer	310	69	4.05e-09
Chronic myeloid leukemia	73	24	4.82e-07
HTLV-I infection	199	46	6.27e-07
Prostate cancer	87	26	1.3e-06
Renal cell carcinoma	60	20	3.46e-06
Neurotrophin signaling pathway	123	31	7.08e-06
Glioma	65	20	1.37e-05
ErbB signaling pathway	87	24	1.54e-05
Focal adhesion	200	42	2.56e-05
p53 signaling pathway	68	20	2.87e-05
Pancreatic cancer	69	20	3.63e-05
Cell cycle	124	29	6.33e-05
Small cell lung cancer	80	21	0.000116
Toxoplasmosis	93	23	0.000149
Jak-STAT signaling pathway	99	24	0.00015
Colorectal cancer	49	15	0.000175
Wnt signaling pathway	144	31	0.000186
Axon guidance	118	26	0.000417
Influenza A	107	24	0.000524
Chagas disease (American trypanosomiasis)	89	21	0.000569
Bladder cancer	29	10	0.000752
Adherens junction	70	17	0.00133
Shigellosis	47	13	0.00137
NOD-like receptor signaling pathway	49	13	0.00207
MAPK signaling pathway	265	45	0.00209
Thyroid cancer	28	9	0.00242
Long-term potentiation	70	16	0.00355
Non-small cell lung cancer	52	13	0.00366
Osteoclast differentiation	119	23	0.00534
Progesterone-mediated oocyte maturation	80	17	0.00596
Melanoma	68	15	0.00666
Melanogenesis	101	20	0.00689
Bacterial invasion of epithelial cells	56	13	0.00718
Endometrial cancer	44	11	0.00729
Protein processing in endoplasmic reticulum	129	24	0.00734
Insulin signaling pathway	137	25	0.00808
Herpes simplex infection	103	20	0.00861
mTOR signaling pathway	45	11	0.00871
Apoptosis	83	17	0.00873
Dopaminergic synapse	124	23	0.0089
Chemokine signaling pathway	189	32	0.00931
Regulation of actin cytoskeleton	182	31	0.00954
Epstein-Barr virus infection	91	18	0.0102
T cell receptor signaling pathway	98	19	0.0105
Parkinson's disease	18	6	0.0106
GnRH signaling pathway	94	18	0.0142
Citrate cycle (TCA cycle)	30	8	0.0142
Pyrimidine metabolism	101	19	0.0144
Oocyte meiosis	108	20	0.0144
Cholinergic synapse	95	18	0.0158
B cell receptor signaling pathway	75	15	0.0165
RIG-I-like receptor signaling pathway	49	11	0.0166
Long-term depression	70	14	0.0201
Viral myocarditis	26	7	0.0203
Acute myeloid leukemia	57	12	0.0207
Purine metabolism	163	27	0.0211
Leishmaniasis	51	11	0.0221
Alcoholism	166	27	0.0262
Leukocyte transendothelial migration	108	19	0.0278
Retrograde endocannabinoid signaling	60	12	0.0302
Vascular smooth muscle contraction	109	19	0.0303
Gap junction	89	16	0.0346
Morphine addiction	55	11	0.0371
Toll-like receptor signaling pathway	97	17	0.0374
VEGF signaling pathway	76	14	0.0386
Endocrine and other factor-regulated calcium reabsorption	36	8	0.0406
Adipocytokine signaling pathway	63	12	0.0424
Hepatitis C	100	17	0.0482
Vibrio cholerae infection	19	5	0.052
Transcriptional misregulation in cancer	19	5	0.052
Measles	102	17	0.0565
Tight junction	118	19	0.0612
TGF-beta signaling pathway	84	14	0.0786
Huntington's disease	28	6	0.0833
Pathogenic Escherichia coli infection	35	7	0.0869
Arginine and proline metabolism	56	10	0.0871
Hedgehog signaling pathway	56	10	0.0871
Gastric acid secretion	56	10	0.0871
Alzheimer's disease	49	9	0.0882
Cocaine addiction	43	8	0.0985
Salmonella infection	72	12	0.0985
RNA transport	126	19	0.103
Epithelial cell signaling in Helicobacter pylori infection	37	7	0.11
Riboflavin metabolism	11	3	0.115
