# Supplementary material for: MicroRNA-based signatures impacting clinical course and biology of ovarian cancer: a miRNOmics study
Source: Biomark Res. 2021 Jul 13;9:57. doi: 10.1186/s40364-021-00289-6 (PMC8276429; doi:10.1186/s40364-021-00289-6)
Supplement: Supplementary file 8 — Additional file 8. [file 40364_2021_289_MOESM8_ESM.xlsx]

## Sheet: STRING_enrichmentKEGG_targetgte
adj.Pval	nGenes	Pathways
2.8e-14	35	PI3K-Akt signaling pathway
4.0e-11	21	Hippo signaling pathway
2.1e-10	24	Proteoglycans in cancer
5.9e-10	28	Pathways in cancer
5.9e-10	18	Axon guidance
7.9e-10	23	Ras signaling pathway
9.1e-10	22	Focal adhesion
4.8e-09	18	MicroRNAs in cancer
5.9e-09	21	Rap1 signaling pathway
9.1e-09	16	Vascular smooth muscle contraction
1.1e-08	17	Wnt signaling pathway
3.1e-08	18	Alzheimer's disease
3.3e-08	22	MAPK signaling pathway
1.3e-07	51	Metabolic pathways
5.1e-07	11	p53 signaling pathway
5.5e-07	16	cGMP-PKG signaling pathway
6.6e-07	17	Huntington's disease
8.6e-07	18	Regulation of actin cytoskeleton
8.6e-07	16	Transcriptional misregulation in cancer
1.2e-06	15	Non-alcoholic fatty liver disease (NAFLD)
5.3e-06	11	ECM-receptor interaction
1.3e-05	10	Cardiac muscle contraction
1.5e-05	12	Thyroid hormone signaling pathway
1.9e-05	13	Parkinson's disease
2.1e-05	13	Adrenergic signaling in cardiomyocytes
2.8e-05	15	Endocytosis
2.9e-05	12	Dopaminergic synapse
6.9e-05	11	Leukocyte transendothelial migration
9.5e-05	17	Neuroactive ligand-receptor interaction
9.5e-05	14	Epstein-Barr virus infection
